# Supplementary material for: Direct Unequal Cleavages: Embryo Developmental Competence, Genetic Constitution and Clinical Outcome
Source: PLoS One. 2016 Dec 1;11(12):e0166398. doi: 10.1371/journal.pone.0166398 (PMC5132229; doi:10.1371/journal.pone.0166398)
Supplement: S1 Minimal Data Set — (XLSX) [file pone.0166398.s001.xlsx]

## Sheet: DataShort
Age	FertilizationMethod	SpermSource(FertilizationComment)	Selection	HCGTest	GestationalSacs	FetalHeartBeat	LiveBorn	Abortion	SiblingEmbryos	OocyteHistory	OocyteSource	SlideDescription	#MII(AnnotationQC)	DonorAge	EggAge	OocyteAgeGroup	PartnerAge	TransferDay	TotalTransferred	TotalTransfer_E_WIN	TotalCryo_WIN	TotalCryo_E	FertCat	Total2PN	ETCryoFET	ETCryoDay	TreatmentResult	GS-KID	FH-KID	LB-KID	BL_Score	DUC_Cat_1	DUC-Trait	MNB Cat	BX	BX_Day	PGD_Type	PGD_Day	PGD_CCS	PGD_Method	PGD_Gene	Gene_Diag	Mosacism	ANU_Type	GoodBL	DUCCat-New	MNB-Cat
31	Normal IVF	ejac	Freeze	Positive	2	2	2	NoAb	YES	Fresh	Autologous	POB	7		31	G34	33	D3	2	0	3	3	2PN	5	Cry	D6	Live Birth	NONET	NONET	NONET	II	NonDUC	DUC-Trait	NoMNB											True	NonDUC	NoMNB
31	Normal IVF	ejac	Freeze	Positive	2	2	2	NoAb	YES	Fresh	Autologous	POB	7		31	G34	33	D3	2	0	3	3	2PN	5	Cry	D6	Live Birth	NONET	NONET	NONET	I	NonDUC	DUC-Trait	NoMNB											True	NonDUC	NoMNB
31	Normal IVF	ejac	Freeze	Positive	2	2	2	NoAb	YES	Fresh	Autologous	POB	7		31	G34	33	D3	2	0	3	3	2PN	5	Cry	D6	Live Birth	NONET	NONET	NONET	II	NonDUC	DUC-Trait	NoMNB											True	NonDUC	NoMNB
31	Normal IVF	ejac		Positive	2	2	2	NoAb	YES	Fresh	Autologous	POB	7		31	G34	33	D3	2	0	3	3	2PN	5			Live Birth	NONET	NONET	NONET	III	NonDUC	DUC-Trait	NoMNB											False	NonDUC	NoMNB
31	Normal IVF	ejac	Discard	Positive	2	2	2	NoAb	YES	Fresh	Autologous	POB	7		31	G34	33	D3	2	0	3	3	2PN	5			Live Birth	NONET	NONET	NONET	IV	NonDUC	DUC-Trait	NoMNB											False	NonDUC	NoMNB
33	ICSI	ejac		Negative	0	0	0	NoPreg	YES	Fresh	Autologous	POB	9		33	G34	37	D3	1	0	0	0	2PN	7			Not Pregnant	NONET	NONET	NONET	II	NonDUC	DUC-Trait	NoMNB											False	NonDUC	NoMNB
33	ICSI	ejac		Negative	0	0	0	NoPreg	YES	Fresh	Autologous	POB	9		33	G34	37	D3	1	0	0	0	2PN	7			Not Pregnant	NONET	NONET	NONET	II	NonDUC	DUC-Trait	NoMNB											False	NonDUC	NoMNB
33	ICSI	ejac		Negative	0	0	0	NoPreg	YES	Fresh	Autologous	POB	9		33	G34	37	D3	1	0	0	0	2PN	7			Not Pregnant	NONET	NONET	NONET	IV	NonDUC	DUC-Trait	NoMNB											False	NonDUC	NoMNB
33	ICSI	ejac		Negative	0	0	0	NoPreg	YES	Fresh	Autologous	POB	9		33	G34	37	D3	1	0	0	0	2PN	7			Not Pregnant	NONET	NONET	NONET	IV	NonDUC	DUC-Trait	NoMNB											False	NonDUC	NoMNB
33	ICSI	ejac		Negative	0	0	0	NoPreg	YES	Fresh	Autologous	POB	9		33	G34	37	D3	1	0	0	0	2PN	7			Not Pregnant	NONET	NONET	NONET	IV	NonDUC	DUC-Trait	NoMNB											False	NonDUC	NoMNB
33	ICSI	ejac		Negative	0	0	0	NoPreg	YES	Fresh	Autologous	POB	9		33	G34	37	D3	1	0	0	0	2PN	7			Not Pregnant	NONET	NONET	NONET	IV	NonDUC	DUC-Trait	NoMNB											False	NonDUC	NoMNB
33	ICSI	ejac		Negative	0	0	0	NoPreg	YES	Fresh	Autologous	POB	9		33	G34	37	D3	1	0	0	0	2PN	7			Not Pregnant	NONET	NONET	NONET	IV	NonDUC	DUC-Trait	NoMNB											False	NonDUC	NoMNB
35	ICSI	test bx, froz		Positive	0	0	0	BC	YES	Fresh	Autologous	POB	27		35	G35	35	D3	3	0	0	0	2PN	9			Biochemical	NONET	NONET	NONET	II	NonDUC	DUC-Trait	NoMNB											False	NonDUC	NoMNB
35	ICSI	test bx, froz		Positive	0	0	0	BC	YES	Fresh	Autologous	POB	27		35	G35	35	D3	3	0	0	0	2PN	9			Biochemical	NONET	NONET	NONET	IV	NonDUC	DUC-Trait	NoMNB											False	NonDUC	NoMNB
35	ICSI	test bx, froz		Positive	0	0	0	BC	YES	Fresh	Autologous	POB	27		35	G35	35	D3	3	0	0	0	2PN	9			Biochemical	NONET	NONET	NONET	IV	NonDUC	DUC-Trait	NoMNB											False	NonDUC	NoMNB
35	ICSI	test bx, froz		Positive	0	0	0	BC	YES	Fresh	Autologous	POB	27		35	G35	35	D3	3	0	0	0	2PN	9			Biochemical	NONET	NONET	NONET	IV	NonDUC	DUC-Trait	NoMNB											False	NonDUC	NoMNB
35	ICSI	test bx, froz		Positive	0	0	0	BC	YES	Fresh	Autologous	POB	27		35	G35	35	D3	3	0	0	0	2PN	9			Biochemical	NONET	NONET	NONET	IV	NonDUC	DUC-Trait	NoMNB											False	NonDUC	NoMNB
35	ICSI	test bx, froz		Positive	0	0	0	BC	YES	Fresh	Autologous	POB	27		35	G35	35	D3	3	0	0	0	2PN	9			Biochemical	NONET	NONET	NONET	IV	NonDUC	DUC-Trait	NoMNB											False	NonDUC	NoMNB
35	ICSI	test bx, froz		Positive	0	0	0	BC	YES	Fresh	Autologous	POB	27		35	G35	35	D3	3	0	0	0	2PN	9			Biochemical	NONET	NONET	NONET	IV	NonDUC	DUC-Trait	NoMNB											False	NonDUC	NoMNB
35	ICSI	test bx, froz		Positive	0	0	0	BC	YES	Fresh	Autologous	POB	27		35	G35	35	D3	3	0	0	0	2PN	9			Biochemical	NONET	NONET	NONET	IV	NonDUC	DUC-Trait	NoMNB											False	NonDUC	NoMNB
35	ICSI	test bx, froz		Positive	0	0	0	BC	YES	Fresh	Autologous	POB	27		35	G35	35	D3	3	0	0	0	2PN	9			Biochemical	NONET	NONET	NONET	IV	NonDUC	DUC-Trait	NoMNB											False	NonDUC	NoMNB
45	Normal IVF	ejac	Freeze	Negative	0	0	0	NoPreg	YES	Fresh	Donor(AG)	POB	20	21	21	G34	36	D3	2	0	2	1	2PN	10	Cry	D6	Not Pregnant	NONET	NONET	NONET	I	NonDUC	DUC-Trait	NoMNB											True	NonDUC	NoMNB
45	Normal IVF	ejac		Negative	0	0	0	NoPreg	YES	Fresh	Donor(AG)	POB	20	21	21	G34	36	D3	2	0	2	1	2PN	10			Not Pregnant	NONET	NONET	NONET	IV	NonDUC	DUC-Trait	NoMNB											False	NonDUC	NoMNB
45	Normal IVF	ejac		Negative	0	0	0	NoPreg	YES	Fresh	Donor(AG)	POB	20	21	21	G34	36	D3	2	0	2	1	2PN	10			Not Pregnant	NONET	NONET	NONET	IV	NonDUC	DUC-Trait	NoMNB											False	NonDUC	NoMNB
45	Normal IVF	ejac		Negative	0	0	0	NoPreg	YES	Fresh	Donor(AG)	POB	20	21	21	G34	36	D3	2	0	2	1	2PN	10			Not Pregnant	NONET	NONET	NONET	IV	NonDUC	DUC-Trait	NoMNB											False	NonDUC	NoMNB
45	Normal IVF	ejac		Negative	0	0	0	NoPreg	YES	Fresh	Donor(AG)	POB	20	21	21	G34	36	D3	2	0	2	1	2PN	10			Not Pregnant	NONET	NONET	NONET	IV	NonDUC	DUC-Trait	NoMNB											False	NonDUC	NoMNB
45	Normal IVF	ejac		Negative	0	0	0	NoPreg	YES	Fresh	Donor(AG)	POB	20	21	21	G34	36	D3	2	0	2	1	2PN	10			Not Pregnant	NONET	NONET	NONET	IV	NonDUC	DUC-Trait	NoMNB											False	NonDUC	NoMNB
45	Normal IVF	ejac		Negative	0	0	0	NoPreg	YES	Fresh	Donor(AG)	POB	20	21	21	G34	36	D3	2	0	2	1	2PN	10			Not Pregnant	NONET	NONET	NONET	IV	NonDUC	DUC-Trait	NoMNB											False	NonDUC	NoMNB
45	Normal IVF	ejac		Negative	0	0	0	NoPreg	YES	Fresh	Donor(AG)	POB	20	21	21	G34	36	D3	2	0	2	1	2PN	10			Not Pregnant	NONET	NONET	NONET	IV	NonDUC	DUC-Trait	NoMNB											False	NonDUC	NoMNB
45	Normal IVF	ejac		Negative	0	0	0	NoPreg	YES	Fresh	Donor(AG)	POB	20	21	21	G34	36	D3	2	0	2	1	2PN	10			Not Pregnant	NONET	NONET	NONET	IV	NonDUC	DUC-Trait	NoMNB											False	NonDUC	NoMNB
45	Normal IVF	ejac		Negative	0	0	0	NoPreg	YES	Fresh	Donor(AG)	POB	20	21	21	G34	36	D3	2	0	2	1	2PN	10			Not Pregnant	NONET	NONET	NONET	IV	NonDUC	DUC-Trait	NoMNB											False	NonDUC	NoMNB
40	ICSI	husb, froz	Freeze	Positive	2	2	2	NoAb	YES	Fresh	Donor(A)	POB	7	33	33	G34	48	D3	2	0	2	2	2PN	2			Live Birth	NONET	NONET	NONET	IV	NonDUC	LowYield	NoMNB											False	NonDUC	NoMNB
40	ICSI	husb, froz	Freeze	Positive	2	2	2	NoAb	YES	Fresh	Donor(A)	POB	7	33	33	G34	48	D3	2	0	2	2	2PN	2			Live Birth	NONET	NONET	NONET	IV	NonDUC	LowYield	NoMNB											False	NonDUC	NoMNB
33	ICSI	ejac	Freeze	Positive	1	0	0	Ab	YES	Fresh	Autologous	POB	13		33	G34	35	D3	2	0	3	3	2PN	10	FET	D6	Spontaneous Abortion	NONET	NONET	NONET	II	NonDUC	DUC-Trait	NoMNB											True	NonDUC	NoMNB
33	ICSI	ejac	Freeze	Positive	1	0	0	Ab	YES	Fresh	Autologous	POB	13		33	G34	35	D3	2	0	3	3	2PN	10	Cry	D6	Spontaneous Abortion	NONET	NONET	NONET	II	NonDUC	DUC-Trait	NoMNB											True	NonDUC	NoMNB
33	ICSI	ejac	Freeze	Positive	1	0	0	Ab	YES	Fresh	Autologous	POB	13		33	G34	35	D3	2	0	3	3	2PN	10	FET	D6	Spontaneous Abortion	NONET	NONET	NONET	I	NonDUC	DUC-Trait	NoMNB											True	NonDUC	NoMNB
33	ICSI	ejac		Positive	1	0	0	Ab	YES	Fresh	Autologous	POB	13		33	G34	35	D3	2	0	3	3	2PN	10			Spontaneous Abortion	NONET	NONET	NONET	IV	NonDUC	DUC-Trait	NoMNB											False	NonDUC	NoMNB
33	ICSI	ejac		Positive	1	0	0	Ab	YES	Fresh	Autologous	POB	13		33	G34	35	D3	2	0	3	3	2PN	10			Spontaneous Abortion	NONET	NONET	NONET	IV	NonDUC	DUC-Trait	NoMNB											False	NonDUC	NoMNB
33	ICSI	ejac		Positive	1	0	0	Ab	YES	Fresh	Autologous	POB	13		33	G34	35	D3	2	0	3	3	2PN	10			Spontaneous Abortion	NONET	NONET	NONET	IV	NonDUC	DUC-Trait	NoMNB											False	NonDUC	NoMNB
33	ICSI	ejac		Positive	1	0	0	Ab	YES	Fresh	Autologous	POB	13		33	G34	35	D3	2	0	3	3	2PN	10			Spontaneous Abortion	NONET	NONET	NONET	IV	NonDUC	DUC-Trait	NoMNB											False	NonDUC	NoMNB
33	ICSI	ejac		Positive	1	0	0	Ab	YES	Fresh	Autologous	POB	13		33	G34	35	D3	2	0	3	3	2PN	10			Spontaneous Abortion	NONET	NONET	NONET	IV	NonDUC	DUC-Trait	NoMNB											False	NonDUC	NoMNB
33	ICSI	ejac		Positive	1	0	0	Ab	YES	Fresh	Autologous	POB	13		33	G34	35	D3	2	0	3	3	2PN	10			Spontaneous Abortion	NONET	NONET	NONET	IV	NonDUC	DUC-Trait	NoMNB											False	NonDUC	NoMNB
33	ICSI	ejac		Positive	1	0	0	Ab	YES	Fresh	Autologous	POB	13		33	G34	35	D3	2	0	3	3	2PN	10			Spontaneous Abortion	NONET	NONET	NONET	IV	NonDUC	DUC-Trait	NoMNB											False	NonDUC	NoMNB
39	ICSI	ejac		Positive	2	2	2	NoAb	YES	Fresh	Autologous	POB	9		39	G38	37	D3	4	0	0	0	2PN	4			Live Birth	NONET	NONET	NONET	IV	NonDUC	DUC-Trait	NoMNB											False	NonDUC	NoMNB
39	ICSI	ejac		Positive	2	2	2	NoAb	YES	Fresh	Autologous	POB	9		39	G38	37	D3	4	0	0	0	2PN	4			Live Birth	NONET	NONET	NONET	IV	NonDUC	DUC-Trait	NoMNB											False	NonDUC	NoMNB
39	ICSI	ejac		Positive	2	2	2	NoAb	YES	Fresh	Autologous	POB	9		39	G38	37	D3	4	0	0	0	2PN	4			Live Birth	NONET	NONET	NONET	IV	NonDUC	DUC-Trait	NoMNB											False	NonDUC	NoMNB
39	ICSI	ejac		Positive	2	2	2	NoAb	YES	Fresh	Autologous	POB	9		39	G38	37	D3	4	0	0	0	2PN	4			Live Birth	NONET	NONET	NONET	IV	NonDUC	DUC-Trait	NoMNB											False	NonDUC	NoMNB
33	Normal IVF	ejac	Freeze	Positive	2	0	0	Ab	YES	Fresh	Autologous		20		33	G34	36	D5	2	0	4	2	2PN	8	Cry	D5	Missed Ab	NONET	NONET	NONET	II	NonDUC	DUC-Trait	NoMNB											True	NonDUC	NoMNB
33	Normal IVF	ejac	Freeze	Positive	2	0	0	Ab	YES	Fresh	Autologous		20		33	G34	36	D5	2	0	4	2	2PN	8	Cry	D5	Missed Ab	NONET	NONET	NONET	II	NonDUC	DUC-Trait	NoMNB											True	NonDUC	NoMNB
33	Normal IVF	ejac	Undecided	Positive	2	0	0	Ab	YES	Fresh	Autologous		20		33	G34	36	D5	2	0	4	2	2PN	8			Missed Ab	NONET	NONET	NONET	IV	DUC-1	DUC-Trait	NoMNB											False	DUC-1	NoMNB
33	Normal IVF	ejac	Undecided	Positive	2	0	0	Ab	YES	Fresh	Autologous		20		33	G34	36	D5	2	0	4	2	2PN	8			Missed Ab	NONET	NONET	NONET	IV	DUC-1	DUC-Trait	NoMNB											False	DUC-1	NoMNB
33	Normal IVF	ejac		Positive	2	0	0	Ab	YES	Fresh	Autologous		20		33	G34	36	D5	2	0	4	2	2PN	8			Missed Ab	NONET	NONET	NONET	IV	NonDUC	DUC-Trait	NoMNB											False	NonDUC	NoMNB
33	Normal IVF	ejac		Positive	2	0	0	Ab	YES	Fresh	Autologous		20		33	G34	36	D5	2	0	4	2	2PN	8			Missed Ab	NONET	NONET	NONET	IV	NonDUC	DUC-Trait	NoMNB											False	NonDUC	NoMNB
33	Normal IVF	ejac		Positive	2	0	0	Ab	YES	Fresh	Autologous		20		33	G34	36	D5	2	0	4	2	2PN	8			Missed Ab	NONET	NONET	NONET	IV	NonDUC	DUC-Trait	NoMNB											False	NonDUC	NoMNB
33	Normal IVF	ejac	Undecided	Positive	2	0	0	Ab	YES	Fresh	Autologous		20		33	G34	36	D5	2	0	4	2	2PN	8			Missed Ab	NONET	NONET	NONET	IV	DUC-2	DUC-Trait	MNB2C											False	DUC-2	MNB2
43	ICSI	ejac	Transfer	Positive	0	0	0	EP	YES	Fresh	Autologous		15		43	G42	39	D3	5	2	0	0	2PN	7	ET	D3	Ectopic	KIDNEG	KIDNEG	KIDNEG	IV	NonDUC	DUC-Trait	MNB2C											True	NonDUC	MNB2
43	ICSI	ejac	Transfer	Positive	0	0	0	EP	YES	Fresh	Autologous		15		43	G42	39	D3	5	2	0	0	2PN	7	ET	D3	Ectopic	KIDNEG	KIDNEG	KIDNEG	IV	NonDUC	DUC-Trait	MNB2C											True	NonDUC	MNB2
43	ICSI	ejac		Positive	0	0	0	EP	YES	Fresh	Autologous		15		43	G42	39	D3	5	2	0	0	2PN	7			Ectopic	NONET	NONET	NONET	IV	NonDUC	DUC-Trait	NoMNB											False	NonDUC	NoMNB
43	ICSI	ejac	Undecided	Positive	0	0	0	EP	YES	Fresh	Autologous		15		43	G42	39	D3	5	2	0	0	2PN	7			Ectopic	NONET	NONET	NONET	IV	DUC-1	DUC-Trait	MNB2C											False	DUC-1	MNB2
43	ICSI	ejac	Undecided	Positive	0	0	0	EP	YES	Fresh	Autologous		15		43	G42	39	D3	5	2	0	0	2PN	7			Ectopic	NONET	NONET	NONET	IV	DUC-1	DUC-Trait	NoMNB											False	DUC-1	NoMNB
43	ICSI	ejac	Undecided	Positive	0	0	0	EP	YES	Fresh	Autologous		15		43	G42	39	D3	5	2	0	0	2PN	7			Ectopic	NONET	NONET	NONET	IV	DUC-1	DUC-Trait	MNB2C											False	DUC-1	MNB2
43	ICSI	ejac		Positive	0	0	0	EP	YES	Fresh	Autologous		15		43	G42	39	D3	5	2	0	0	2PN	7			Ectopic	NONET	NONET	NONET	IV	NonDUC	DUC-Trait	MNB2Cp											False	NonDUC	MNB2
30	ICSI	ejac	Freeze	Positive	1	1	1	NoAb	NO	Fresh	Autologous	ICSI	13		30	G34	37	D5	2	2	5	3	2PN	6	Cry	D6	Live Birth	NONET	NONET	NONET	II	DUC-1	DUC-Trait	NoMNB											True	DUC-1	NoMNB
30	ICSI	ejac	Freeze	Positive	1	1	1	NoAb	NO	Fresh	Autologous	ICSI	13		30	G34	37	D5	2	2	5	3	2PN	6	Cry	D5	Live Birth	NONET	NONET	NONET	II	NonDUC	DUC-Trait	NoMNB											True	NonDUC	NoMNB
30	ICSI	ejac	Freeze	Positive	1	1	1	NoAb	NO	Fresh	Autologous	ICSI	13		30	G34	37	D5	2	2	5	3	2PN	6	Cry	D6	Live Birth	NONET	NONET	NONET	II	NonDUC	DUC-Trait	NoMNB											True	NonDUC	NoMNB
30	ICSI	ejac	Transfer	Positive	1	1	1	NoAb	NO	Fresh	Autologous	ICSI	13		30	G34	37	D5	2	2	5	3	2PN	6	ET	D5	Live Birth	NONKID	NONKID	NONKID	I	NonDUC	DUC-Trait	NoMNB											True	NonDUC	NoMNB
30	ICSI	ejac	Transfer	Positive	1	1	1	NoAb	NO	Fresh	Autologous	ICSI	13		30	G34	37	D5	2	2	5	3	2PN	6	ET	D5	Live Birth	NONKID	NONKID	NONKID	I	NonDUC	DUC-Trait	NoMNB											True	NonDUC	NoMNB
30	ICSI	ejac		Positive	1	1	1	NoAb	NO	Fresh	Autologous	ICSI	13		30	G34	37	D5	2	2	5	3	2PN	6			Live Birth	NONET	NONET	NONET	IV	NonDUC	DUC-Trait	MNB2C											False	NonDUC	MNB2
34	ICSI	ejac	Transfer	Positive	1	1	1	NoAb	NO	Fresh	Autologous	ICSI	20		34	G34	34	D3	1	1	0	0	2PN	8	ET	D3	Live Birth	KIDPOS	KIDPOS	KIDPOS	IV	NonDUC	DUC-Trait	NoMNB											True	NonDUC	NoMNB
34	ICSI	ejac		Positive	1	1	1	NoAb	NO	Fresh	Autologous	ICSI	20		34	G34	34	D3	1	1	0	0	2PN	8			Live Birth	NONET	NONET	NONET	IV	NonDUC	DUC-Trait	MNB2C											False	NonDUC	MNB2
34	ICSI	ejac		Positive	1	1	1	NoAb	NO	Fresh	Autologous	ICSI	20		34	G34	34	D3	1	1	0	0	2PN	8			Live Birth	NONET	NONET	NONET	IV	NonDUC	DUC-Trait	MNB2C											False	NonDUC	MNB2
34	ICSI	ejac	Undecided	Positive	1	1	1	NoAb	NO	Fresh	Autologous	ICSI	20		34	G34	34	D3	1	1	0	0	1PN	8			Live Birth	NONET	NONET	NONET	IV	DUC-1	DUC-Trait	NoMNB											False	DUC-1	NoMNB
34	ICSI	ejac		Positive	1	1	1	NoAb	NO	Fresh	Autologous	ICSI	20		34	G34	34	D3	1	1	0	0	2PN	8			Live Birth	NONET	NONET	NONET	IV	NonDUC	DUC-Trait	NoMNB											False	NonDUC	NoMNB
34	ICSI	ejac		Positive	1	1	1	NoAb	NO	Fresh	Autologous	ICSI	20		34	G34	34	D3	1	1	0	0	2PN	8			Live Birth	NONET	NONET	NONET	IV	NonDUC	DUC-Trait	NoMNB											False	NonDUC	NoMNB
34	ICSI	ejac		Positive	1	1	1	NoAb	NO	Fresh	Autologous	ICSI	20		34	G34	34	D3	1	1	0	0	2PN	8			Live Birth	NONET	NONET	NONET	IV	NonDUC	DUC-Trait	NoMNB											False	NonDUC	NoMNB
34	ICSI	ejac		Positive	1	1	1	NoAb	NO	Fresh	Autologous	ICSI	20		34	G34	34	D3	1	1	0	0	2PN	8			Live Birth	NONET	NONET	NONET	IV	NonDUC	DUC-Trait	NoMNB											False	NonDUC	NoMNB
34	ICSI	ejac		Positive	1	1	1	NoAb	NO	Fresh	Autologous	ICSI	20		34	G34	34	D3	1	1	0	0	2PN	8			Live Birth	NONET	NONET	NONET	IV	NonDUC	DUC-Trait	NoMNB											False	NonDUC	NoMNB
31	ICSI	ejac	Freeze	Positive	2	2	2	NoAb	YES	Fresh	Autologous		23		31	G34	35	D5	2	1	5	2	2PN	9	Cry	D6	Live Birth	NONET	NONET	NONET	III	NonDUC	DUC-Trait	NoMNB											True	NonDUC	NoMNB
31	ICSI	ejac	Freeze	Positive	2	2	2	NoAb	YES	Fresh	Autologous		23		31	G34	35	D5	2	1	5	2	2PN	9	Cry	D6	Live Birth	NONET	NONET	NONET	III	NonDUC	DUC-Trait	MNB2C											True	NonDUC	MNB2
31	ICSI	ejac	Transfer	Positive	2	2	2	NoAb	YES	Fresh	Autologous		23		31	G34	35	D5	2	1	5	2	2PN	9	ET	D5	Live Birth	KIDPOS	KIDPOS	KIDPOS	IV	NonDUC	DUC-Trait	NoMNB											True	NonDUC	NoMNB
31	ICSI	ejac		Positive	2	2	2	NoAb	YES	Fresh	Autologous		23		31	G34	35	D5	2	1	5	2	2PN	9			Live Birth	NONET	NONET	NONET	IV	NonDUC	DUC-Trait	NoMNB											False	NonDUC	NoMNB
31	ICSI	ejac		Positive	2	2	2	NoAb	YES	Fresh	Autologous		23		31	G34	35	D5	2	1	5	2	2PN	9			Live Birth	NONET	NONET	NONET	IV	NonDUC	DUC-Trait	MNB2C											False	NonDUC	MNB2
31	ICSI	ejac		Positive	2	2	2	NoAb	YES	Fresh	Autologous		23		31	G34	35	D5	2	1	5	2	2PN	9			Live Birth	NONET	NONET	NONET	IV	NonDUC	DUC-Trait	NoMNB											False	NonDUC	NoMNB
31	ICSI	ejac		Positive	2	2	2	NoAb	YES	Fresh	Autologous		23		31	G34	35	D5	2	1	5	2	2PN	9			Live Birth	NONET	NONET	NONET	IV	NonDUC	DUC-Trait	NoMNB											False	NonDUC	NoMNB
31	ICSI	ejac		Positive	2	2	2	NoAb	YES	Fresh	Autologous		23		31	G34	35	D5	2	1	5	2	2PN	9			Live Birth	NONET	NONET	NONET	IV	NonDUC	DUC-Trait	NoMNB											False	NonDUC	NoMNB
31	ICSI	ejac	Undecided	Positive	2	2	2	NoAb	YES	Fresh	Autologous		23		31	G34	35	D5	2	1	5	2	2PN	9			Live Birth	NONET	NONET	NONET	IV	DUC-1	DUC-Trait	NoMNB											False	DUC-1	NoMNB
31	ICSI	donor, froz	Transfer	Positive	1	1	1	NoAb	NO	Fresh	Autologous		18		31	G34	32	D5	2	2	0	0	2PN	8	ET	D5	Live Birth	NONKID	NONKID	NONKID	IV	NonDUC	DUC-Trait	MNB2C											True	NonDUC	MNB2
31	ICSI	donor, froz	Transfer	Positive	1	1	1	NoAb	NO	Fresh	Autologous		18		31	G34	32	D5	2	2	0	0	2PN	8	ET	D5	Live Birth	NONKID	NONKID	NONKID	II	NonDUC	DUC-Trait	NoMNB											True	NonDUC	NoMNB
31	ICSI	donor, froz		Positive	1	1	1	NoAb	NO	Fresh	Autologous		18		31	G34	32	D5	2	2	0	0	2PN	8			Live Birth	NONET	NONET	NONET	IV	NonDUC	DUC-Trait	NoMNB											False	NonDUC	NoMNB
31	ICSI	donor, froz	Undecided	Positive	1	1	1	NoAb	NO	Fresh	Autologous		18		31	G34	32	D5	2	2	0	0	2PN	8			Live Birth	NONET	NONET	NONET	IV	DUC-2	DUC-Trait	MNB2C											False	DUC-2	MNB2
31	ICSI	donor, froz		Positive	1	1	1	NoAb	NO	Fresh	Autologous		18		31	G34	32	D5	2	2	0	0	2PN	8			Live Birth	NONET	NONET	NONET	IV	NonDUC	DUC-Trait	NoMNB											False	NonDUC	NoMNB
31	ICSI	donor, froz	Undecided	Positive	1	1	1	NoAb	NO	Fresh	Autologous		18		31	G34	32	D5	2	2	0	0	2PN	8			Live Birth	NONET	NONET	NONET	IV	DUC-2	DUC-Trait	MNB2C											False	DUC-2	MNB2
31	ICSI	donor, froz	Undecided	Positive	1	1	1	NoAb	NO	Fresh	Autologous		18		31	G34	32	D5	2	2	0	0	2PN	8			Live Birth	NONET	NONET	NONET	IV	DUC-1	DUC-Trait	NoMNB											False	DUC-1	NoMNB
31	ICSI	donor, froz	Undecided	Positive	1	1	1	NoAb	NO	Fresh	Autologous		18		31	G34	32	D5	2	2	0	0	2PN	8			Live Birth	NONET	NONET	NONET	IV	DUC-2	DUC-Trait	MNB2C											False	DUC-2	MNB2
37	ICSI	ejac	Transfer	Positive	1	0	0	Ab	YES	Fresh	Autologous		12		37	G35	39	D3	3	1	0	0	2PN	5	ET	D3	Missed Ab	NONKID	KIDNEG	KIDNEG	IV	NonDUC	DUC-Trait	MNB2Cp											True	NonDUC	MNB2
37	ICSI	ejac		Positive	1	0	0	Ab	YES	Fresh	Autologous		12		37	G35	39	D3	3	1	0	0	2PN	5			Missed Ab	NONET	NONET	NONET	IV	NonDUC	DUC-Trait	MNB2C											False	NonDUC	MNB2
37	ICSI	ejac		Positive	1	0	0	Ab	YES	Fresh	Autologous		12		37	G35	39	D3	3	1	0	0	2PN	5			Missed Ab	NONET	NONET	NONET	IV	NonDUC	DUC-Trait	MNB4C											False	NonDUC	MNB4
37	ICSI	ejac	Undecided	Positive	1	0	0	Ab	YES	Fresh	Autologous		12		37	G35	39	D3	3	1	0	0	2PN	5			Missed Ab	NONET	NONET	NONET	IV	DUC-2	DUC-Trait	MNB2C											False	DUC-2	MNB2
37	ICSI	ejac		Positive	1	0	0	Ab	YES	Fresh	Autologous		12		37	G35	39	D3	3	1	0	0	2PN	5			Missed Ab	NONET	NONET	NONET	IV	NonDUC	DUC-Trait	MNB2C											False	NonDUC	MNB2
34	ICSI	ejac	Freeze	Negative	0	0	0	NoPreg	YES	Fresh	Autologous		20		34	G34	34	D3	2	1	2	1	2PN	8	Cry	D6	Not Pregnant	NONET	NONET	NONET	IV	NonDUC	DUC-Trait	NoMNB											True	NonDUC	NoMNB
34	ICSI	ejac	Transfer	Negative	0	0	0	NoPreg	YES	Fresh	Autologous		20		34	G34	34	D3	2	1	2	1	2PN	8	ET	D3	Not Pregnant	KIDNEG	KIDNEG	KIDNEG	IV	NonDUC	DUC-Trait	MNB2C											True	NonDUC	MNB2
34	ICSI	ejac		Negative	0	0	0	NoPreg	YES	Fresh	Autologous		20		34	G34	34	D3	2	1	2	1	2PN	8			Not Pregnant	NONET	NONET	NONET	IV	NonDUC	DUC-Trait	MNB2C											False	NonDUC	MNB2
34	ICSI	ejac		Negative	0	0	0	NoPreg	YES	Fresh	Autologous		20		34	G34	34	D3	2	1	2	1	2PN	8			Not Pregnant	NONET	NONET	NONET	IV	NonDUC	DUC-Trait	MNB2C											False	NonDUC	MNB2
34	ICSI	ejac	Undecided	Negative	0	0	0	NoPreg	YES	Fresh	Autologous		20		34	G34	34	D3	2	1	2	1	2PN	8			Not Pregnant	NONET	NONET	NONET	IV	DUC-2	DUC-Trait	MNB2C											False	DUC-2	MNB2
34	ICSI	ejac	Undecided	Negative	0	0	0	NoPreg	YES	Fresh	Autologous		20		34	G34	34	D3	2	1	2	1	2PN	8			Not Pregnant	NONET	NONET	NONET	IV	DUC-1	DUC-Trait	NoMNB											False	DUC-1	NoMNB
34	ICSI	ejac		Negative	0	0	0	NoPreg	YES	Fresh	Autologous		20		34	G34	34	D3	2	1	2	1	2PN	8			Not Pregnant	NONET	NONET	NONET	IV	NonDUC	DUC-Trait	NoMNB											False	NonDUC	NoMNB
34	ICSI	ejac	Undecided	Negative	0	0	0	NoPreg	YES	Fresh	Autologous		20		34	G34	34	D3	2	1	2	1	2PN	8			Not Pregnant	NONET	NONET	NONET	IV	DUC-1	DUC-Trait	NoMNB											False	DUC-1	NoMNB
37	ICSI	ejac	Transfer	Positive	2	2	2	NoAb	YES	Fresh	Autologous		13		37	G35	35	D3	4	2	0	0	2PN	6	ET	D3	Live Birth	NONKID	NONKID	NONKID	IV	NonDUC	DUC-Trait	NoMNB											True	NonDUC	NoMNB
37	ICSI	ejac	Transfer	Positive	2	2	2	NoAb	YES	Fresh	Autologous		13		37	G35	35	D3	4	2	0	0	2PN	6	ET	D3	Live Birth	NONKID	NONKID	NONKID	IV	NonDUC	DUC-Trait	MNB2C											True	NonDUC	MNB2
37	ICSI	ejac	Undecided	Positive	2	2	2	NoAb	YES	Fresh	Autologous		13		37	G35	35	D3	4	2	0	0	2PN	6			Live Birth	NONET	NONET	NONET	IV	DUC-2	DUC-Trait	MNB2C											False	DUC-2	MNB2
37	ICSI	ejac		Positive	2	2	2	NoAb	YES	Fresh	Autologous		13		37	G35	35	D3	4	2	0	0	2PN	6			Live Birth	NONET	NONET	NONET	IV	NonDUC	DUC-Trait	NoMNB											False	NonDUC	NoMNB
37	ICSI	ejac		Positive	2	2	2	NoAb	YES	Fresh	Autologous		13		37	G35	35	D3	4	2	0	0	2PN	6			Live Birth	NONET	NONET	NONET	IV	NonDUC	DUC-Trait	NoMNB											False	NonDUC	NoMNB
37	ICSI	ejac	Undecided	Positive	2	2	2	NoAb	YES	Fresh	Autologous		13		37	G35	35	D3	4	2	0	0	2PN	6			Live Birth	NONET	NONET	NONET	IV	DUC-2	DUC-Trait	MNB2C											False	DUC-2	MNB2
38	ICSI	ejac	Freeze	Negative	0	0	0	NoPreg	YES	Fresh	Autologous		14		38	G38	41	D3	3	0	3	3	2PN	6	FET	D6	Not Pregnant	NONET	NONET	NONET	III	NonDUC	DUC-Trait	NoMNB											True	NonDUC	NoMNB
38	ICSI	ejac	Freeze	Negative	0	0	0	NoPreg	YES	Fresh	Autologous		14		38	G38	41	D3	3	0	3	3	2PN	6	FET	D6	Not Pregnant	NONET	NONET	NONET	II	NonDUC	DUC-Trait	MNB2C											True	NonDUC	MNB2
38	ICSI	ejac	Freeze	Negative	0	0	0	NoPreg	YES	Fresh	Autologous		14		38	G38	41	D3	3	0	3	3	2PN	6	FET	D6	Not Pregnant	NONET	NONET	NONET	IV	NonDUC	DUC-Trait	MNB2C											True	NonDUC	MNB2
38	ICSI	ejac		Negative	0	0	0	NoPreg	YES	Fresh	Autologous		14		38	G38	41	D3	3	0	3	3	2PN	6			Not Pregnant	NONET	NONET	NONET	IV	NonDUC	DUC-Trait	NoMNB											False	NonDUC	NoMNB
38	ICSI	ejac	Undecided	Negative	0	0	0	NoPreg	YES	Fresh	Autologous		14		38	G38	41	D3	3	0	3	3	2PN	6			Not Pregnant	NONET	NONET	NONET	IV	DUC-1	DUC-Trait	MNB2C											False	DUC-1	MNB2
38	ICSI	ejac	Discard	Negative	0	0	0	NoPreg	YES	Fresh	Autologous		14		38	G38	41	D3	3	0	3	3	2PN	6			Not Pregnant	NONET	NONET	NONET	IV	DUC-1	DUC-Trait	MNB2C											False	DUC-1	MNB2
33	ICSI	test bx, froz	Transfer	Positive	2	1	1	NoAb	NO	Fresh	Autologous		15		33	G34	33	D3	2	2	1	0	2PN	6	ET	D3	Live Birth	KIDPOS	NONKID	NONKID	IV	DUC-2	DUC-Nor	MNB2C											True	DUC-2	MNB2
33	ICSI	test bx, froz	Transfer	Positive	2	1	1	NoAb	NO	Fresh	Autologous		15		33	G34	33	D3	2	2	1	0	2PN	6	ET	D3	Live Birth	KIDPOS	NONKID	NONKID	IV	NonDUC	DUC-Nor	MNB2C											True	NonDUC	MNB2
33	ICSI	test bx, froz	Undecided	Positive	2	1	1	NoAb	NO	Fresh	Autologous		15		33	G34	33	D3	2	2	1	0	2PN	6			Live Birth	NONET	NONET	NONET	IV	DUC-2	DUC-Nor	MNB2C											False	DUC-2	MNB2
33	ICSI	test bx, froz	Undecided	Positive	2	1	1	NoAb	NO	Fresh	Autologous		15		33	G34	33	D3	2	2	1	0	2PN	6			Live Birth	NONET	NONET	NONET	IV	DUC-2	DUC-Nor	MNB2C											False	DUC-2	MNB2
33	ICSI	test bx, froz	Undecided	Positive	2	1	1	NoAb	NO	Fresh	Autologous		15		33	G34	33	D3	2	2	1	0	2PN	6			Live Birth	NONET	NONET	NONET	IV	NonDUC	DUC-Nor	NoMNB											False	NonDUC	NoMNB
33	ICSI	test bx, froz	Undecided	Positive	2	1	1	NoAb	NO	Fresh	Autologous		15		33	G34	33	D3	2	2	1	0	2PN	6			Live Birth	NONET	NONET	NONET	IV	DUC-2	DUC-Nor	MNB2Cp											False	DUC-2	MNB2
31	Normal IVF	ejac	Freeze	Negative	0	0	0	NoPreg	YES	Fresh	Autologous		17		31	G34	31	D3	4	0	1	1	2PN	6	FET	D6	Not Pregnant	NONET	NONET	NONET	II	NonDUC	DUC-Trait	MNB2C											True	NonDUC	MNB2
31	Normal IVF	ejac		Negative	0	0	0	NoPreg	YES	Fresh	Autologous		17		31	G34	31	D3	4	0	1	1	2PN	6			Not Pregnant	NONET	NONET	NONET	IV	NonDUC	DUC-Trait	MNB2C											False	NonDUC	MNB2
31	Normal IVF	ejac		Negative	0	0	0	NoPreg	YES	Fresh	Autologous		17		31	G34	31	D3	4	0	1	1	2PN	6			Not Pregnant	NONET	NONET	NONET	IV	NonDUC	DUC-Trait	NoMNB											False	NonDUC	NoMNB
31	Normal IVF	ejac	Undecided	Negative	0	0	0	NoPreg	YES	Fresh	Autologous		17		31	G34	31	D3	4	0	1	1	2PN	6			Not Pregnant	NONET	NONET	NONET	IV	DUC-1	DUC-Trait	MNB2C											False	DUC-1	MNB2
31	Normal IVF	ejac	Undecided	Negative	0	0	0	NoPreg	YES	Fresh	Autologous		17		31	G34	31	D3	4	0	1	1	2PN	6			Not Pregnant	NONET	NONET	NONET	IV	DUC-1Plus	DUC-Trait	MNU											False	DUCPlus	MNB1
31	Normal IVF	ejac		Negative	0	0	0	NoPreg	YES	Fresh	Autologous		17		31	G34	31	D3	4	0	1	1	2PN	6			Not Pregnant	NONET	NONET	NONET	IV	NonDUC	DUC-Trait	MNB2C											False	NonDUC	MNB2
32	ICSI	ejac		NoTransfer	NoTransfer	NoTransfer	NoTransfer	NoTransfer	NO	Fresh	Autologous	IVM, IVM-ICSI	0		32	G34	32	NoTransfer	0	0	0	0	2PN	2			No Embryo Development	NONET	NONET	NONET	IV	NonDUC	LowYield	NoMNB											False	NonDUC	NoMNB
32	ICSI	ejac		NoTransfer	NoTransfer	NoTransfer	NoTransfer	NoTransfer	NO	Fresh	Autologous	IVM, IVM-ICSI	0		32	G34	32	NoTransfer	0	0	0	0	2PN	2			No Embryo Development	NONET	NONET	NONET	IV	NonDUC	LowYield	NoMNB											False	NonDUC	NoMNB
39	ICSI	husb, froz	Transfer	Positive	1	1	1	NoAb	YES	Fresh	Autologous		14		39	G38	45	D3	4	2	0	0	2PN	6	ET	D3	Live Birth	NONKID	NONKID	NONKID	IV	NonDUC	DUC-Trait	NoMNB											True	NonDUC	NoMNB
39	ICSI	husb, froz	Transfer	Positive	1	1	1	NoAb	YES	Fresh	Autologous		14		39	G38	45	D3	4	2	0	0	2PN	6	ET	D3	Live Birth	NONKID	NONKID	NONKID	IV	NonDUC	DUC-Trait	NoMNB											True	NonDUC	NoMNB
39	ICSI	husb, froz	Undecided	Positive	1	1	1	NoAb	YES	Fresh	Autologous		14		39	G38	45	D3	4	2	0	0	2PN	6			Live Birth	NONET	NONET	NONET	IV	DUC-1	DUC-Trait	NoMNB											False	DUC-1	NoMNB
39	ICSI	husb, froz	Undecided	Positive	1	1	1	NoAb	YES	Fresh	Autologous		14		39	G38	45	D3	4	2	0	0	2PN	6			Live Birth	NONET	NONET	NONET	IV	DUC-1	DUC-Trait	NoMNB											False	DUC-1	NoMNB
39	ICSI	husb, froz	Undecided	Positive	1	1	1	NoAb	YES	Fresh	Autologous		14		39	G38	45	D3	4	2	0	0	2PN	6			Live Birth	NONET	NONET	NONET	IV	NonDUC	DUC-Trait	NoMNB											False	NonDUC	NoMNB
39	ICSI	husb, froz	Undecided	Positive	1	1	1	NoAb	YES	Fresh	Autologous		14		39	G38	45	D3	4	2	0	0	2PN	6			Live Birth	NONET	NONET	NONET	IV	DUC-1	DUC-Trait	NoMNB											False	DUC-1	NoMNB
38	ICSI	ejac	Transfer	Negative	0	0	0	NoPreg	YES	Fresh	Autologous		16		38	G38	32	D3	3	2	3	0	2PN	5	ET	D3	Not Pregnant	KIDNEG	KIDNEG	KIDNEG	IV	NonDUC	DUC-Trait	NoMNB											True	NonDUC	NoMNB
38	ICSI	ejac	Transfer	Negative	0	0	0	NoPreg	YES	Fresh	Autologous		16		38	G38	32	D3	3	2	3	0	2PN	5	ET	D3	Not Pregnant	KIDNEG	KIDNEG	KIDNEG	IV	NonDUC	DUC-Trait	NoMNB											True	NonDUC	NoMNB
38	ICSI	ejac	Undecided	Negative	0	0	0	NoPreg	YES	Fresh	Autologous		16		38	G38	32	D3	3	2	3	0	2PN	5			Not Pregnant	NONET	NONET	NONET	IV	NonDUC	DUC-Trait	NoMNB											False	NonDUC	NoMNB
38	ICSI	ejac		Negative	0	0	0	NoPreg	YES	Fresh	Autologous		16		38	G38	32	D3	3	2	3	0	2PN	5			Not Pregnant	NONET	NONET	NONET	IV	NonDUC	DUC-Trait	MNB4C											False	NonDUC	MNB4
38	ICSI	ejac		Negative	0	0	0	NoPreg	YES	Fresh	Autologous		16		38	G38	32	D3	3	2	3	0	2PN	5			Not Pregnant	NONET	NONET	NONET	IV	NonDUC	DUC-Trait	NoMNB											False	NonDUC	NoMNB
35	Normal IVF	ejac	Freeze	Positive	3	3	2	NoAb	YES	Fresh	Autologous		16		35	G35	38	D3	3	0	10	6	2PN	8	Cry	D6	Live Birth	NONET	NONET	NONET	III	NonDUC	DUC-Trait	MNB2C											True	NonDUC	MNB2
35	Normal IVF	ejac	Freeze	Positive	3	3	2	NoAb	YES	Fresh	Autologous		16		35	G35	38	D3	3	0	10	6	2PN	8	Cry	D6	Live Birth	NONET	NONET	NONET	II	NonDUC	DUC-Trait	MNB2C											True	NonDUC	MNB2
35	Normal IVF	ejac	Freeze	Positive	3	3	2	NoAb	YES	Fresh	Autologous		16		35	G35	38	D3	3	0	10	6	2PN	8	Cry	D5	Live Birth	NONET	NONET	NONET	II	NonDUC	DUC-Trait	NoMNB											True	NonDUC	NoMNB
35	Normal IVF	ejac	Freeze	Positive	3	3	2	NoAb	YES	Fresh	Autologous		16		35	G35	38	D3	3	0	10	6	2PN	8	Cry	D5	Live Birth	NONET	NONET	NONET	I	NonDUC	DUC-Trait	NoMNB											True	NonDUC	NoMNB
35	Normal IVF	ejac	Freeze	Positive	3	3	2	NoAb	YES	Fresh	Autologous		16		35	G35	38	D3	3	0	10	6	2PN	8	Cry	D5	Live Birth	NONET	NONET	NONET	II	DUC-2	DUC-Trait	MNB2C											True	DUC-2	MNB2
35	Normal IVF	ejac	Freeze	Positive	3	3	2	NoAb	YES	Fresh	Autologous		16		35	G35	38	D3	3	0	10	6	2PN	8	Cry	D6	Live Birth	NONET	NONET	NONET	IV	NonDUC	DUC-Trait	NoMNB											True	NonDUC	NoMNB
35	Normal IVF	ejac		Positive	3	3	2	NoAb	YES	Fresh	Autologous		16		35	G35	38	D3	3	0	10	6	2PN	8			Live Birth	NONET	NONET	NONET	IV	NonDUC	DUC-Trait	NoMNB											False	NonDUC	NoMNB
35	Normal IVF	ejac	Undecided	Positive	3	3	2	NoAb	YES	Fresh	Autologous		16		35	G35	38	D3	3	0	10	6	2PN	8			Live Birth	NONET	NONET	NONET	IV	NonDUC	DUC-Trait	MNB2C											False	NonDUC	MNB2
34	Normal IVF	ejac	Freeze	Positive	1	1	0	Ab	YES	Fresh	Autologous		18		34	G34	37	D5	1	0	3	2	2PN	7	Cry	D5	Spontaneous Abortion	NONET	NONET	NONET	II	NonDUC	DUC-Trait	NoMNB											True	NonDUC	NoMNB
34	Normal IVF	ejac	Freeze	Positive	1	1	0	Ab	YES	Fresh	Autologous		18		34	G34	37	D5	1	0	3	2	2PN	7	Cry	D5	Spontaneous Abortion	NONET	NONET	NONET	IV	NonDUC	DUC-Trait	NoMNB											True	NonDUC	NoMNB
34	Normal IVF	ejac	Undecided	Positive	1	1	0	Ab	YES	Fresh	Autologous		18		34	G34	37	D5	1	0	3	2	2PN	7			Spontaneous Abortion	NONET	NONET	NONET	IV	DU4-1	DUC-Trait	NoMNB											False	DUC-1	NoMNB
34	Normal IVF	ejac	Undecided	Positive	1	1	0	Ab	YES	Fresh	Autologous		18		34	G34	37	D5	1	0	3	2	2PN	7			Spontaneous Abortion	NONET	NONET	NONET	IV	DUC-1	DUC-Trait	MNB2C											False	DUC-1	MNB2
34	Normal IVF	ejac	Undecided	Positive	1	1	0	Ab	YES	Fresh	Autologous		18		34	G34	37	D5	1	0	3	2	2PN	7			Spontaneous Abortion	NONET	NONET	NONET	IV	NonDUC	DUC-Trait	NoMNB											False	NonDUC	NoMNB
34	Normal IVF	ejac		Positive	1	1	0	Ab	YES	Fresh	Autologous		18		34	G34	37	D5	1	0	3	2	2PN	7			Spontaneous Abortion	NONET	NONET	NONET	IV	NonDUC	DUC-Trait	NoMNB											False	NonDUC	NoMNB
34	Normal IVF	ejac	Undecided	Positive	1	1	0	Ab	YES	Fresh	Autologous		18		34	G34	37	D5	1	0	3	2	2PN	7			Spontaneous Abortion	NONET	NONET	NONET	IV	DUC-2	DUC-Trait	NoMNB											False	DUC-2	NoMNB
29	Normal IVF	ejac	Freeze	NoTransfer	NoTransfer	NoTransfer	NoTransfer	NoTransfer	NO	Fresh	Autologous		27		29	G34	38	NoTransfer	0	0	11	6	2PN	12	Cry	D6	Cryo Upfront (Planned)	NONET	NONET	NONET	III	NonDUC	DUC-Trait	NoMNB											True	NonDUC	NoMNB
29	Normal IVF	ejac	Freeze	NoTransfer	NoTransfer	NoTransfer	NoTransfer	NoTransfer	NO	Fresh	Autologous		27		29	G34	38	NoTransfer	0	0	11	6	2PN	12	Cry	D5	Cryo Upfront (Planned)	NONET	NONET	NONET	II	NonDUC	DUC-Trait	NoMNB											True	NonDUC	NoMNB
29	Normal IVF	ejac	Freeze	NoTransfer	NoTransfer	NoTransfer	NoTransfer	NoTransfer	NO	Fresh	Autologous		27		29	G34	38	NoTransfer	0	0	11	6	2PN	12	Cry	D6	Cryo Upfront (Planned)	NONET	NONET	NONET	II	NonDUC	DUC-Trait	MNB4C											True	NonDUC	MNB4
29	Normal IVF	ejac	Freeze	NoTransfer	NoTransfer	NoTransfer	NoTransfer	NoTransfer	NO	Fresh	Autologous		27		29	G34	38	NoTransfer	0	0	11	6	2PN	12	FET	D5	Cryo Upfront (Planned)	NONET	NONET	NONET	I	NonDUC	DUC-Trait	NoMNB											True	NonDUC	NoMNB
29	Normal IVF	ejac	Freeze	NoTransfer	NoTransfer	NoTransfer	NoTransfer	NoTransfer	NO	Fresh	Autologous		27		29	G34	38	NoTransfer	0	0	11	6	2PN	12	FET	D5	Cryo Upfront (Planned)	NONET	NONET	NONET	I	NonDUC	DUC-Trait	NoMNB											True	NonDUC	NoMNB
29	Normal IVF	ejac	Freeze	NoTransfer	NoTransfer	NoTransfer	NoTransfer	NoTransfer	NO	Fresh	Autologous		27		29	G34	38	NoTransfer	0	0	11	6	2PN	12	Cry	D5	Cryo Upfront (Planned)	NONET	NONET	NONET	II	NonDUC	DUC-Trait	MNB2C											True	NonDUC	MNB2
29	Normal IVF	ejac		NoTransfer	NoTransfer	NoTransfer	NoTransfer	NoTransfer	NO	Fresh	Autologous		27		29	G34	38	NoTransfer	0	0	11	6	2PN	12			Cryo Upfront (Planned)	NONET	NONET	NONET	IV	NonDUC	DUC-Trait	NoMNB											False	NonDUC	NoMNB
29	Normal IVF	ejac	Undecided	NoTransfer	NoTransfer	NoTransfer	NoTransfer	NoTransfer	NO	Fresh	Autologous		27		29	G34	38	NoTransfer	0	0	11	6	2PN	12			Cryo Upfront (Planned)	NONET	NONET	NONET	IV	DUC-2	DUC-Trait	NoMNB											False	DUC-2	NoMNB
29	Normal IVF	ejac		NoTransfer	NoTransfer	NoTransfer	NoTransfer	NoTransfer	NO	Fresh	Autologous		27		29	G34	38	NoTransfer	0	0	11	6	2PN	12			Cryo Upfront (Planned)	NONET	NONET	NONET	IV	NonDUC	DUC-Trait	NoMNB											False	NonDUC	NoMNB
29	Normal IVF	ejac		NoTransfer	NoTransfer	NoTransfer	NoTransfer	NoTransfer	NO	Fresh	Autologous		27		29	G34	38	NoTransfer	0	0	11	6	2PN	12			Cryo Upfront (Planned)	NONET	NONET	NONET	IV	NonDUC	DUC-Trait	NoMNB											False	NonDUC	NoMNB
29	Normal IVF	ejac	Discard	NoTransfer	NoTransfer	NoTransfer	NoTransfer	NoTransfer	NO	Fresh	Autologous		27		29	G34	38	NoTransfer	0	0	11	6	2PN	12			Cryo Upfront (Planned)	NONET	NONET	NONET	IV	NonDUC	DUC-Trait	NoMNB											False	NonDUC	NoMNB
29	Normal IVF	ejac	Undecided	NoTransfer	NoTransfer	NoTransfer	NoTransfer	NoTransfer	NO	Fresh	Autologous		27		29	G34	38	NoTransfer	0	0	11	6	2PN	12			Cryo Upfront (Planned)	NONET	NONET	NONET	IV	DUC-2	DUC-Trait	MNB2C											False	DUC-2	MNB2
29	ICSI	ejac	Freeze	Positive	2	2	2	NoAb	NO	Fresh	Autologous	ICSI	16		29	G34	32	D3	2	2	2	1	2PN	6	Cry	D6	Live Birth	NONET	NONET	NONET	II	NonDUC	DUC-Trait	MNB2C											True	NonDUC	MNB2
29	ICSI	ejac	Transfer	Positive	2	2	2	NoAb	NO	Fresh	Autologous	ICSI	16		29	G34	32	D3	2	2	2	1	2PN	6	ET	D3	Live Birth	KIDPOS	KIDPOS	KIDPOS	IV	NonDUC	DUC-Trait	NoMNB											True	NonDUC	NoMNB
29	ICSI	ejac	Transfer	Positive	2	2	2	NoAb	NO	Fresh	Autologous	ICSI	16		29	G34	32	D3	2	2	2	1	2PN	6	ET	D3	Live Birth	KIDPOS	KIDPOS	KIDPOS	IV	NonDUC	DUC-Trait	NoMNB											True	NonDUC	NoMNB
29	ICSI	ejac		Positive	2	2	2	NoAb	NO	Fresh	Autologous	ICSI	16		29	G34	32	D3	2	2	2	1	2PN	6			Live Birth	NONET	NONET	NONET	IV	NonDUC	DUC-Trait	NoMNB											False	NonDUC	NoMNB
29	ICSI	ejac	Undecided	Positive	2	2	2	NoAb	NO	Fresh	Autologous	ICSI	16		29	G34	32	D3	2	2	2	1	2PN	6			Live Birth	NONET	NONET	NONET	IV	DUC-2	DUC-Trait	NoMNB											False	DUC-2	NoMNB
29	ICSI	ejac		Positive	2	2	2	NoAb	NO	Fresh	Autologous	ICSI	16		29	G34	32	D3	2	2	2	1	2PN	6			Live Birth	NONET	NONET	NONET	IV	NonDUC	DUC-Trait	NoMNB											False	NonDUC	NoMNB
40	ICSI	ejac	Freeze	NoTransfer	NoTransfer	NoTransfer	NoTransfer	NoTransfer	NO	Fresh	Autologous		24		40	G38	51	NoTransfer	0	0	5	2	2PN	12	FET	D6	Cryo for r/o OHSS	NONET	NONET	NONET	III	NonDUC	DUC-Trait	MNB2C											True	NonDUC	MNB2
40	ICSI	ejac	Freeze	NoTransfer	NoTransfer	NoTransfer	NoTransfer	NoTransfer	NO	Fresh	Autologous		24		40	G38	51	NoTransfer	0	0	5	2	2PN	12	FET	D5	Cryo for r/o OHSS	NONET	NONET	NONET	II	NonDUC	DUC-Trait	NoMNB											True	NonDUC	NoMNB
40	ICSI	ejac		NoTransfer	NoTransfer	NoTransfer	NoTransfer	NoTransfer	NO	Fresh	Autologous		24		40	G38	51	NoTransfer	0	0	5	2	2PN	12			Cryo for r/o OHSS	NONET	NONET	NONET	IV	NonDUC	DUC-Trait	NoMNB											False	NonDUC	NoMNB
40	ICSI	ejac	Undecided	NoTransfer	NoTransfer	NoTransfer	NoTransfer	NoTransfer	NO	Fresh	Autologous		24		40	G38	51	NoTransfer	0	0	5	2	2PN	12			Cryo for r/o OHSS	NONET	NONET	NONET	IV	DUC-2Plus	DUC-Trait	MNB2C											False	DUCPlus	MNB2
40	ICSI	ejac	Undecided	NoTransfer	NoTransfer	NoTransfer	NoTransfer	NoTransfer	NO	Fresh	Autologous		24		40	G38	51	NoTransfer	0	0	5	2	2PN	12			Cryo for r/o OHSS	NONET	NONET	NONET	IV	DUC-2	DUC-Trait	MNB2C											False	DUC-2	MNB2
40	ICSI	ejac	Undecided	NoTransfer	NoTransfer	NoTransfer	NoTransfer	NoTransfer	NO	Fresh	Autologous		24		40	G38	51	NoTransfer	0	0	5	2	2PN	12			Cryo for r/o OHSS	NONET	NONET	NONET	IV	DUC-3Plus	DUC-Trait	MNB2C											False	DUCPlus	MNB2
40	ICSI	ejac		NoTransfer	NoTransfer	NoTransfer	NoTransfer	NoTransfer	NO	Fresh	Autologous		24		40	G38	51	NoTransfer	0	0	5	2	2PN	12			Cryo for r/o OHSS	NONET	NONET	NONET	IV	NonDUC	DUC-Trait	MNB2C											False	NonDUC	MNB2
40	ICSI	ejac		NoTransfer	NoTransfer	NoTransfer	NoTransfer	NoTransfer	NO	Fresh	Autologous		24		40	G38	51	NoTransfer	0	0	5	2	2PN	12			Cryo for r/o OHSS	NONET	NONET	NONET	IV	NonDUC	DUC-Trait	NoMNB											False	NonDUC	NoMNB
40	ICSI	ejac	Undecided	NoTransfer	NoTransfer	NoTransfer	NoTransfer	NoTransfer	NO	Fresh	Autologous		24		40	G38	51	NoTransfer	0	0	5	2	2PN	12			Cryo for r/o OHSS	NONET	NONET	NONET	IV	NonDUC	DUC-Trait	MNB2C											False	NonDUC	MNB2
40	ICSI	ejac	Undecided	NoTransfer	NoTransfer	NoTransfer	NoTransfer	NoTransfer	NO	Fresh	Autologous		24		40	G38	51	NoTransfer	0	0	5	2	2PN	12			Cryo for r/o OHSS	NONET	NONET	NONET	IV	NonDUC	DUC-Trait	NoMNB											False	NonDUC	NoMNB
40	ICSI	ejac		NoTransfer	NoTransfer	NoTransfer	NoTransfer	NoTransfer	NO	Fresh	Autologous		24		40	G38	51	NoTransfer	0	0	5	2	2PN	12			Cryo for r/o OHSS	NONET	NONET	NONET	IV	NonDUC	DUC-Trait	MNB2C											False	NonDUC	MNB2
40	ICSI	ejac		NoTransfer	NoTransfer	NoTransfer	NoTransfer	NoTransfer	NO	Fresh	Autologous		24		40	G38	51	NoTransfer	0	0	5	2	2PN	12			Cryo for r/o OHSS	NONET	NONET	NONET	IV	NonDUC	DUC-Trait	MNB2C											False	NonDUC	MNB2
35	ICSI	ejac	Transfer	Positive	1	1	1	NoAb	NO	Fresh	Autologous	ICSI	13		35	G35	35	D3	2	2	2	0	2PN	6	ET	D3	Live Birth	NONKID	NONKID	NONKID	IV	NonDUC	DUC-Trait	NoMNB											True	NonDUC	NoMNB
35	ICSI	ejac	Transfer	Positive	1	1	1	NoAb	NO	Fresh	Autologous	ICSI	13		35	G35	35	D3	2	2	2	0	2PN	6	ET	D3	Live Birth	NONKID	NONKID	NONKID	IV	NonDUC	DUC-Trait	NoMNB											True	NonDUC	NoMNB
35	ICSI	ejac	Undecided	Positive	1	1	1	NoAb	NO	Fresh	Autologous	ICSI	13		35	G35	35	D3	2	2	2	0	2PN	6			Live Birth	NONET	NONET	NONET	IV	DUC-2Plus	DUC-Trait	MNB2C											False	DUCPlus	MNB2
35	ICSI	ejac	Undecided	Positive	1	1	1	NoAb	NO	Fresh	Autologous	ICSI	13		35	G35	35	D3	2	2	2	0	2PN	6			Live Birth	NONET	NONET	NONET	IV	DUC-2	DUC-Trait	MNB4C											False	DUC-2	MNB4
35	ICSI	ejac		Positive	1	1	1	NoAb	NO	Fresh	Autologous	ICSI	13		35	G35	35	D3	2	2	2	0	2PN	6			Live Birth	NONET	NONET	NONET	IV	NonDUC	DUC-Trait	NoMNB											False	NonDUC	NoMNB
35	ICSI	ejac	Undecided	Positive	1	1	1	NoAb	NO	Fresh	Autologous	ICSI	13		35	G35	35	D3	2	2	2	0	2PN	6			Live Birth	NONET	NONET	NONET	IV	NonDUC	DUC-Trait	NoMNB											False	NonDUC	NoMNB
38	Normal IVF	ejac	Freeze	Positive	1	1	1	NoAb	YES	Fresh	Autologous		10		38	G38	34	D3	2	0	1	1	2PN	4	Cry	D6	Live Birth	NONET	NONET	NONET	II	NonDUC	DUC-Trait	NoMNB											True	NonDUC	NoMNB
38	Normal IVF	ejac		Positive	1	1	1	NoAb	YES	Fresh	Autologous		10		38	G38	34	D3	2	0	1	1	2PN	4			Live Birth	NONET	NONET	NONET	IV	NonDUC	DUC-Trait	MNB2C											False	NonDUC	MNB2
38	Normal IVF	ejac		Positive	1	1	1	NoAb	YES	Fresh	Autologous		10		38	G38	34	D3	2	0	1	1	2PN	4			Live Birth	NONET	NONET	NONET	IV	NonDUC	DUC-Trait	NoMNB											False	NonDUC	NoMNB
38	Normal IVF	ejac		Positive	1	1	1	NoAb	YES	Fresh	Autologous		10		38	G38	34	D3	2	0	1	1	2PN	4			Live Birth	NONET	NONET	NONET	IV	NonDUC	DUC-Trait	NoMNB											False	NonDUC	NoMNB
30	ICSI	ejac	Transfer	Positive	2	1	1	NoAb	YES	Fresh	Autologous		9		30	G34	31	D3	2	1	2	0	2PN	4	ET	D3	Live Birth	KIDPOS	NONKID	NONKID	IV	NonDUC	DUC-Trait	NoMNB											True	NonDUC	NoMNB
30	ICSI	ejac		Positive	2	1	1	NoAb	YES	Fresh	Autologous		9		30	G34	31	D3	2	1	2	0	2PN	4			Live Birth	NONET	NONET	NONET	IV	NonDUC	DUC-Trait	MNB2C											False	NonDUC	MNB2
30	ICSI	ejac		Positive	2	1	1	NoAb	YES	Fresh	Autologous		9		30	G34	31	D3	2	1	2	0	2PN	4			Live Birth	NONET	NONET	NONET	IV	NonDUC	DUC-Trait	MNB2C											False	NonDUC	MNB2
30	ICSI	ejac		Positive	2	1	1	NoAb	YES	Fresh	Autologous		9		30	G34	31	D3	2	1	2	0	2PN	4			Live Birth	NONET	NONET	NONET	IV	NonDUC	DUC-Trait	MNU1Cp											False	NonDUC	MNB1
30	ICSI	ejac		Positive	1	1	0	Ab	YES	Fresh	Autologous		12		30	G34	33	D3	2	0	0	0	2PN	4			Missed Ab	NONET	NONET	NONET	IV	NonDUC	DUC-Trait	MNB2C											False	NonDUC	MNB2
30	ICSI	ejac		Positive	1	1	0	Ab	YES	Fresh	Autologous		12		30	G34	33	D3	2	0	0	0	2PN	4			Missed Ab	NONET	NONET	NONET	IV	NonDUC	DUC-Trait	NoMNB											False	NonDUC	NoMNB
30	ICSI	ejac		Positive	1	1	0	Ab	YES	Fresh	Autologous		12		30	G34	33	D3	2	0	0	0	2PN	4			Missed Ab	NONET	NONET	NONET	IV	DUC-1	DUC-Trait	NoMNB											False	DUC-1	NoMNB
30	ICSI	ejac		Positive	1	1	0	Ab	YES	Fresh	Autologous		12		30	G34	33	D3	2	0	0	0	2PN	4			Missed Ab	NONET	NONET	NONET	IV	NonDUC	DUC-Trait	NoMNB											False	NonDUC	NoMNB
38	ICSI	ejac	Transfer	Positive	0	0	0	BC	YES	Fresh	Autologous		9		38	G38	39	D3	2	1	0	0	2PN	4	ET	D3	Biochemical	KIDNEG	KIDNEG	KIDNEG	IV	NonDUC	DUC-Trait	NoMNB											True	NonDUC	NoMNB
38	ICSI	ejac	Undecided	Positive	0	0	0	BC	YES	Fresh	Autologous		9		38	G38	39	D3	2	1	0	0	2PN	4			Biochemical	NONET	NONET	NONET	IV	DUC-1	DUC-Trait	NoMNB											False	DUC-1	NoMNB
38	ICSI	ejac		Positive	0	0	0	BC	YES	Fresh	Autologous		9		38	G38	39	D3	2	1	0	0	2PN	4			Biochemical	NONET	NONET	NONET	IV	NonDUC	DUC-Trait	MNB2C											False	NonDUC	MNB2
38	ICSI	ejac		Positive	0	0	0	BC	YES	Fresh	Autologous		9		38	G38	39	D3	2	1	0	0	2PN	4			Biochemical	NONET	NONET	NONET	IV	NonDUC	DUC-Trait	NoMNB											False	NonDUC	NoMNB
33	Normal IVF	ejac	Freeze	Negative	0	0	0	NoPreg	NO	Fresh	Autologous	INSEM	13		33	G34	32	D3	3	3	3	1	2PN	5	Cry	D5	Not Pregnant	KIDNEG	KIDNEG	KIDNEG	II	NonDUC	DUC-Trait	MNB4C											True	NonDUC	MNB4
33	Normal IVF	ejac	Transfer	Negative	0	0	0	NoPreg	NO	Fresh	Autologous	INSEM	13		33	G34	32	D3	3	3	3	1	2PN	5	ET	D3	Not Pregnant	KIDNEG	KIDNEG	KIDNEG	IV	NonDUC	DUC-Trait	NoMNB											True	NonDUC	NoMNB
33	Normal IVF	ejac	Transfer	Negative	0	0	0	NoPreg	NO	Fresh	Autologous	INSEM	13		33	G34	32	D3	3	3	3	1	2PN	5	ET	D3	Not Pregnant	KIDNEG	KIDNEG	KIDNEG	IV	NonDUC	DUC-Trait	NoMNB											True	NonDUC	NoMNB
33	Normal IVF	ejac	Transfer	Negative	0	0	0	NoPreg	NO	Fresh	Autologous	INSEM	13		33	G34	32	D3	3	3	3	1	2PN	5	ET	D3	Not Pregnant	KIDNEG	KIDNEG	KIDNEG	IV	NonDUC	DUC-Trait	NoMNB											True	NonDUC	NoMNB
33	Normal IVF	ejac		Negative	0	0	0	NoPreg	NO	Fresh	Autologous	INSEM	13		33	G34	32	D3	3	3	3	1	2PN	5			Not Pregnant	NONET	NONET	NONET	IV	NonDUC	DUC-Trait	NoMNB											False	NonDUC	NoMNB
35	Normal IVF	ejac	Transfer	Positive	1	1	1	NoAb	NO	Fresh	Autologous		8		35	G35	40	D3	2	2	0	0	2PN	4	ET	D3	Live Birth	NONKID	NONKID	NONKID	IV	NonDUC	DUC-Trait	MNB2C											True	NonDUC	MNB2
35	Normal IVF	ejac	Transfer	Positive	1	1	1	NoAb	NO	Fresh	Autologous		8		35	G35	40	D3	2	2	0	0	2PN	4	ET	D3	Live Birth	NONKID	NONKID	NONKID	IV	NonDUC	DUC-Trait	NoMNB											True	NonDUC	NoMNB
35	Normal IVF	ejac		Positive	1	1	1	NoAb	NO	Fresh	Autologous		8		35	G35	40	D3	2	2	0	0	2PN	4			Live Birth	NONET	NONET	NONET	IV	NonDUC	DUC-Trait	MNB2C											False	NonDUC	MNB2
35	Normal IVF	ejac		Positive	1	1	1	NoAb	NO	Fresh	Autologous		8		35	G35	40	D3	2	2	0	0	2PN	4			Live Birth	NONET	NONET	NONET	IV	NonDUC	DUC-Trait	MNB2C											False	NonDUC	MNB2
34	ICSI	ejac		Positive	0	0	0	BC	YES	Fresh	Autologous		12		34	G34	34	D3	2	1	0	0	2PN	4			Biochemical	NONET	NONET	NONET	II	NonDUC	DUC-Trait	NoMNB											False	NonDUC	NoMNB
34	ICSI	ejac	Transfer	Positive	0	0	0	BC	YES	Fresh	Autologous		12		34	G34	34	D3	2	1	0	0	2PN	4	ET	D3	Biochemical	KIDNEG	KIDNEG	KIDNEG	IV	NonDUC	DUC-Trait	NoMNB											True	NonDUC	NoMNB
34	ICSI	ejac		Positive	0	0	0	BC	YES	Fresh	Autologous		12		34	G34	34	D3	2	1	0	0	2PN	4			Biochemical	NONET	NONET	NONET	IV	NonDUC	DUC-Trait	NoMNB											False	NonDUC	NoMNB
34	ICSI	ejac	Undecided	Positive	0	0	0	BC	YES	Fresh	Autologous		12		34	G34	34	D3	2	1	0	0	2PN	4			Biochemical	NONET	NONET	NONET	IV	DUC-1	DUC-Trait	NoMNB											False	DUC-1	NoMNB
34	ICSI	ejac	Discard	Positive	0	0	0	BC	YES	Fresh	Autologous		12		34	G34	34	D3	2	1	0	0	0PN	4			Biochemical	NONET	NONET	NONET	IV	NonDUC	DUC-Trait	NoMNB											False	NonDUC	NoMNB
34	ICSI	ejac	Discard	Positive	0	0	0	BC	YES	Fresh	Autologous		12		34	G34	34	D3	2	1	0	0	1PN	4			Biochemical	NONET	NONET	NONET	IV	NonDUC	DUC-Trait	NoMNB											False	NonDUC	NoMNB
41	Normal IVF	ejac	Freeze	Positive	1	1	0	Ab	YES	Fresh	Autologous		13		41	G41	43	D3	3	2	4	2	2PN	4	Cry	D6	Missed Ab	NONET	NONET	NONET	II	NonDUC	DUC-Trait	MNB2C											True	NonDUC	MNB2
41	Normal IVF	ejac	Freeze	Positive	1	1	0	Ab	YES	Fresh	Autologous		13		41	G41	43	D3	3	2	4	2	1PN	4	FET	D6	Missed Ab	NONET	NONET	NONET	IV	NonDUC	DUC-Trait	NoMNB											True	NonDUC	NoMNB
41	Normal IVF	ejac	Transfer	Positive	1	1	0	Ab	YES	Fresh	Autologous		13		41	G41	43	D3	3	2	4	2	2PN	4	ET	D3	Missed Ab	NONKID	NONKID	KIDNEG	IV	NonDUC	DUC-Trait	NoMNB											True	NonDUC	NoMNB
41	Normal IVF	ejac	Transfer	Positive	1	1	0	Ab	YES	Fresh	Autologous		13		41	G41	43	D3	3	2	4	2	2PN	4	ET	D3	Missed Ab	NONKID	NONKID	KIDNEG	IV	NonDUC	DUC-Trait	NoMNB											True	NonDUC	NoMNB
41	Normal IVF	ejac		Positive	1	1	0	Ab	YES	Fresh	Autologous		13		41	G41	43	D3	3	2	4	2	2PN	4			Missed Ab	NONET	NONET	NONET	IV	NonDUC	DUC-Trait	NoMNB											False	NonDUC	NoMNB
36	Normal IVF	ejac	Freeze	Positive	3	2	2	NoAb	YES	Fresh	Autologous		16		36	G35	37	D3	3	2	2	2	2PN	6	Cry	D6	Live Birth	NONET	NONET	NONET	III	DUC-1	DUC-Trait	NoMNB											True	DUC-1	NoMNB
36	Normal IVF	ejac	Freeze	Positive	3	2	2	NoAb	YES	Fresh	Autologous		16		36	G35	37	D3	3	2	2	2	2PN	6	Cry	D6	Live Birth	NONET	NONET	NONET	II	NonDUC	DUC-Trait	NoMNB											True	NonDUC	NoMNB
36	Normal IVF	ejac	Transfer	Positive	3	2	2	NoAb	YES	Fresh	Autologous		16		36	G35	37	D3	3	2	2	2	2PN	6	ET	D3	Live Birth	KIDPOS	NONKID	NONKID	IV	NonDUC	DUC-Trait	MNB2Cp											True	NonDUC	MNB2
36	Normal IVF	ejac	Transfer	Positive	3	2	2	NoAb	YES	Fresh	Autologous		16		36	G35	37	D3	3	2	2	2	2PN	6	ET	D3	Live Birth	KIDPOS	NONKID	NONKID	IV	NonDUC	DUC-Trait	NoMNB											True	NonDUC	NoMNB
36	Normal IVF	ejac	Undecided	Positive	3	2	2	NoAb	YES	Fresh	Autologous		16		36	G35	37	D3	3	2	2	2	2PN	6			Live Birth	NONET	NONET	NONET	IV	DUC-2	DUC-Trait	NoMNB											False	DUC-2	NoMNB
36	Normal IVF	ejac	Discard	Positive	3	2	2	NoAb	YES	Fresh	Autologous		16		36	G35	37	D3	3	2	2	2	3PN	6			Live Birth	NONET	NONET	NONET	IV	NonDUC	DUC-Trait	NoMNB											False	NonDUC	NoMNB
36	Normal IVF	ejac		Positive	3	2	2	NoAb	YES	Fresh	Autologous		16		36	G35	37	D3	3	2	2	2	2PN	6			Live Birth	NONET	NONET	NONET	IV	NonDUC	DUC-Trait	NoMNB											False	NonDUC	NoMNB
38	Normal IVF	ejac	Transfer	Positive	0	0	0	BC	YES	Fresh	Autologous		14		38	G38	41	D3	3	2	0	0	2PN	6	ET	D3	Biochemical	KIDNEG	KIDNEG	KIDNEG	IV	NonDUC	DUC-Trait	NoMNB											True	NonDUC	NoMNB
38	Normal IVF	ejac	Transfer	Positive	0	0	0	BC	YES	Fresh	Autologous		14		38	G38	41	D3	3	2	0	0	2PN	6	ET	D3	Biochemical	KIDNEG	KIDNEG	KIDNEG	IV	NonDUC	DUC-Trait	NoMNB											True	NonDUC	NoMNB
38	Normal IVF	ejac	Undecided	Positive	0	0	0	BC	YES	Fresh	Autologous		14		38	G38	41	D3	3	2	0	0	2PN	6			Biochemical	NONET	NONET	NONET	IV	DUC-1Plus	DUC-Trait	MNB2C											False	DUCPlus	MNB2
38	Normal IVF	ejac		Positive	0	0	0	BC	YES	Fresh	Autologous		14		38	G38	41	D3	3	2	0	0	2PN	6			Biochemical	NONET	NONET	NONET	IV	NonDUC	DUC-Trait	NoMNB											False	NonDUC	NoMNB
38	Normal IVF	ejac	Undecided	Positive	0	0	0	BC	YES	Fresh	Autologous		14		38	G38	41	D3	3	2	0	0	2PN	6			Biochemical	NONET	NONET	NONET	IV	DUC-1	DUC-Trait	NoMNB											False	DUC-1	NoMNB
38	Normal IVF	ejac	Undecided	Positive	0	0	0	BC	YES	Fresh	Autologous		14		38	G38	41	D3	3	2	0	0	2PN	6			Biochemical	NONET	NONET	NONET	IV	DUC-1Plus	DUC-Trait	MNB2C											False	DUCPlus	MNB2
36	ICSI	ejac	Freeze	Positive	1	1	1	NoAb	YES	Fresh	Autologous	ICSI	14		36	G35	44	D3	2	1	4	3	2PN	7	Cry	D5	Live Birth	NONET	NONET	NONET	I	NonDUC	DUC-Trait	NoMNB											True	NonDUC	NoMNB
36	ICSI	ejac	Freeze	Positive	1	1	1	NoAb	YES	Fresh	Autologous	ICSI	14		36	G35	44	D3	2	1	4	3	2PN	7	Cry	D5	Live Birth	NONET	NONET	NONET	II	NonDUC	DUC-Trait	NoMNB											True	NonDUC	NoMNB
36	ICSI	ejac	Freeze	Positive	1	1	1	NoAb	YES	Fresh	Autologous	ICSI	14		36	G35	44	D3	2	1	4	3	2PN	7	Cry	D5	Live Birth	KIDNEG	KIDNEG	KIDNEG	II	NonDUC	DUC-Trait	MNB2C											True	NonDUC	MNB2
36	ICSI	ejac	Transfer	Positive	1	1	1	NoAb	YES	Fresh	Autologous	ICSI	14		36	G35	44	D3	2	1	4	3	2PN	7	ET	D3	Live Birth	NONKID	NONKID	NONKID	IV	NonDUC	DUC-Trait	NoMNB											True	NonDUC	NoMNB
36	ICSI	ejac		Positive	1	1	1	NoAb	YES	Fresh	Autologous	ICSI	14		36	G35	44	D3	2	1	4	3	2PN	7			Live Birth	NONET	NONET	NONET	IV	NonDUC	DUC-Trait	NoMNB											False	NonDUC	NoMNB
36	ICSI	ejac	Undecided	Positive	1	1	1	NoAb	YES	Fresh	Autologous	ICSI	14		36	G35	44	D3	2	1	4	3	2PN	7			Live Birth	NONET	NONET	NONET	IV	DUC-2	DUC-Trait	MNB2C											False	DUC-2	MNB2
36	ICSI	ejac	Undecided	Positive	1	1	1	NoAb	YES	Fresh	Autologous	ICSI	14		36	G35	44	D3	2	1	4	3	2PN	7			Live Birth	NONET	NONET	NONET	IV	NonDUC	DUC-Trait	NoMNB											False	NonDUC	NoMNB
29	ICSI	ejac	Freeze	Negative	0	0	0	NoPreg	YES	Fresh	Autologous		11		29	G34	34	D3	2	0	3	2	2PN	5	Cry	D5	Not Pregnant	KIDNEG	KIDNEG	KIDNEG	II	NonDUC	DUC-Trait	MNB2C											True	NonDUC	MNB2
29	ICSI	ejac	Freeze	Negative	0	0	0	NoPreg	YES	Fresh	Autologous		11		29	G34	34	D3	2	0	3	2	2PN	5	FET	D6	Not Pregnant	KIDNEG	KIDNEG	KIDNEG	II	NonDUC	DUC-Trait	MNB2C											True	NonDUC	MNB2
29	ICSI	ejac		Negative	0	0	0	NoPreg	YES	Fresh	Autologous		11		29	G34	34	D3	2	0	3	2	2PN	5			Not Pregnant	NONET	NONET	NONET	IV	NonDUC	DUC-Trait	NoMNB											False	NonDUC	NoMNB
29	ICSI	ejac		Negative	0	0	0	NoPreg	YES	Fresh	Autologous		11		29	G34	34	D3	2	0	3	2	2PN	5			Not Pregnant	NONET	NONET	NONET	IV	NonDUC	DUC-Trait	NoMNB											False	NonDUC	NoMNB
29	ICSI	ejac	Undecided	Negative	0	0	0	NoPreg	YES	Fresh	Autologous		11		29	G34	34	D3	2	0	3	2	2PN	5			Not Pregnant	NONET	NONET	NONET	IV	DU4-1	DUC-Trait	NoMNB											False	DUC-1	NoMNB
33	Normal IVF	ejac	Freeze	Positive	1	1	0	Ab	NO	Fresh	Autologous	INSEM	14		33	G34	38	D3	2	2	4	2	2PN	4	FET	D6	Missed Ab	NONET	NONET	NONET	III	NonDUC	DUC-Trait	MNB2Cp											True	NonDUC	MNB2
33	Normal IVF	ejac	Freeze	Positive	1	1	0	Ab	NO	Fresh	Autologous	INSEM	14		33	G34	38	D3	2	2	4	2	1PN	4	FET	D6	Missed Ab	NONET	NONET	NONET	I	NonDUC	DUC-Trait	MNB2C											True	NonDUC	MNB2
33	Normal IVF	ejac	Transfer	Positive	1	1	0	Ab	NO	Fresh	Autologous	INSEM	14		33	G34	38	D3	2	2	4	2	2PN	4	ET	D3	Missed Ab	NONKID	NONKID	KIDNEG	IV	NonDUC	DUC-Trait	NoMNB											True	NonDUC	NoMNB
33	Normal IVF	ejac	Transfer	Positive	1	1	0	Ab	NO	Fresh	Autologous	INSEM	14		33	G34	38	D3	2	2	4	2	2PN	4	ET	D3	Missed Ab	NONKID	NONKID	KIDNEG	IV	NonDUC	DUC-Trait	MNB2C											True	NonDUC	MNB2
33	Normal IVF	ejac		Positive	1	1	0	Ab	NO	Fresh	Autologous	INSEM	14		33	G34	38	D3	2	2	4	2	2PN	4			Missed Ab	NONET	NONET	NONET	IV	NonDUC	DUC-Trait	MNB2C											False	NonDUC	MNB2
34	ICSI	ejac	Transfer	Positive	0	0	0	BC	NO	Fresh	Autologous		8		34	G34	36	D3	2	2	2	0	2PN	3	ET	D3	Biochemical	KIDNEG	KIDNEG	KIDNEG	IV	NonDUC	LowYield	MNB2C											True	NonDUC	MNB2
34	ICSI	ejac	Transfer	Positive	0	0	0	BC	NO	Fresh	Autologous		8		34	G34	36	D3	2	2	2	0	2PN	3	ET	D3	Biochemical	KIDNEG	KIDNEG	KIDNEG	IV	NonDUC	LowYield	NoMNB											True	NonDUC	NoMNB
34	ICSI	ejac		Positive	0	0	0	BC	NO	Fresh	Autologous		8		34	G34	36	D3	2	2	2	0	2PN	3			Biochemical	NONET	NONET	NONET	IV	NonDUC	LowYield	MNB2C											False	NonDUC	MNB2
38	Normal IVF	ejac	Transfer	Negative	0	0	0	NoPreg	YES	Fresh	Autologous	INSEM	21		38	G38	37	D5	2	2	0	0	2PN	8	ET	D5	Not Pregnant	KIDNEG	KIDNEG	KIDNEG	IV	NonDUC	DUC-Trait	NoMNB											True	NonDUC	NoMNB
38	Normal IVF	ejac		Negative	0	0	0	NoPreg	YES	Fresh	Autologous	INSEM	21		38	G38	37	D5	2	2	0	0	2PN	8			Not Pregnant	NONET	NONET	NONET	IV	NonDUC	DUC-Trait	MNB2C											False	NonDUC	MNB2
38	Normal IVF	ejac		Negative	0	0	0	NoPreg	YES	Fresh	Autologous	INSEM	21		38	G38	37	D5	2	2	0	0	2PN	8			Not Pregnant	NONET	NONET	NONET	IV	NonDUC	DUC-Trait	MNB2C											False	NonDUC	MNB2
38	Normal IVF	ejac		Negative	0	0	0	NoPreg	YES	Fresh	Autologous	INSEM	21		38	G38	37	D5	2	2	0	0	2PN	8			Not Pregnant	NONET	NONET	NONET	IV	NonDUC	DUC-Trait	NoMNB											False	NonDUC	NoMNB
38	Normal IVF	ejac	Undecided	Negative	0	0	0	NoPreg	YES	Fresh	Autologous	INSEM	21		38	G38	37	D5	2	2	0	0	2PN	8			Not Pregnant	NONET	NONET	NONET	IV	DUC-1	DUC-Trait	NoMNB											False	DUC-1	NoMNB
38	Normal IVF	ejac		Negative	0	0	0	NoPreg	YES	Fresh	Autologous	INSEM	21		38	G38	37	D5	2	2	0	0	2PN	8			Not Pregnant	NONET	NONET	NONET	IV	NonDUC	DUC-Trait	NoMNB											False	NonDUC	NoMNB
38	Normal IVF	ejac	Undecided	Negative	0	0	0	NoPreg	YES	Fresh	Autologous	INSEM	21		38	G38	37	D5	2	2	0	0	2PN	8			Not Pregnant	NONET	NONET	NONET	IV	NonDUC	DUC-Trait	NoMNB											False	NonDUC	NoMNB
38	Normal IVF	ejac		Negative	0	0	0	NoPreg	YES	Fresh	Autologous	INSEM	21		38	G38	37	D5	2	2	0	0	2PN	8			Not Pregnant	NONET	NONET	NONET	IV	NonDUC	DUC-Trait	NoMNB											False	NonDUC	NoMNB
41	ICSI	donor, froz	Transfer	Negative	0	0	0	NoPreg	NO	Fresh	Autologous		13		41	G41	0	D5	1	1	0	0	2PN	5	ET	D5	Not Pregnant	KIDNEG	KIDNEG	KIDNEG	IV	NonDUC	DUC-Trait	NoMNB											True	NonDUC	NoMNB
41	ICSI	donor, froz		Negative	0	0	0	NoPreg	NO	Fresh	Autologous		13		41	G41	0	D5	1	1	0	0	2PN	5			Not Pregnant	NONET	NONET	NONET	IV	NonDUC	DUC-Trait	MNB2C											False	NonDUC	MNB2
41	ICSI	donor, froz	Undecided	Negative	0	0	0	NoPreg	NO	Fresh	Autologous		13		41	G41	0	D5	1	1	0	0	2PN	5			Not Pregnant	NONET	NONET	NONET	IV	DUC-2	DUC-Trait	NoMNB											False	DUC-2	NoMNB
41	ICSI	donor, froz		Negative	0	0	0	NoPreg	NO	Fresh	Autologous		13		41	G41	0	D5	1	1	0	0	2PN	5			Not Pregnant	NONET	NONET	NONET	IV	NonDUC	DUC-Trait	NoMNB											False	NonDUC	NoMNB
41	ICSI	donor, froz	Undecided	Negative	0	0	0	NoPreg	NO	Fresh	Autologous		13		41	G41	0	D5	1	1	0	0	2PN	5			Not Pregnant	NONET	NONET	NONET	IV	DUC-2	DUC-Trait	NoMNB											False	DUC-2	NoMNB
40	ICSI	ejac	Transfer	Negative	0	0	0	NoPreg	YES	Fresh	Autologous	ICSI	16		40	G38	45	D3	5	2	0	0	2PN	6	ET	D3	Not Pregnant	KIDNEG	KIDNEG	KIDNEG	IV	NonDUC	DUC-Trait	NoMNB											True	NonDUC	NoMNB
40	ICSI	ejac	Transfer	Negative	0	0	0	NoPreg	YES	Fresh	Autologous	ICSI	16		40	G38	45	D3	5	2	0	0	2PN	6	ET	D3	Not Pregnant	KIDNEG	KIDNEG	KIDNEG	IV	NonDUC	DUC-Trait	NoMNB											True	NonDUC	NoMNB
40	ICSI	ejac		Negative	0	0	0	NoPreg	YES	Fresh	Autologous	ICSI	16		40	G38	45	D3	5	2	0	0	2PN	6			Not Pregnant	NONET	NONET	NONET	IV	NonDUC	DUC-Trait	NoMNB											False	NonDUC	NoMNB
40	ICSI	ejac		Negative	0	0	0	NoPreg	YES	Fresh	Autologous	ICSI	16		40	G38	45	D3	5	2	0	0	2PN	6			Not Pregnant	NONET	NONET	NONET	IV	NonDUC	DUC-Trait	MNB2C											False	NonDUC	MNB2
40	ICSI	ejac	Discard	Negative	0	0	0	NoPreg	YES	Fresh	Autologous	ICSI	16		40	G38	45	D3	5	2	0	0	2PN	6			Not Pregnant	NONET	NONET	NONET	IV	NonDUC	DUC-Trait	MNU1Cp											False	NonDUC	MNB1
40	ICSI	ejac		Negative	0	0	0	NoPreg	YES	Fresh	Autologous	ICSI	16		40	G38	45	D3	5	2	0	0	2PN	6			Not Pregnant	NONET	NONET	NONET	IV	NonDUC	DUC-Trait	NoMNB											False	NonDUC	NoMNB
32	Normal IVF	ejac	Transfer	Positive	1	1	1	NoAb	NO	Fresh	Autologous	INSEM	15		32	G34	32	D5	1	1	4	1	2PN	6	ET	D5	Live Birth	KIDPOS	KIDPOS	KIDPOS	I	NonDUC	DUC-Trait	NoMNB											True	NonDUC	NoMNB
32	Normal IVF	ejac	Freeze	Positive	1	1	1	NoAb	NO	Fresh	Autologous	INSEM	15		32	G34	32	D5	1	1	4	1	2PN	6	Cry	D5	Live Birth	NONET	NONET	NONET	IV	NonDUC	DUC-Trait	MNB2C											True	NonDUC	MNB2
32	Normal IVF	ejac		Positive	1	1	1	NoAb	NO	Fresh	Autologous	INSEM	15		32	G34	32	D5	1	1	4	1	2PN	6			Live Birth	NONET	NONET	NONET	IV	NonDUC	DUC-Trait	NoMNB											False	NonDUC	NoMNB
32	Normal IVF	ejac		Positive	1	1	1	NoAb	NO	Fresh	Autologous	INSEM	15		32	G34	32	D5	1	1	4	1	2PN	6			Live Birth	NONET	NONET	NONET	IV	NonDUC	DUC-Trait	NoMNB											False	NonDUC	NoMNB
32	Normal IVF	ejac		Positive	1	1	1	NoAb	NO	Fresh	Autologous	INSEM	15		32	G34	32	D5	1	1	4	1	1PN	6			Live Birth	NONET	NONET	NONET	IV	NonDUC	DUC-Trait	NoMNB											False	NonDUC	NoMNB
32	Normal IVF	ejac		Positive	1	1	1	NoAb	NO	Fresh	Autologous	INSEM	15		32	G34	32	D5	1	1	4	1	2PN	6			Live Birth	NONET	NONET	NONET	IV	NonDUC	DUC-Trait	MNB2C											False	NonDUC	MNB2
32	Normal IVF	ejac		Positive	1	1	1	NoAb	NO	Fresh	Autologous	INSEM	15		32	G34	32	D5	1	1	4	1	2PN	6			Live Birth	NONET	NONET	NONET	IV	NonDUC	DUC-Trait	MNB2C											False	NonDUC	MNB2
31	ICSI	ejac	Transfer	Positive	0	0	0	BC	YES	Fresh	Autologous	POB	11		31	G34	41	D5	2	1	0	0	2PN	11	ET	D5	Biochemical	KIDNEG	KIDNEG	KIDNEG	IV	NonDUC	DUC-Trait	NoMNB											True	NonDUC	NoMNB
31	ICSI	ejac	Undecided	Positive	0	0	0	BC	YES	Fresh	Autologous	ICSI	11		31	G34	41	D5	2	1	0	0	2PN	11			Biochemical	NONET	NONET	NONET	IV	DUC-1	DUC-Trait	MNB2C											False	DUC-1	MNB2
31	ICSI	ejac	Undecided	Positive	0	0	0	BC	YES	Fresh	Autologous	POB	11		31	G34	41	D5	2	1	0	0	2PN	11			Biochemical	NONET	NONET	NONET	IV	NonDUC	DUC-Trait	NoMNB											False	NonDUC	NoMNB
31	ICSI	ejac		Positive	0	0	0	BC	YES	Fresh	Autologous	POB	11		31	G34	41	D5	2	1	0	0	2PN	11			Biochemical	NONET	NONET	NONET	IV	NonDUC	DUC-Trait	NoMNB											False	NonDUC	NoMNB
31	ICSI	ejac	Undecided	Positive	0	0	0	BC	YES	Fresh	Autologous	POB	11		31	G34	41	D5	2	1	0	0	2PN	11			Biochemical	NONET	NONET	NONET	IV	NonDUC	DUC-Trait	NoMNB											False	NonDUC	NoMNB
31	ICSI	ejac		Positive	0	0	0	BC	YES	Fresh	Autologous	POB	11		31	G34	41	D5	2	1	0	0	2PN	11			Biochemical	NONET	NONET	NONET	IV	NonDUC	DUC-Trait	NoMNB											False	NonDUC	NoMNB
31	ICSI	ejac		Positive	0	0	0	BC	YES	Fresh	Autologous	ICSI	11		31	G34	41	D5	2	1	0	0	2PN	11			Biochemical	NONET	NONET	NONET	IV	NonDUC	DUC-Trait	MNB2C											False	NonDUC	MNB2
31	ICSI	ejac		Positive	0	0	0	BC	YES	Fresh	Autologous	ICSI	11		31	G34	41	D5	2	1	0	0	2PN	11			Biochemical	NONET	NONET	NONET	IV	NonDUC	DUC-Trait	NoMNB											False	NonDUC	NoMNB
31	ICSI	ejac		Positive	0	0	0	BC	YES	Fresh	Autologous	ICSI	11		31	G34	41	D5	2	1	0	0	2PN	11			Biochemical	NONET	NONET	NONET	IV	NonDUC	DUC-Trait	MNB2C											False	NonDUC	MNB2
31	ICSI	ejac	Undecided	Positive	0	0	0	BC	YES	Fresh	Autologous	ICSI	11		31	G34	41	D5	2	1	0	0	2PN	11			Biochemical	NONET	NONET	NONET	IV	DUC-2	DUC-Trait	MNB2C											False	DUC-2	MNB2
31	ICSI	ejac	Undecided	Positive	0	0	0	BC	YES	Fresh	Autologous	ICSI	11		31	G34	41	D5	2	1	0	0	2PN	11			Biochemical	NONET	NONET	NONET	IV	DUC-1	DUC-Trait	NoMNB											False	DUC-1	NoMNB
29	ICSI	ejac	Freeze	Positive	1	1	1	NoAb	YES	Fresh	Autologous	ICSI	18		29	G34	37	D3	2	1	2	2	2PN	10	Cry	D6	Live Birth	NONET	NONET	NONET	II	NonDUC	DUC-Trait	NoMNB											True	NonDUC	NoMNB
29	ICSI	ejac	Freeze	Positive	1	1	1	NoAb	YES	Fresh	Autologous	ICSI	18		29	G34	37	D3	2	1	2	2	2PN	10	Cry	D6	Live Birth	NONET	NONET	NONET	II	NonDUC	DUC-Trait	NoMNB											True	NonDUC	NoMNB
29	ICSI	ejac	Transfer	Positive	1	1	1	NoAb	YES	Fresh	Autologous	ICSI	18		29	G34	37	D3	2	1	2	2	2PN	10	ET	D3	Live Birth	NONKID	NONKID	NONKID	IV	NonDUC	DUC-Trait	NoMNB											True	NonDUC	NoMNB
29	ICSI	ejac		Positive	1	1	1	NoAb	YES	Fresh	Autologous	ICSI	18		29	G34	37	D3	2	1	2	2	2PN	10			Live Birth	NONET	NONET	NONET	IV	NonDUC	DUC-Trait	NoMNB											False	NonDUC	NoMNB
29	ICSI	ejac		Positive	1	1	1	NoAb	YES	Fresh	Autologous	ICSI	18		29	G34	37	D3	2	1	2	2	2PN	10			Live Birth	NONET	NONET	NONET	IV	NonDUC	DUC-Trait	MNB2C											False	NonDUC	MNB2
29	ICSI	ejac		Positive	1	1	1	NoAb	YES	Fresh	Autologous	ICSI	18		29	G34	37	D3	2	1	2	2	2PN	10			Live Birth	NONET	NONET	NONET	IV	NonDUC	DUC-Trait	NoMNB											False	NonDUC	NoMNB
29	ICSI	ejac		Positive	1	1	1	NoAb	YES	Fresh	Autologous	ICSI	18		29	G34	37	D3	2	1	2	2	2PN	10			Live Birth	NONET	NONET	NONET	IV	NonDUC	DUC-Trait	NoMNB											False	NonDUC	NoMNB
29	ICSI	ejac		Positive	1	1	1	NoAb	YES	Fresh	Autologous	ICSI	18		29	G34	37	D3	2	1	2	2	2PN	10			Live Birth	NONET	NONET	NONET	IV	NonDUC	DUC-Trait	NoMNB											False	NonDUC	NoMNB
29	ICSI	ejac		Positive	1	1	1	NoAb	YES	Fresh	Autologous	ICSI	18		29	G34	37	D3	2	1	2	2	2PN	10			Live Birth	NONET	NONET	NONET	IV	NonDUC	DUC-Trait	NoMNB											False	NonDUC	NoMNB
29	ICSI	ejac	Undecided	Positive	1	1	1	NoAb	YES	Fresh	Autologous	ICSI	18		29	G34	37	D3	2	1	2	2	2PN	10			Live Birth	NONET	NONET	NONET	IV	DUC-2	DUC-Trait	NoMNB											False	DUC-2	NoMNB
34	ICSI	ejac	Freeze	Negative	0	0	0	NoPreg	NO	Fresh	Autologous		15		34	G34	46	D5	2	2	3	3	2PN	8	FET	D5	Not Pregnant	NONKID	KIDNEG	KIDNEG	III	NonDUC	DUC-Trait	NoMNB											True	NonDUC	NoMNB
34	ICSI	ejac	Transfer	Negative	0	0	0	NoPreg	NO	Fresh	Autologous		15		34	G34	46	D5	2	2	3	3	2PN	8	ET	D5	Not Pregnant	KIDNEG	KIDNEG	KIDNEG	II	NonDUC	DUC-Trait	NoMNB											True	NonDUC	NoMNB
34	ICSI	ejac	Freeze	Negative	0	0	0	NoPreg	NO	Fresh	Autologous		15		34	G34	46	D5	2	2	3	3	2PN	8	FET	D5	Not Pregnant	KIDNEG	KIDNEG	KIDNEG	I	NonDUC	DUC-Trait	NoMNB											True	NonDUC	NoMNB
34	ICSI	ejac	Transfer	Negative	0	0	0	NoPreg	NO	Fresh	Autologous		15		34	G34	46	D5	2	2	3	3	2PN	8	ET	D5	Not Pregnant	KIDNEG	KIDNEG	KIDNEG	I	NonDUC	DUC-Trait	NoMNB											True	NonDUC	NoMNB
34	ICSI	ejac	Freeze	Negative	0	0	0	NoPreg	NO	Fresh	Autologous		15		34	G34	46	D5	2	2	3	3	2PN	8	FET	D5	Not Pregnant	NONKID	KIDNEG	KIDNEG	IV	DUC-1	DUC-Trait	MNB2C											True	DUC-1	MNB2
34	ICSI	ejac		Negative	0	0	0	NoPreg	NO	Fresh	Autologous		15		34	G34	46	D5	2	2	3	3	2PN	8			Not Pregnant	NONET	NONET	NONET	IV	NonDUC	DUC-Trait	NoMNB											False	NonDUC	NoMNB
34	ICSI	ejac		Negative	0	0	0	NoPreg	NO	Fresh	Autologous		15		34	G34	46	D5	2	2	3	3	2PN	8			Not Pregnant	NONET	NONET	NONET	IV	NonDUC	DUC-Trait	NoMNB											False	NonDUC	NoMNB
34	ICSI	ejac	Undecided	Negative	0	0	0	NoPreg	NO	Fresh	Autologous		15		34	G34	46	D5	2	2	3	3	2PN	8			Not Pregnant	NONET	NONET	NONET	IV	NonDUC	DUC-Trait	MNB2C											False	NonDUC	MNB2
34	ICSI	donor, froz	Transfer	Negative	0	0	0	NoPreg	NO	Fresh	Autologous	ICSI 1/2 H; 1/2 DF	21		34	G34	39	D3	3	3	0	0	2PN	10	ET	D3	Not Pregnant	KIDNEG	KIDNEG	KIDNEG	IV	NonDUC	DUC-Trait	MNB2C											True	NonDUC	MNB2
34	ICSI	ejac	Transfer	Negative	0	0	0	NoPreg	NO	Fresh	Autologous	ICSI 1/2 H; 1/2 DF	21		34	G34	39	D3	3	3	0	0	2PN	10	ET	D3	Not Pregnant	KIDNEG	KIDNEG	KIDNEG	IV	NonDUC	DUC-Trait	NoMNB											True	NonDUC	NoMNB
34	ICSI	ejac	Transfer	Negative	0	0	0	NoPreg	NO	Fresh	Autologous	ICSI 1/2 H; 1/2 DF	21		34	G34	39	D3	3	3	0	0	2PN	10	ET	D3	Not Pregnant	KIDNEG	KIDNEG	KIDNEG	IV	DUC-3	DUC-Trait	NoMNB											True	DUC-3	NoMNB
34	ICSI	ejac		Negative	0	0	0	NoPreg	NO	Fresh	Autologous	ICSI 1/2 H; 1/2 DF	21		34	G34	39	D3	3	3	0	0	2PN	10			Not Pregnant	NONET	NONET	NONET	IV	NonDUC	DUC-Trait	NoMNB											False	NonDUC	NoMNB
34	ICSI	donor, froz	Undecided	Negative	0	0	0	NoPreg	NO	Fresh	Autologous	ICSI 1/2 H; 1/2 DF	21		34	G34	39	D3	3	3	0	0	2PN	10			Not Pregnant	NONET	NONET	NONET	IV	DUC-2	DUC-Trait	MNB2C											False	DUC-2	MNB2
34	ICSI	donor, froz		Negative	0	0	0	NoPreg	NO	Fresh	Autologous	ICSI 1/2 H; 1/2 DF	21		34	G34	39	D3	3	3	0	0	2PN	10			Not Pregnant	NONET	NONET	NONET	IV	NonDUC	DUC-Trait	MNB2C											False	NonDUC	MNB2
34	ICSI	donor, froz		Negative	0	0	0	NoPreg	NO	Fresh	Autologous	ICSI 1/2 H; 1/2 DF	21		34	G34	39	D3	3	3	0	0	2PN	10			Not Pregnant	NONET	NONET	NONET	IV	NonDUC	DUC-Trait	MNB2C											False	NonDUC	MNB2
34	ICSI	ejac	Undecided	Negative	0	0	0	NoPreg	NO	Fresh	Autologous	ICSI 1/2 H; 1/2 DF	21		34	G34	39	D3	3	3	0	0	2PN	10			Not Pregnant	NONET	NONET	NONET	IV	DUC-1	DUC-Trait	NoMNB											False	DUC-1	NoMNB
34	ICSI	ejac		Negative	0	0	0	NoPreg	NO	Fresh	Autologous	ICSI 1/2 H; 1/2 DF	21		34	G34	39	D3	3	3	0	0	2PN	10			Not Pregnant	NONET	NONET	NONET	IV	NonDUC	DUC-Trait	MNB2C											False	NonDUC	MNB2
34	ICSI	ejac	Undecided	Negative	0	0	0	NoPreg	NO	Fresh	Autologous	ICSI 1/2 H; 1/2 DF	21		34	G34	39	D3	3	3	0	0	2PN	10			Not Pregnant	NONET	NONET	NONET	IV	DUC-2	DUC-Trait	MNB2C											False	DUC-2	MNB2
42	ICSI	donor, froz	Transfer	Positive	2	1	0	Ab	YES	Fresh	Autologous	ICSI	13		42	G42	0	D3	5	2	0	0	2PN	4	ET	D3	Spontaneous Abortion	NONKID	NONKID	KIDNEG	IV	NonDUC	DUC-Trait	NoMNB											True	NonDUC	NoMNB
42	ICSI	donor, froz	Transfer	Positive	2	1	0	Ab	YES	Fresh	Autologous	ICSI	13		42	G42	0	D3	5	2	0	0	2PN	4	ET	D3	Spontaneous Abortion	NONKID	NONKID	KIDNEG	IV	NonDUC	DUC-Trait	NoMNB											True	NonDUC	NoMNB
42	ICSI	donor, froz	Undecided	Positive	2	1	0	Ab	YES	Fresh	Autologous	ICSI	13		42	G42	0	D3	5	2	0	0	2PN	4			Spontaneous Abortion	NONET	NONET	NONET	IV	DUC-2	DUC-Trait	NoMNB											False	DUC-2	NoMNB
42	ICSI	donor, froz		Positive	2	1	0	Ab	YES	Fresh	Autologous	ICSI	13		42	G42	0	D3	5	2	0	0	2PN	4			Spontaneous Abortion	NONET	NONET	NONET	IV	NonDUC	DUC-Trait	NoMNB											False	NonDUC	NoMNB
38	ICSI	ejac	Freeze	Positive	1	1	1	NoAb	NO	Fresh	Autologous		16		38	G38	43	D5	2	2	6	5	2PN	8	Cry	D5	Live Birth	Unknown	Unknown	Unknown	II	NonDUC	DUC-Trait	NoMNB											True	NonDUC	NoMNB
38	ICSI	ejac	Freeze	Positive	1	1	1	NoAb	NO	Fresh	Autologous		16		38	G38	43	D5	2	2	6	5	2PN	8	Cry	D5	Live Birth	Unknown	Unknown	Unknown	I	NonDUC	DUC-Trait	NoMNB											True	NonDUC	NoMNB
38	ICSI	ejac	Transfer	Positive	1	1	1	NoAb	NO	Fresh	Autologous		16		38	G38	43	D5	2	2	6	5	2PN	8	ET	D5	Live Birth	NONKID	NONKID	NONKID	I	NonDUC	DUC-Trait	NoMNB											True	NonDUC	NoMNB
38	ICSI	ejac	Transfer	Positive	1	1	1	NoAb	NO	Fresh	Autologous		16		38	G38	43	D5	2	2	6	5	2PN	8	ET	D5	Live Birth	NONKID	NONKID	NONKID	I	NonDUC	DUC-Trait	NoMNB											True	NonDUC	NoMNB
38	ICSI	ejac	Freeze	Positive	1	1	1	NoAb	NO	Fresh	Autologous		16		38	G38	43	D5	2	2	6	5	2PN	8	Cry	D5	Live Birth	NONET	NONET	NONET	II	NonDUC	DUC-Trait	NoMNB											True	NonDUC	NoMNB
38	ICSI	ejac	Freeze	Positive	1	1	1	NoAb	NO	Fresh	Autologous		16		38	G38	43	D5	2	2	6	5	2PN	8	Cry	D5	Live Birth	NONET	NONET	NONET	IV	NonDUC	DUC-Trait	NoMNB											True	NonDUC	NoMNB
38	ICSI	ejac	Freeze	Positive	1	1	1	NoAb	NO	Fresh	Autologous		16		38	G38	43	D5	2	2	6	5	2PN	8	Cry	D5	Live Birth	NONET	NONET	NONET	II	NonDUC	DUC-Trait	NoMNB											True	NonDUC	NoMNB
38	ICSI	ejac		Positive	1	1	1	NoAb	NO	Fresh	Autologous		16		38	G38	43	D5	2	2	6	5	2PN	8			Live Birth	NONET	NONET	NONET	IV	NonDUC	DUC-Trait	NoMNB											False	NonDUC	NoMNB
38	ICSI	ejac	Freeze	Negative	0	0	0	NoPreg	YES	Fresh	Autologous	ICSI	12		38	G38	30	D3	3	1	2	1	2PN	4	FET	D6	Not Pregnant	KIDNEG	KIDNEG	KIDNEG	I	NonDUC	DUC-Trait	MNB4C											True	NonDUC	MNB4
38	ICSI	ejac	Transfer	Negative	0	0	0	NoPreg	YES	Fresh	Autologous	ICSI	12		38	G38	30	D3	3	1	2	1	2PN	4	ET	D3	Not Pregnant	KIDNEG	KIDNEG	KIDNEG	IV	NonDUC	DUC-Trait	NoMNB											True	NonDUC	NoMNB
38	ICSI	ejac	Undecided	Negative	0	0	0	NoPreg	YES	Fresh	Autologous	ICSI	12		38	G38	30	D3	3	1	2	1	2PN	4			Not Pregnant	NONET	NONET	NONET	IV	DUC-1	DUC-Trait	NoMNB											False	DUC-1	NoMNB
38	ICSI	ejac		Negative	0	0	0	NoPreg	YES	Fresh	Autologous	ICSI	12		38	G38	30	D3	3	1	2	1	2PN	4			Not Pregnant	NONET	NONET	NONET	IV	NonDUC	DUC-Trait	NoMNB											False	NonDUC	NoMNB
29	Normal IVF	ejac	Freeze	Positive	2	2	2	NoAb	NO	Fresh	Autologous		17		29	G34	32	D3	2	2	2	2	2PN	7	Cry	D6	Live Birth	NONET	NONET	NONET	II	NonDUC	DUC-Trait	MNB2C											True	NonDUC	MNB2
29	Normal IVF	ejac	Freeze	Positive	2	2	2	NoAb	NO	Fresh	Autologous		17		29	G34	32	D3	2	2	2	2	2PN	7	Cry	D6	Live Birth	NONET	NONET	NONET	II	NonDUC	DUC-Trait	NoMNB											True	NonDUC	NoMNB
29	Normal IVF	ejac	Transfer	Positive	2	2	2	NoAb	NO	Fresh	Autologous		17		29	G34	32	D3	2	2	2	2	2PN	7	ET	D3	Live Birth	KIDPOS	KIDPOS	KIDPOS	IV	NonDUC	DUC-Trait	MNB2C											True	NonDUC	MNB2
29	Normal IVF	ejac	Transfer	Positive	2	2	2	NoAb	NO	Fresh	Autologous		17		29	G34	32	D3	2	2	2	2	2PN	7	ET	D3	Live Birth	KIDPOS	KIDPOS	KIDPOS	IV	NonDUC	DUC-Trait	MNB2C											True	NonDUC	MNB2
29	Normal IVF	ejac	Undecided	Positive	2	2	2	NoAb	NO	Fresh	Autologous		17		29	G34	32	D3	2	2	2	2	2PN	7			Live Birth	NONET	NONET	NONET	IV	DUC-1	DUC-Trait	NoMNB											False	DUC-1	NoMNB
29	Normal IVF	ejac	Discard	Positive	2	2	2	NoAb	NO	Fresh	Autologous		17		29	G34	32	D3	2	2	2	2	2PN	7			Live Birth	NONET	NONET	NONET	IV	NonDUC	DUC-Trait	MNB2C											False	NonDUC	MNB2
29	Normal IVF	ejac	Undecided	Positive	2	2	2	NoAb	NO	Fresh	Autologous		17		29	G34	32	D3	2	2	2	2	2PN	7			Live Birth	NONET	NONET	NONET	IV	DU4-1	DUC-Trait	NoMNB											False	DUC-1	NoMNB
39	ICSI	ejac	Freeze	Positive	2	2	2	NoAb	YES	Fresh	Autologous	POB	12		39	G38	45	D3	3	0	3	3	2PN	5	Cry	D5	Live Birth	NONET	NONET	NONET	I	NonDUC	DUC-Trait	NoMNB											True	NonDUC	NoMNB
39	ICSI	ejac	Freeze	Positive	2	2	2	NoAb	YES	Fresh	Autologous	POB	12		39	G38	45	D3	3	0	3	3	2PN	5	Cry	D5	Live Birth	NONET	NONET	NONET	I	NonDUC	DUC-Trait	NoMNB											True	NonDUC	NoMNB
39	ICSI	ejac	Freeze	Positive	2	2	2	NoAb	YES	Fresh	Autologous	POB	12		39	G38	45	D3	3	0	3	3	2PN	5	Cry	D5	Live Birth	NONET	NONET	NONET	II	NonDUC	DUC-Trait	NoMNB											True	NonDUC	NoMNB
39	ICSI	ejac		Positive	2	2	2	NoAb	YES	Fresh	Autologous	POB	12		39	G38	45	D3	3	0	3	3	2PN	5			Live Birth	NONET	NONET	NONET	IV	NonDUC	DUC-Trait	NoMNB											False	NonDUC	NoMNB
39	ICSI	ejac		Positive	2	2	2	NoAb	YES	Fresh	Autologous	POB	12		39	G38	45	D3	3	0	3	3	2PN	5			Live Birth	NONET	NONET	NONET	IV	NonDUC	DUC-Trait	NoMNB											False	NonDUC	NoMNB
35	Normal IVF	ejac	Transfer	Positive	1	1	1	NoAb	YES	Fresh	Autologous		11		35	G35	32	D5	2	1	2	0	2PN	5	ET	D5	Live Birth	NONKID	NONKID	NONKID	I	NonDUC	DUC-Trait	NoMNB											True	NonDUC	NoMNB
35	Normal IVF	ejac		Positive	1	1	1	NoAb	YES	Fresh	Autologous		11		35	G35	32	D5	2	1	2	0	2PN	5			Live Birth	NONET	NONET	NONET	IV	NonDUC	DUC-Trait	NoMNB											False	NonDUC	NoMNB
35	Normal IVF	ejac	Undecided	Positive	1	1	1	NoAb	YES	Fresh	Autologous		11		35	G35	32	D5	2	1	2	0	2PN	5			Live Birth	NONET	NONET	NONET	IV	DUC-2	DUC-Trait	MNB2C											False	DUC-2	MNB2
35	Normal IVF	ejac		Positive	1	1	1	NoAb	YES	Fresh	Autologous		11		35	G35	32	D5	2	1	2	0	2PN	5			Live Birth	NONET	NONET	NONET	IV	NonDUC	DUC-Trait	MNB2C											False	NonDUC	MNB2
35	Normal IVF	ejac		Positive	1	1	1	NoAb	YES	Fresh	Autologous		11		35	G35	32	D5	2	1	2	0	2PN	5			Live Birth	NONET	NONET	NONET	IV	NonDUC	DUC-Trait	MNB2C											False	NonDUC	MNB2
35	Normal IVF	ejac	Freeze	NoTransfer	NoTransfer	NoTransfer	NoTransfer	NoTransfer	NO	Fresh	Autologous		23		35	G35	35	NoTransfer	0	0	13	6	2PN	13	FET	D6	Cryo for r/o OHSS	NONKID	KIDNEG	KIDNEG	III	NonDUC	DUC-Trait	MNB2C											True	NonDUC	MNB2
35	Normal IVF	ejac	Freeze	NoTransfer	NoTransfer	NoTransfer	NoTransfer	NoTransfer	NO	Fresh	Autologous	POB	23		35	G35	35	NoTransfer	0	0	13	6	2PN	13	FET	D6	Cryo for r/o OHSS	KIDPOS	KIDPOS	Unknown	III	NonDUC	DUC-Trait	NoMNB											True	NonDUC	NoMNB
35	Normal IVF	ejac	Freeze	NoTransfer	NoTransfer	NoTransfer	NoTransfer	NoTransfer	NO	Fresh	Autologous		23		35	G35	35	NoTransfer	0	0	13	6	2PN	13	FET	D6	Cryo for r/o OHSS	NONKID	KIDNEG	KIDNEG	III	NonDUC	DUC-Trait	NoMNB											True	NonDUC	NoMNB
35	Normal IVF	ejac	Freeze	NoTransfer	NoTransfer	NoTransfer	NoTransfer	NoTransfer	NO	Fresh	Autologous	POB	23		35	G35	35	NoTransfer	0	0	13	6	2PN	13	FET	D6	Cryo for r/o OHSS	NONKID	NONKID	KIDNEG	III	NonDUC	DUC-Trait	NoMNB											True	NonDUC	NoMNB
35	Normal IVF	ejac	Freeze	NoTransfer	NoTransfer	NoTransfer	NoTransfer	NoTransfer	NO	Fresh	Autologous	POB	23		35	G35	35	NoTransfer	0	0	13	6	2PN	13	FET	D6	Cryo for r/o OHSS	NONKID	NONKID	KIDNEG	III	NonDUC	DUC-Trait	NoMNB											True	NonDUC	NoMNB
35	Normal IVF	ejac	Freeze	NoTransfer	NoTransfer	NoTransfer	NoTransfer	NoTransfer	NO	Fresh	Autologous		23		35	G35	35	NoTransfer	0	0	13	6	2PN	13	FET	D6	Cryo for r/o OHSS	NONKID	KIDNEG	KIDNEG	III	NonDUC	DUC-Trait	MNB2Cp											True	NonDUC	MNB2
35	Normal IVF	ejac		NoTransfer	NoTransfer	NoTransfer	NoTransfer	NoTransfer	NO	Fresh	Autologous		23		35	G35	35	NoTransfer	0	0	13	6	2PN	13			Cryo for r/o OHSS	NONET	NONET	NONET	IV	NonDUC	DUC-Trait	NoMNB											False	NonDUC	NoMNB
35	Normal IVF	ejac		NoTransfer	NoTransfer	NoTransfer	NoTransfer	NoTransfer	NO	Fresh	Autologous	POB	23		35	G35	35	NoTransfer	0	0	13	6	2PN	13			Cryo for r/o OHSS	NONET	NONET	NONET	IV	NonDUC	DUC-Trait	NoMNB											False	NonDUC	NoMNB
35	Normal IVF	ejac		NoTransfer	NoTransfer	NoTransfer	NoTransfer	NoTransfer	NO	Fresh	Autologous	POB	23		35	G35	35	NoTransfer	0	0	13	6	2PN	13			Cryo for r/o OHSS	NONET	NONET	NONET	IV	NonDUC	DUC-Trait	NoMNB											False	NonDUC	NoMNB
35	Normal IVF	ejac		NoTransfer	NoTransfer	NoTransfer	NoTransfer	NoTransfer	NO	Fresh	Autologous		23		35	G35	35	NoTransfer	0	0	13	6	2PN	13			Cryo for r/o OHSS	NONET	NONET	NONET	IV	NonDUC	DUC-Trait	MNB2C											False	NonDUC	MNB2
35	Normal IVF	ejac		NoTransfer	NoTransfer	NoTransfer	NoTransfer	NoTransfer	NO	Fresh	Autologous		23		35	G35	35	NoTransfer	0	0	13	6	2PN	13			Cryo for r/o OHSS	NONET	NONET	NONET	IV	NonDUC	DUC-Trait	MNB2Cp											False	NonDUC	MNB2
35	Normal IVF	ejac		NoTransfer	NoTransfer	NoTransfer	NoTransfer	NoTransfer	NO	Fresh	Autologous		23		35	G35	35	NoTransfer	0	0	13	6	2PN	13			Cryo for r/o OHSS	NONET	NONET	NONET	IV	NonDUC	DUC-Trait	MNB2C											False	NonDUC	MNB2
35	Normal IVF	ejac		NoTransfer	NoTransfer	NoTransfer	NoTransfer	NoTransfer	NO	Fresh	Autologous		23		35	G35	35	NoTransfer	0	0	13	6	2PN	13			Cryo for r/o OHSS	NONET	NONET	NONET	IV	NonDUC	DUC-Trait	MNB2C											False	NonDUC	MNB2
29	ICSI	donor, froz	Freeze	Positive	0	0	0	BC	YES	Fresh	Autologous		18		29	G34	0	D3	2	0	4	4	2PN	5	FET	D5	Biochemical	KIDPOS	KIDPOS	KIDPOS	I	NonDUC	DUC-Trait	MNB2C											True	NonDUC	MNB2
29	ICSI	donor, froz	Freeze	Positive	0	0	0	BC	YES	Fresh	Autologous		18		29	G34	0	D3	2	0	4	4	2PN	5	Cry	D6	Biochemical	NONET	NONET	NONET	I	NonDUC	DUC-Trait	MNB2C											True	NonDUC	MNB2
29	ICSI	donor, froz	Freeze	Positive	0	0	0	BC	YES	Fresh	Autologous		18		29	G34	0	D3	2	0	4	4	2PN	5	Cry	D6	Biochemical	NONET	NONET	NONET	I	NonDUC	DUC-Trait	NoMNB											True	NonDUC	NoMNB
29	ICSI	donor, froz	Freeze	Positive	0	0	0	BC	YES	Fresh	Autologous		18		29	G34	0	D3	2	0	4	4	2PN	5	FET	D5	Biochemical	KIDPOS	KIDPOS	KIDPOS	II	NonDUC	DUC-Trait	MNB2C											True	NonDUC	MNB2
29	ICSI	donor, froz		Positive	0	0	0	BC	YES	Fresh	Autologous		18		29	G34	0	D3	2	0	4	4	2PN	5			Biochemical	NONET	NONET	NONET	IV	NonDUC	DUC-Trait	NoMNB											False	NonDUC	NoMNB
35	ICSI	ejac	Freeze	Negative	0	0	0	NoPreg	NO	Fresh	Autologous		16		35	G35	36	D3	3	3	3	2	2PN	9	Cry	D6	Not Pregnant	NONET	NONET	NONET	I	NonDUC	DUC-Trait	NoMNB											True	NonDUC	NoMNB
35	ICSI	ejac	Freeze	Negative	0	0	0	NoPreg	NO	Fresh	Autologous		16		35	G35	36	D3	3	3	3	2	2PN	9	Cry	D6	Not Pregnant	NONET	NONET	NONET	II	NonDUC	DUC-Trait	NoMNB											True	NonDUC	NoMNB
35	ICSI	ejac	Transfer	Negative	0	0	0	NoPreg	NO	Fresh	Autologous		16		35	G35	36	D3	3	3	3	2	2PN	9	ET	D3	Not Pregnant	KIDNEG	KIDNEG	KIDNEG	IV	NonDUC	DUC-Trait	NoMNB											True	NonDUC	NoMNB
35	ICSI	ejac	Transfer	Negative	0	0	0	NoPreg	NO	Fresh	Autologous		16		35	G35	36	D3	3	3	3	2	2PN	9	ET	D3	Not Pregnant	KIDNEG	KIDNEG	KIDNEG	IV	NonDUC	DUC-Trait	NoMNB											True	NonDUC	NoMNB
35	ICSI	ejac	Transfer	Negative	0	0	0	NoPreg	NO	Fresh	Autologous		16		35	G35	36	D3	3	3	3	2	2PN	9	ET	D3	Not Pregnant	KIDNEG	KIDNEG	KIDNEG	IV	NonDUC	DUC-Trait	MNB2C											True	NonDUC	MNB2
35	ICSI	ejac	Undecided	Negative	0	0	0	NoPreg	NO	Fresh	Autologous		16		35	G35	36	D3	3	3	3	2	2PN	9			Not Pregnant	NONET	NONET	NONET	IV	NonDUC	DUC-Trait	NoMNB											False	NonDUC	NoMNB
35	ICSI	ejac		Negative	0	0	0	NoPreg	NO	Fresh	Autologous		16		35	G35	36	D3	3	3	3	2	2PN	9			Not Pregnant	NONET	NONET	NONET	IV	NonDUC	DUC-Trait	NoMNB											False	NonDUC	NoMNB
35	ICSI	ejac	Undecided	Negative	0	0	0	NoPreg	NO	Fresh	Autologous		16		35	G35	36	D3	3	3	3	2	2PN	9			Not Pregnant	NONET	NONET	NONET	IV	DU4-1	DUC-Trait	NoMNB											False	DUC-1	NoMNB
35	ICSI	ejac		Negative	0	0	0	NoPreg	NO	Fresh	Autologous		16		35	G35	36	D3	3	3	3	2	2PN	9			Not Pregnant	NONET	NONET	NONET	IV	NonDUC	DUC-Trait	NoMNB											False	NonDUC	NoMNB
37	ICSI	ejac	Transfer	Positive	2	2	NoData	NoAb	NO	Fresh	Autologous		18		37	G35	40	D5	2	2	2	0	2PN	7	ET	D5	Clinical Intrauterine Gestation	KIDPOS	KIDPOS	NoData	II	NonDUC	DUC-Trait	NoMNB											True	NonDUC	NoMNB
37	ICSI	ejac	Transfer	Positive	2	2	NoData	NoAb	NO	Fresh	Autologous		18		37	G35	40	D5	2	2	2	0	2PN	7	ET	D5	Clinical Intrauterine Gestation	KIDPOS	KIDPOS	NoData	I	NonDUC	DUC-Trait	NoMNB											True	NonDUC	NoMNB
37	ICSI	ejac		Positive	2	2	NoData	NoAb	NO	Fresh	Autologous		18		37	G35	40	D5	2	2	2	0	2PN	7			Clinical Intrauterine Gestation	NONET	NONET	NONET	IV	NonDUC	DUC-Trait	MNB2C											False	NonDUC	MNB2
37	ICSI	ejac		Positive	2	2	NoData	NoAb	NO	Fresh	Autologous		18		37	G35	40	D5	2	2	2	0	2PN	7			Clinical Intrauterine Gestation	NONET	NONET	NONET	IV	NonDUC	DUC-Trait	NoMNB											False	NonDUC	NoMNB
37	ICSI	ejac		Positive	2	2	NoData	NoAb	NO	Fresh	Autologous		18		37	G35	40	D5	2	2	2	0	2PN	7			Clinical Intrauterine Gestation	NONET	NONET	NONET	IV	NonDUC	DUC-Trait	MNB4C											False	NonDUC	MNB4
37	ICSI	ejac		Positive	2	2	NoData	NoAb	NO	Fresh	Autologous		18		37	G35	40	D5	2	2	2	0	2PN	7			Clinical Intrauterine Gestation	NONET	NONET	NONET	IV	NonDUC	DUC-Trait	MNB2C											False	NonDUC	MNB2
37	ICSI	ejac		Positive	2	2	NoData	NoAb	NO	Fresh	Autologous		18		37	G35	40	D5	2	2	2	0	2PN	7			Clinical Intrauterine Gestation	NONET	NONET	NONET	IV	NonDUC	DUC-Trait	MNB2C											False	NonDUC	MNB2
39	ICSI	ejac	Freeze	Negative	0	0	0	NoPreg	NO	Fresh	Autologous	ICSI	8		39	G38	42	D3	3	3	1	1	2PN	7	Cry	D5	Not Pregnant	NONET	NONET	NONET	III	NonDUC	DUC-Trait	MNB2C											True	NonDUC	MNB2
39	ICSI	ejac	Transfer	Negative	0	0	0	NoPreg	NO	Fresh	Autologous		8		39	G38	42	D3	3	3	1	1	2PN	7	ET	D3	Not Pregnant	KIDNEG	KIDNEG	KIDNEG	IV	NonDUC	DUC-Trait	NoMNB											True	NonDUC	NoMNB
39	ICSI	ejac	Transfer	Negative	0	0	0	NoPreg	NO	Fresh	Autologous		8		39	G38	42	D3	3	3	1	1	2PN	7	ET	D3	Not Pregnant	KIDNEG	KIDNEG	KIDNEG	IV	NonDUC	DUC-Trait	NoMNB											True	NonDUC	NoMNB
39	ICSI	ejac	Transfer	Negative	0	0	0	NoPreg	NO	Fresh	Autologous	ICSI	8		39	G38	42	D3	3	3	1	1	2PN	7	ET	D3	Not Pregnant	KIDNEG	KIDNEG	KIDNEG	IV	NonDUC	DUC-Trait	NoMNB											True	NonDUC	NoMNB
39	ICSI	ejac	Undecided	Negative	0	0	0	NoPreg	NO	Fresh	Autologous	ICSI	8		39	G38	42	D3	3	3	1	1	2PN	7			Not Pregnant	NONET	NONET	NONET	IV	DUC-1	DUC-Trait	MNB2C											False	DUC-1	MNB2
39	ICSI	ejac	Undecided	Negative	0	0	0	NoPreg	NO	Fresh	Autologous		8		39	G38	42	D3	3	3	1	1	2PN	7			Not Pregnant	NONET	NONET	NONET	IV	DUC-1	DUC-Trait	NoMNB											False	DUC-1	NoMNB
39	ICSI	ejac		Negative	0	0	0	NoPreg	NO	Fresh	Autologous		8		39	G38	42	D3	3	3	1	1	2PN	7			Not Pregnant	NONET	NONET	NONET	IV	NonDUC	DUC-Trait	NoMNB											False	NonDUC	NoMNB
26	ICSI	ejac	Freeze	Positive	2	2	2	NoAb	NO	Fresh	Autologous		14		26	G34	32	D5	2	2	2	2	2PN	9	Cry	D5	Live Birth	NONET	NONET	NONET	II	NonDUC	DUC-Trait	NoMNB											True	NonDUC	NoMNB
26	ICSI	ejac	Transfer	Positive	2	2	2	NoAb	NO	Fresh	Autologous		14		26	G34	32	D5	2	2	2	2	2PN	9	ET	D5	Live Birth	KIDPOS	KIDPOS	KIDPOS	II	NonDUC	DUC-Trait	NoMNB											True	NonDUC	NoMNB
26	ICSI	ejac	Transfer	Positive	2	2	2	NoAb	NO	Fresh	Autologous		14		26	G34	32	D5	2	2	2	2	2PN	9	ET	D5	Live Birth	KIDPOS	KIDPOS	KIDPOS	I	NonDUC	DUC-Trait	NoMNB											True	NonDUC	NoMNB
26	ICSI	ejac	Freeze	Positive	2	2	2	NoAb	NO	Fresh	Autologous		14		26	G34	32	D5	2	2	2	2	2PN	9	Cry	D5	Live Birth	NONET	NONET	NONET	IV	NonDUC	DUC-Trait	NoMNB											True	NonDUC	NoMNB
26	ICSI	ejac		Positive	2	2	2	NoAb	NO	Fresh	Autologous		14		26	G34	32	D5	2	2	2	2	2PN	9			Live Birth	NONET	NONET	NONET	IV	NonDUC	DUC-Trait	NoMNB											False	NonDUC	NoMNB
26	ICSI	ejac		Positive	2	2	2	NoAb	NO	Fresh	Autologous		14		26	G34	32	D5	2	2	2	2	2PN	9			Live Birth	NONET	NONET	NONET	IV	NonDUC	DUC-Trait	NoMNB											False	NonDUC	NoMNB
26	ICSI	ejac		Positive	2	2	2	NoAb	NO	Fresh	Autologous		14		26	G34	32	D5	2	2	2	2	2PN	9			Live Birth	NONET	NONET	NONET	IV	NonDUC	DUC-Trait	NoMNB											False	NonDUC	NoMNB
26	ICSI	ejac	Discard	Positive	2	2	2	NoAb	NO	Fresh	Autologous		14		26	G34	32	D5	2	2	2	2	2PN	9			Live Birth	NONET	NONET	NONET	IV	NonDUC	DUC-Trait	NoMNB											False	NonDUC	NoMNB
26	ICSI	ejac		Positive	2	2	2	NoAb	NO	Fresh	Autologous		14		26	G34	32	D5	2	2	2	2	2PN	9			Live Birth	NONET	NONET	NONET	IV	NonDUC	DUC-Trait	NoMNB											False	NonDUC	NoMNB
42	ICSI	husb, froz	Freeze	Positive	2	1	0	Ab	NO	Fresh	Autologous	ICSI	14		42	G42	50	D5	2	2	1	1	2PN	12	FET	D6	Missed Ab	KIDNEG	KIDNEG	KIDNEG	III	NonDUC	DUC-Trait	NoMNB											True	NonDUC	NoMNB
42	ICSI	husb, froz	Transfer	Positive	2	1	0	Ab	NO	Fresh	Autologous	ICSI	14		42	G42	50	D5	2	2	1	1	2PN	12	ET	D5	Missed Ab	KIDPOS	NONKID	KIDNEG	II	NonDUC	DUC-Trait	NoMNB											True	NonDUC	NoMNB
42	ICSI	husb, froz	Transfer	Positive	2	1	0	Ab	NO	Fresh	Autologous	ICSI	14		42	G42	50	D5	2	2	1	1	2PN	12	ET	D5	Missed Ab	KIDPOS	NONKID	KIDNEG	II	NonDUC	DUC-Trait	MNB2C											True	NonDUC	MNB2
42	ICSI	husb, froz	Undecided	Positive	2	1	0	Ab	NO	Fresh	Autologous	ICSI	14		42	G42	50	D5	2	2	1	1	2PN	12			Missed Ab	NONET	NONET	NONET	IV	NonDUC	DUC-Trait	MNB2Cp											False	NonDUC	MNB2
42	ICSI	husb, froz		Positive	2	1	0	Ab	NO	Fresh	Autologous		14		42	G42	50	D5	2	2	1	1	2PN	12			Missed Ab	NONET	NONET	NONET	IV	NonDUC	DUC-Trait	MNB2C											False	NonDUC	MNB2
42	ICSI	husb, froz		Positive	2	1	0	Ab	NO	Fresh	Autologous		14		42	G42	50	D5	2	2	1	1	2PN	12			Missed Ab	NONET	NONET	NONET	IV	NonDUC	DUC-Trait	MNB2C											False	NonDUC	MNB2
42	ICSI	husb, froz		Positive	2	1	0	Ab	NO	Fresh	Autologous		14		42	G42	50	D5	2	2	1	1	2PN	12			Missed Ab	NONET	NONET	NONET	IV	NonDUC	DUC-Trait	MNB2C											False	NonDUC	MNB2
42	ICSI	husb, froz		Positive	2	1	0	Ab	NO	Fresh	Autologous	ICSI	14		42	G42	50	D5	2	2	1	1	2PN	12			Missed Ab	NONET	NONET	NONET	IV	NonDUC	DUC-Trait	MNB2C											False	NonDUC	MNB2
42	ICSI	husb, froz		Positive	2	1	0	Ab	NO	Fresh	Autologous	ICSI	14		42	G42	50	D5	2	2	1	1	2PN	12			Missed Ab	NONET	NONET	NONET	IV	NonDUC	DUC-Trait	MNB2C											False	NonDUC	MNB2
42	ICSI	husb, froz	Undecided	Positive	2	1	0	Ab	NO	Fresh	Autologous		14		42	G42	50	D5	2	2	1	1	2PN	12			Missed Ab	NONET	NONET	NONET	IV	DUC-2	DUC-Trait	MNB2C											False	DUC-2	MNB2
42	ICSI	husb, froz		Positive	2	1	0	Ab	NO	Fresh	Autologous		14		42	G42	50	D5	2	2	1	1	2PN	12			Missed Ab	NONET	NONET	NONET	IV	NonDUC	DUC-Trait	NoMNB											False	NonDUC	NoMNB
42	ICSI	husb, froz	Undecided	Positive	2	1	0	Ab	NO	Fresh	Autologous	ICSI	14		42	G42	50	D5	2	2	1	1	2PN	12			Missed Ab	NONET	NONET	NONET	IV	NonDUC	DUC-Trait	NoMNB											False	NonDUC	NoMNB
42	ICSI	donor, froz	Freeze	Positive	0	0	0	BC	NO	Fresh	Autologous	ICSI	22		42	G42	0	D5	2	2	2	1	2PN	14	FET	D6	Biochemical	NONKID	KIDNEG	KIDNEG	II	NonDUC	DUC-Trait	MNB2C											True	NonDUC	MNB2
42	ICSI	donor, froz	Transfer	Positive	0	0	0	BC	NO	Fresh	Autologous	ICSI	22		42	G42	0	D5	2	2	2	1	2PN	14	ET	D5	Biochemical	KIDNEG	KIDNEG	KIDNEG	I	NonDUC	DUC-Trait	MNB2C											True	NonDUC	MNB2
42	ICSI	donor, froz	Transfer	Positive	0	0	0	BC	NO	Fresh	Autologous	ICSI	22		42	G42	0	D5	2	2	2	1	2PN	14			Biochemical	KIDNEG	KIDNEG	KIDNEG	II	NonDUC	DUC-Trait	MNB2C											False	NonDUC	MNB2
42	ICSI	donor, froz		Positive	0	0	0	BC	NO	Fresh	Autologous	ICSI	22		42	G42	0	D5	2	2	2	1	2PN	14			Biochemical	NONET	NONET	NONET	IV	NonDUC	DUC-Trait	NoMNB											False	NonDUC	NoMNB
42	ICSI	donor, froz		Positive	0	0	0	BC	NO	Fresh	Autologous	ICSI	22		42	G42	0	D5	2	2	2	1	2PN	14			Biochemical	NONET	NONET	NONET	IV	NonDUC	DUC-Trait	NoMNB											False	NonDUC	NoMNB
42	ICSI	donor, froz		Positive	0	0	0	BC	NO	Fresh	Autologous	ICSI	22		42	G42	0	D5	2	2	2	1	2PN	14			Biochemical	NONET	NONET	NONET	IV	NonDUC	DUC-Trait	NoMNB											False	NonDUC	NoMNB
42	ICSI	donor, froz	Undecided	Positive	0	0	0	BC	NO	Fresh	Autologous	ICSI	22		42	G42	0	D5	2	2	2	1	2PN	14			Biochemical	NONET	NONET	NONET	IV	NonDUC	DUC-Trait	NoMNB											False	NonDUC	NoMNB
42	ICSI	donor, froz		Positive	0	0	0	BC	NO	Fresh	Autologous	ICSI	22		42	G42	0	D5	2	2	2	1	2PN	14			Biochemical	NONET	NONET	NONET	IV	NonDUC	DUC-Trait	MNB2C											False	NonDUC	MNB2
42	ICSI	donor, froz		Positive	0	0	0	BC	NO	Fresh	Autologous	ICSI	22		42	G42	0	D5	2	2	2	1	2PN	14			Biochemical	NONET	NONET	NONET	IV	NonDUC	DUC-Trait	NoMNB											False	NonDUC	NoMNB
42	ICSI	donor, froz	Undecided	Positive	0	0	0	BC	NO	Fresh	Autologous	ICSI	22		42	G42	0	D5	2	2	2	1	2PN	14			Biochemical	NONET	NONET	NONET	IV	NonDUC	DUC-Trait	MNB4C											False	NonDUC	MNB4
42	ICSI	donor, froz	Undecided	Positive	0	0	0	BC	NO	Fresh	Autologous	ICSI	22		42	G42	0	D5	2	2	2	1	2PN	14			Biochemical	NONET	NONET	NONET	IV	DUC-1	DUC-Trait	NoMNB											False	DUC-1	NoMNB
42	ICSI	donor, froz	Undecided	Positive	0	0	0	BC	NO	Fresh	Autologous	ICSI	22		42	G42	0	D5	2	2	2	1	2PN	14			Biochemical	NONET	NONET	NONET	IV	NonDUC	DUC-Trait	NoMNB											False	NonDUC	NoMNB
42	ICSI	donor, froz	Undecided	Positive	0	0	0	BC	NO	Fresh	Autologous	ICSI	22		42	G42	0	D5	2	2	2	1	2PN	14			Biochemical	NONET	NONET	NONET	IV	NonDUC	DUC-Trait	NoMNB											False	NonDUC	NoMNB
42	ICSI	donor, froz	Undecided	Positive	0	0	0	BC	NO	Fresh	Autologous	ICSI	22		42	G42	0	D5	2	2	2	1	2PN	14			Biochemical	NONET	NONET	NONET	IV	NonDUC	DUC-Trait	NoMNB											False	NonDUC	NoMNB
31	ICSI	test bx	Freeze	Positive	2	2	2	NoAb	NO	Fresh	Autologous	ICSI	18		31	G34	31	D5	2	2	6	6	2PN	13	Cry	D6	Live Birth	NONET	NONET	NONET	III	NonDUC	DUC-Trait	NoMNB											True	NonDUC	NoMNB
31	ICSI	test bx	Freeze	Positive	2	2	2	NoAb	NO	Fresh	Autologous	ICSI	18		31	G34	31	D5	2	2	6	6	2PN	13	Cry	D5	Live Birth	NONET	NONET	NONET	I	NonDUC	DUC-Trait	MNB2C											True	NonDUC	MNB2
31	ICSI	test bx	Freeze	Positive	2	2	2	NoAb	NO	Fresh	Autologous	ICSI	18		31	G34	31	D5	2	2	6	6	2PN	13	Cry	D6	Live Birth	NONET	NONET	NONET	I	NonDUC	DUC-Trait	NoMNB											True	NonDUC	NoMNB
31	ICSI	test bx	Transfer	Positive	2	2	2	NoAb	NO	Fresh	Autologous	ICSI	18		31	G34	31	D5	2	2	6	6	2PN	13	ET	D5	Live Birth	KIDPOS	KIDPOS	KIDPOS	I	NonDUC	DUC-Trait	NoMNB											True	NonDUC	NoMNB
31	ICSI	test bx	Transfer	Positive	2	2	2	NoAb	NO	Fresh	Autologous	ICSI	18		31	G34	31	D5	2	2	6	6	2PN	13	ET	D5	Live Birth	KIDPOS	KIDPOS	KIDPOS	I	NonDUC	DUC-Trait	MNB2C											True	NonDUC	MNB2
31	ICSI	test bx	Freeze	Positive	2	2	2	NoAb	NO	Fresh	Autologous	ICSI	18		31	G34	31	D5	2	2	6	6	2PN	13	Cry	D5	Live Birth	NONET	NONET	NONET	II	NonDUC	DUC-Trait	MNB2C											True	NonDUC	MNB2
31	ICSI	test bx	Freeze	Positive	2	2	2	NoAb	NO	Fresh	Autologous	ICSI	18		31	G34	31	D5	2	2	6	6	2PN	13	Cry	D5	Live Birth	NONET	NONET	NONET	II	NonDUC	DUC-Trait	NoMNB											True	NonDUC	NoMNB
31	ICSI	test bx	Freeze	Positive	2	2	2	NoAb	NO	Fresh	Autologous	ICSI	18		31	G34	31	D5	2	2	6	6	2PN	13	Cry	D5	Live Birth	NONET	NONET	NONET	IV	NonDUC	DUC-Trait	NoMNB											True	NonDUC	NoMNB
31	ICSI	test bx		Positive	2	2	2	NoAb	NO	Fresh	Autologous	ICSI	18		31	G34	31	D5	2	2	6	6	2PN	13			Live Birth	NONET	NONET	NONET	IV	NonDUC	DUC-Trait	MNB2C											False	NonDUC	MNB2
31	ICSI	test bx	Undecided	Positive	2	2	2	NoAb	NO	Fresh	Autologous	ICSI	18		31	G34	31	D5	2	2	6	6	2PN	13			Live Birth	NONET	NONET	NONET	IV	DUC-1	DUC-Trait	NoMNB											False	DUC-1	NoMNB
31	ICSI	test bx		Positive	2	2	2	NoAb	NO	Fresh	Autologous	ICSI	18		31	G34	31	D5	2	2	6	6	2PN	13			Live Birth	NONET	NONET	NONET	IV	NonDUC	DUC-Trait	NoMNB											False	NonDUC	NoMNB
31	ICSI	test bx	Undecided	Positive	2	2	2	NoAb	NO	Fresh	Autologous	ICSI	18		31	G34	31	D5	2	2	6	6	2PN	13			Live Birth	NONET	NONET	NONET	IV	DUC-1	DUC-Trait	NoMNB											False	DUC-1	NoMNB
31	ICSI	test bx	Undecided	Positive	2	2	2	NoAb	NO	Fresh	Autologous	ICSI	18		31	G34	31	D5	2	2	6	6	1PN	13			Live Birth	NONET	NONET	NONET	IV	NonDUC	DUC-Trait	NoMNB											False	NonDUC	NoMNB
31	ICSI	test bx	Undecided	Positive	2	2	2	NoAb	NO	Fresh	Autologous	ICSI	18		31	G34	31	D5	2	2	6	6	2PN	13			Live Birth	NONET	NONET	NONET	IV	NonDUC	DUC-Trait	MNB2C											False	NonDUC	MNB2
42	ICSI	ejac	Transfer	Positive	2	2	1	NoAb	NO	Fresh	Autologous	ICSI	12		42	G42	40	D3	4	4	0	0	2PN	9	ET	D3	Live Birth	NONKID	NONKID	NONKID	IV	NonDUC	DUC-Trait	NoMNB											True	NonDUC	NoMNB
42	ICSI	ejac	Transfer	Positive	2	2	1	NoAb	NO	Fresh	Autologous	ICSI	12		42	G42	40	D3	4	4	0	0	2PN	9	ET	D3	Live Birth	NONKID	NONKID	NONKID	IV	NonDUC	DUC-Trait	NoMNB											True	NonDUC	NoMNB
42	ICSI	ejac	Transfer	Positive	2	2	1	NoAb	NO	Fresh	Autologous	ICSI	12		42	G42	40	D3	4	4	0	0	2PN	9	ET	D3	Live Birth	NONKID	NONKID	NONKID	IV	NonDUC	DUC-Trait	NoMNB											True	NonDUC	NoMNB
42	ICSI	ejac	Undecided	Positive	2	2	1	NoAb	NO	Fresh	Autologous	ICSI	12		42	G42	40	D3	4	4	0	0	2PN	9			Live Birth	NONET	NONET	NONET	IV	DUC-1Plus	DUC-Trait	MNB2C											False	DUCPlus	MNB2
42	ICSI	ejac	Transfer	Positive	2	2	1	NoAb	NO	Fresh	Autologous	ICSI	12		42	G42	40	D3	4	4	0	0	2PN	9			Live Birth	NONKID	NONKID	NONKID	IV	NonDUC	DUC-Trait	NoMNB											False	NonDUC	NoMNB
42	ICSI	ejac	Undecided	Positive	2	2	1	NoAb	NO	Fresh	Autologous	ICSI	12		42	G42	40	D3	4	4	0	0	2PN	9			Live Birth	NONET	NONET	NONET	IV	DUC-2	DUC-Trait	NoMNB											False	DUC-2	NoMNB
42	ICSI	ejac		Positive	2	2	1	NoAb	NO	Fresh	Autologous	ICSI	12		42	G42	40	D3	4	4	0	0	2PN	9			Live Birth	NONET	NONET	NONET	IV	NonDUC	DUC-Trait	MNB2C											False	NonDUC	MNB2
42	ICSI	ejac		Positive	2	2	1	NoAb	NO	Fresh	Autologous	ICSI	12		42	G42	40	D3	4	4	0	0	2PN	9			Live Birth	NONET	NONET	NONET	IV	NonDUC	DUC-Trait	MNB2Cp											False	NonDUC	MNB2
42	ICSI	ejac		Positive	2	2	1	NoAb	NO	Fresh	Autologous	ICSI	12		42	G42	40	D3	4	4	0	0	2PN	9			Live Birth	NONET	NONET	NONET	IV	NonDUC	DUC-Trait	MNB2C											False	NonDUC	MNB2
34	Normal IVF	ejac	Transfer	Positive	1	1	1	NoAb	NO	Fresh	Autologous		13		34	G34	35	D3	2	2	0	0	2PN	11	ET	D3	Live Birth	NONKID	NONKID	NONKID	IV	NonDUC	DUC-Trait	NoMNB											True	NonDUC	NoMNB
34	Normal IVF	ejac	Transfer	Positive	1	1	1	NoAb	NO	Fresh	Autologous		13		34	G34	35	D3	2	2	0	0	2PN	11	ET	D3	Live Birth	NONKID	NONKID	NONKID	IV	NonDUC	DUC-Trait	NoMNB											True	NonDUC	NoMNB
34	Normal IVF	ejac		Positive	1	1	1	NoAb	NO	Fresh	Autologous		13		34	G34	35	D3	2	2	0	0	2PN	11			Live Birth	NONET	NONET	NONET	IV	NonDUC	DUC-Trait	NoMNB											False	NonDUC	NoMNB
34	Normal IVF	ejac		Positive	1	1	1	NoAb	NO	Fresh	Autologous		13		34	G34	35	D3	2	2	0	0	2PN	11			Live Birth	NONET	NONET	NONET	IV	NonDUC	DUC-Trait	NoMNB											False	NonDUC	NoMNB
34	Normal IVF	ejac	Undecided	Positive	1	1	1	NoAb	NO	Fresh	Autologous		13		34	G34	35	D3	2	2	0	0	2PN	11			Live Birth	NONET	NONET	NONET	IV	DU4-1	DUC-Trait	NoMNB											False	DUC-1	NoMNB
34	Normal IVF	ejac	Discard	Positive	1	1	1	NoAb	NO	Fresh	Autologous		13		34	G34	35	D3	2	2	0	0	3PN	11			Live Birth	NONET	NONET	NONET	IV	NonDUC	DUC-Trait	NoMNB											False	NonDUC	NoMNB
34	Normal IVF	ejac		Positive	1	1	1	NoAb	NO	Fresh	Autologous		13		34	G34	35	D3	2	2	0	0	2PN	11			Live Birth	NONET	NONET	NONET	IV	NonDUC	DUC-Trait	NoMNB											False	NonDUC	NoMNB
34	Normal IVF	ejac		Positive	1	1	1	NoAb	NO	Fresh	Autologous		13		34	G34	35	D3	2	2	0	0	2PN	11			Live Birth	NONET	NONET	NONET	IV	NonDUC	DUC-Trait	NoMNB											False	NonDUC	NoMNB
34	Normal IVF	ejac	Undecided	Positive	1	1	1	NoAb	NO	Fresh	Autologous		13		34	G34	35	D3	2	2	0	0	2PN	11			Live Birth	NONET	NONET	NONET	IV	DUC-1	DUC-Trait	NoMNB											False	DUC-1	NoMNB
34	Normal IVF	ejac	Undecided	Positive	1	1	1	NoAb	NO	Fresh	Autologous		13		34	G34	35	D3	2	2	0	0	2PN	11			Live Birth	NONET	NONET	NONET	IV	DU4-1	DUC-Trait	NoMNB											False	DUC-1	NoMNB
34	Normal IVF	ejac	Discard	Positive	1	1	1	NoAb	NO	Fresh	Autologous		13		34	G34	35	D3	2	2	0	0	2PN	11			Live Birth	NONET	NONET	NONET	IV	NonDUC	DUC-Trait	NoMNB											False	NonDUC	NoMNB
34	Normal IVF	ejac	Undecided	Positive	1	1	1	NoAb	NO	Fresh	Autologous		13		34	G34	35	D3	2	2	0	0	2PN	11			Live Birth	NONET	NONET	NONET	IV	DUC-1	DUC-Trait	NoMNB											False	DUC-1	NoMNB
38	ICSI	ejac	Transfer	Positive	3	3	2	NoAb	NO	Fresh	Autologous	ICSI	13		38	G38	37	D3	3	3	0	0	2PN	10	ET	D3	Live Birth	KIDPOS	KIDPOS	NONKID	IV	NonDUC	DUC-Trait	NoMNB											True	NonDUC	NoMNB
38	ICSI	ejac	Transfer	Positive	3	3	2	NoAb	NO	Fresh	Autologous		13		38	G38	37	D3	3	3	0	0	2PN	10	ET	D3	Live Birth	KIDPOS	KIDPOS	NONKID	IV	NonDUC	DUC-Trait	NoMNB											True	NonDUC	NoMNB
38	ICSI	ejac	Transfer	Positive	3	3	2	NoAb	NO	Fresh	Autologous		13		38	G38	37	D3	3	3	0	0	2PN	10	ET	D3	Live Birth	KIDPOS	KIDPOS	NONKID	IV	NonDUC	DUC-Trait	NoMNB											True	NonDUC	NoMNB
38	ICSI	ejac	Undecided	Positive	3	3	2	NoAb	NO	Fresh	Autologous		13		38	G38	37	D3	3	3	0	0	2PN	10			Live Birth	NONET	NONET	NONET	IV	DUC-2Plus	DUC-Trait	NoMNB											False	DUCPlus	NoMNB
38	ICSI	ejac	Undecided	Positive	3	3	2	NoAb	NO	Fresh	Autologous		13		38	G38	37	D3	3	3	0	0	2PN	10			Live Birth	NONET	NONET	NONET	IV	DUC-2Plus	DUC-Trait	NoMNB											False	DUCPlus	NoMNB
38	ICSI	ejac		Positive	3	3	2	NoAb	NO	Fresh	Autologous	ICSI	13		38	G38	37	D3	3	3	0	0	2PN	10			Live Birth	NONET	NONET	NONET	IV	NonDUC	DUC-Trait	MNB2C											False	NonDUC	MNB2
38	ICSI	ejac		Positive	3	3	2	NoAb	NO	Fresh	Autologous	ICSI	13		38	G38	37	D3	3	3	0	0	2PN	10			Live Birth	NONET	NONET	NONET	IV	NonDUC	DUC-Trait	MNB2Cp											False	NonDUC	MNB2
38	ICSI	ejac		Positive	3	3	2	NoAb	NO	Fresh	Autologous	ICSI	13		38	G38	37	D3	3	3	0	0	2PN	10			Live Birth	NONET	NONET	NONET	IV	NonDUC	DUC-Trait	NoMNB											False	NonDUC	NoMNB
38	ICSI	ejac	Undecided	Positive	3	3	2	NoAb	NO	Fresh	Autologous		13		38	G38	37	D3	3	3	0	0	2PN	10			Live Birth	NONET	NONET	NONET	IV	DUC-2Plus	DUC-Trait	NoMNB											False	DUCPlus	NoMNB
38	ICSI	ejac		Positive	3	3	2	NoAb	NO	Fresh	Autologous	ICSI	13		38	G38	37	D3	3	3	0	0	2PN	10			Live Birth	NONET	NONET	NONET	IV	NonDUC	DUC-Trait	MNB2C											False	NonDUC	MNB2
33	ICSI	ejac	Freeze	Positive	0	0	0	EP	NO	Fresh	Autologous	ICSI	16		33	G34	32	D5	2	2	5	5	2PN	11	Cry	D5	Ectopic	NONET	NONET	NONET	IV	NonDUC	DUC-Trait	NoMNB											True	NonDUC	NoMNB
33	ICSI	ejac	Freeze	Positive	0	0	0	EP	NO	Fresh	Autologous		16		33	G34	32	D5	2	2	5	5	2PN	11	Cry	D6	Ectopic	NONET	NONET	NONET	IV	NonDUC	DUC-Trait	NoMNB											True	NonDUC	NoMNB
33	ICSI	ejac	Freeze	Positive	0	0	0	EP	NO	Fresh	Autologous		16		33	G34	32	D5	2	2	5	5	2PN	11	FET	D5	Ectopic	NONET	NONET	NONET	II	NonDUC	DUC-Trait	NoMNB											True	NonDUC	NoMNB
33	ICSI	ejac	Freeze	Positive	0	0	0	EP	NO	Fresh	Autologous		16		33	G34	32	D5	2	2	5	5	2PN	11	Cry	D6	Ectopic	NONET	NONET	NONET	II	NonDUC	DUC-Trait	NoMNB											True	NonDUC	NoMNB
33	ICSI	ejac	Transfer	Positive	0	0	0	EP	NO	Fresh	Autologous		16		33	G34	32	D5	2	2	5	5	2PN	11	ET	D5	Ectopic	KIDNEG	KIDNEG	KIDNEG	II	NonDUC	DUC-Trait	NoMNB											True	NonDUC	NoMNB
33	ICSI	ejac	Transfer	Positive	0	0	0	EP	NO	Fresh	Autologous	ICSI	16		33	G34	32	D5	2	2	5	5	2PN	11	ET	D5	Ectopic	KIDNEG	KIDNEG	KIDNEG	II	NonDUC	DUC-Trait	NoMNB											True	NonDUC	NoMNB
33	ICSI	ejac	Freeze	Positive	0	0	0	EP	NO	Fresh	Autologous		16		33	G34	32	D5	2	2	5	5	2PN	11	FET	D5	Ectopic	NONET	NONET	NONET	III	NonDUC	DUC-Trait	NoMNB											True	NonDUC	NoMNB
33	ICSI	ejac		Positive	0	0	0	EP	NO	Fresh	Autologous	ICSI	16		33	G34	32	D5	2	2	5	5	2PN	11			Ectopic	NONET	NONET	NONET	IV	NonDUC	DUC-Trait	MNB2C											False	NonDUC	MNB2
33	ICSI	ejac	Undecided	Positive	0	0	0	EP	NO	Fresh	Autologous	ICSI	16		33	G34	32	D5	2	2	5	5	2PN	11			Ectopic	NONET	NONET	NONET	IV	DUC-2	DUC-Trait	NoMNB											False	DUC-2	NoMNB
33	ICSI	ejac	Discard	Positive	0	0	0	EP	NO	Fresh	Autologous	ICSI	16		33	G34	32	D5	2	2	5	5	1PN	11			Ectopic	NONET	NONET	NONET	IV	NonDUC	DUC-Trait	NoMNB											False	NonDUC	NoMNB
33	ICSI	ejac		Positive	0	0	0	EP	NO	Fresh	Autologous	ICSI	16		33	G34	32	D5	2	2	5	5	2PN	11			Ectopic	NONET	NONET	NONET	IV	NonDUC	DUC-Trait	NoMNB											False	NonDUC	NoMNB
33	ICSI	ejac	Undecided	Positive	0	0	0	EP	NO	Fresh	Autologous		16		33	G34	32	D5	2	2	5	5	2PN	11			Ectopic	NONET	NONET	NONET	IV	DUC-1	DUC-Trait	NoMNB											False	DUC-1	NoMNB
35	Normal IVF	ejac	Freeze	Positive	1	1	1	NoAb	NO	Fresh	Autologous		19		35	G35	40	D3	3	3	1	1	2PN	13	Cry	D6	Live Birth	NONET	NONET	NONET	I	DUC-2	DUC-Trait	NoMNB											True	DUC-2	NoMNB
35	Normal IVF	ejac	Transfer	Positive	1	1	1	NoAb	NO	Fresh	Autologous		19		35	G35	40	D3	3	3	1	1	2PN	13	ET	D3	Live Birth	NONKID	NONKID	NONKID	IV	NonDUC	DUC-Trait	NoMNB											True	NonDUC	NoMNB
35	Normal IVF	ejac	Transfer	Positive	1	1	1	NoAb	NO	Fresh	Autologous	INSEM	19		35	G35	40	D3	3	3	1	1	2PN	13	ET	D3	Live Birth	NONKID	NONKID	NONKID	IV	NonDUC	DUC-Trait	NoMNB											True	NonDUC	NoMNB
35	Normal IVF	ejac	Transfer	Positive	1	1	1	NoAb	NO	Fresh	Autologous	INSEM	19		35	G35	40	D3	3	3	1	1	2PN	13	ET	D3	Live Birth	NONKID	NONKID	NONKID	IV	NonDUC	DUC-Trait	NoMNB											True	NonDUC	NoMNB
35	Normal IVF	ejac		Positive	1	1	1	NoAb	NO	Fresh	Autologous	INSEM	19		35	G35	40	D3	3	3	1	1	2PN	13			Live Birth	NONET	NONET	NONET	IV	NonDUC	DUC-Trait	NoMNB											False	NonDUC	NoMNB
35	Normal IVF	ejac		Positive	1	1	1	NoAb	NO	Fresh	Autologous	INSEM	19		35	G35	40	D3	3	3	1	1	2PN	13			Live Birth	NONET	NONET	NONET	IV	NonDUC	DUC-Trait	NoMNB											False	NonDUC	NoMNB
35	Normal IVF	ejac		Positive	1	1	1	NoAb	NO	Fresh	Autologous	INSEM	19		35	G35	40	D3	3	3	1	1	2PN	13			Live Birth	NONET	NONET	NONET	IV	NonDUC	DUC-Trait	MNB2C											False	NonDUC	MNB2
35	Normal IVF	ejac	Undecided	Positive	1	1	1	NoAb	NO	Fresh	Autologous		19		35	G35	40	D3	3	3	1	1	2PN	13			Live Birth	NONET	NONET	NONET	IV	DUC-2	DUC-Trait	MNB2C											False	DUC-2	MNB2
35	Normal IVF	ejac		Positive	1	1	1	NoAb	NO	Fresh	Autologous		19		35	G35	40	D3	3	3	1	1	2PN	13			Live Birth	NONET	NONET	NONET	IV	NonDUC	DUC-Trait	MNU1Cp											False	NonDUC	MNB1
35	Normal IVF	ejac	Discard	Positive	1	1	1	NoAb	NO	Fresh	Autologous		19		35	G35	40	D3	3	3	1	1	2PN	13			Live Birth	NONET	NONET	NONET	IV	NonDUC	DUC-Trait	NoMNB											False	NonDUC	NoMNB
35	Normal IVF	ejac	Discard	Positive	1	1	1	NoAb	NO	Fresh	Autologous		19		35	G35	40	D3	3	3	1	1	2PN	13			Live Birth	NONET	NONET	NONET	IV	NonDUC	DUC-Trait	NoMNB											False	NonDUC	NoMNB
35	Normal IVF	ejac		Positive	1	1	1	NoAb	NO	Fresh	Autologous		19		35	G35	40	D3	3	3	1	1	2PN	13			Live Birth	NONET	NONET	NONET	IV	NonDUC	DUC-Trait	NoMNB											False	NonDUC	NoMNB
35	Normal IVF	ejac		Positive	1	1	1	NoAb	NO	Fresh	Autologous	INSEM	19		35	G35	40	D3	3	3	1	1	2PN	13			Live Birth	NONET	NONET	NONET	IV	NonDUC	DUC-Trait	MNB2C											False	NonDUC	MNB2
35	Normal IVF	ejac	Freeze	Positive	1	1	1	NoAb	NO	Fresh	Autologous		15		35	G35	40	D5	2	2	6	6	2PN	11	Cry	D5	Live Birth	NONET	NONET	NONET	II	NonDUC	DUC-Trait	NoMNB											True	NonDUC	NoMNB
35	Normal IVF	ejac	Transfer	Positive	1	1	1	NoAb	NO	Fresh	Autologous		15		35	G35	40	D5	2	2	6	6	2PN	11	ET	D5	Live Birth	NONKID	NONKID	NONKID	I	NonDUC	DUC-Trait	NoMNB											True	NonDUC	NoMNB
35	Normal IVF	ejac	Freeze	Positive	1	1	1	NoAb	NO	Fresh	Autologous	INSEM	15		35	G35	40	D5	2	2	6	6	2PN	11	Cry	D6	Live Birth	NONET	NONET	NONET	I	NonDUC	DUC-Trait	NoMNB											True	NonDUC	NoMNB
35	Normal IVF	ejac	Freeze	Positive	1	1	1	NoAb	NO	Fresh	Autologous	INSEM	15		35	G35	40	D5	2	2	6	6	2PN	11	Cry	D5	Live Birth	NONET	NONET	NONET	II	NonDUC	DUC-Trait	MNB8C											True	NonDUC	MNB8
35	Normal IVF	ejac	Freeze	Positive	1	1	1	NoAb	NO	Fresh	Autologous		15		35	G35	40	D5	2	2	6	6	2PN	11	Cry	D5	Live Birth	NONET	NONET	NONET	II	NonDUC	DUC-Trait	NoMNB											True	NonDUC	NoMNB
35	Normal IVF	ejac	Transfer	Positive	1	1	1	NoAb	NO	Fresh	Autologous	INSEM	15		35	G35	40	D5	2	2	6	6	2PN	11	ET	D5	Live Birth	NONKID	NONKID	NONKID	II	NonDUC	DUC-Trait	NoMNB											True	NonDUC	NoMNB
35	Normal IVF	ejac	Freeze	Positive	1	1	1	NoAb	NO	Fresh	Autologous	INSEM	15		35	G35	40	D5	2	2	6	6	2PN	11	Cry	D5	Live Birth	NONET	NONET	NONET	II	NonDUC	DUC-Trait	NoMNB											True	NonDUC	NoMNB
35	Normal IVF	ejac	Freeze	Positive	1	1	1	NoAb	NO	Fresh	Autologous		15		35	G35	40	D5	2	2	6	6	2PN	11	Cry	D5	Live Birth	NONET	NONET	NONET	II	NonDUC	DUC-Trait	MNB2Cp											True	NonDUC	MNB2
35	Normal IVF	ejac		Positive	1	1	1	NoAb	NO	Fresh	Autologous		15		35	G35	40	D5	2	2	6	6	2PN	11			Live Birth	NONET	NONET	NONET	IV	NonDUC	DUC-Trait	NoMNB											False	NonDUC	NoMNB
35	Normal IVF	ejac		Positive	1	1	1	NoAb	NO	Fresh	Autologous		15		35	G35	40	D5	2	2	6	6	2PN	11			Live Birth	NONET	NONET	NONET	IV	NonDUC	DUC-Trait	NoMNB											False	NonDUC	NoMNB
35	Normal IVF	ejac	Discard	Positive	1	1	1	NoAb	NO	Fresh	Autologous	INSEM	15		35	G35	40	D5	2	2	6	6	3PN	11			Live Birth	NONET	NONET	NONET	IV	DUC-1	DUC-Trait	MNU1Cp											False	DUC-1	MNB1
35	Normal IVF	ejac	Discard	Positive	1	1	1	NoAb	NO	Fresh	Autologous	INSEM	15		35	G35	40	D5	2	2	6	6	2PN	11			Live Birth	NONET	NONET	NONET	IV	NonDUC	DUC-Trait	NoMNB											False	NonDUC	NoMNB
31	ICSI	donor, froz	Transfer	Positive	1	1	0	Ab	NO	Fresh	Autologous	ICSI	16		31	G34	32	D5	2	2	2	2	2PN	14	ET	D5	Missed Ab	NONKID	NONKID	KIDNEG	I	NonDUC	DUC-Trait	NoMNB											True	NonDUC	NoMNB
31	ICSI	donor, froz	Freeze	Positive	1	1	0	Ab	NO	Fresh	Autologous		16		31	G34	32	D5	2	2	2	2	2PN	14	FET	D6	Missed Ab	NONET	NONET	NONET	I	NonDUC	DUC-Trait	MNB2C											True	NonDUC	MNB2
31	ICSI	donor, froz	Transfer	Positive	1	1	0	Ab	NO	Fresh	Autologous		16		31	G34	32	D5	2	2	2	2	2PN	14	ET	D5	Missed Ab	NONKID	NONKID	KIDNEG	II	NonDUC	DUC-Trait	NoMNB											True	NonDUC	NoMNB
31	ICSI	donor, froz	Freeze	Positive	1	1	0	Ab	NO	Fresh	Autologous		16		31	G34	32	D5	2	2	2	2	2PN	14	FET	D5	Missed Ab	NONET	NONET	NONET	III	NonDUC	DUC-Trait	NoMNB											True	NonDUC	NoMNB
31	ICSI	donor, froz		Positive	1	1	0	Ab	NO	Fresh	Autologous		16		31	G34	32	D5	2	2	2	2	2PN	14			Missed Ab	NONET	NONET	NONET	IV	NonDUC	DUC-Trait	MNB2C											False	NonDUC	MNB2
31	ICSI	donor, froz	Undecided	Positive	1	1	0	Ab	NO	Fresh	Autologous		16		31	G34	32	D5	2	2	2	2	2PN	14			Missed Ab	NONET	NONET	NONET	IV	DUC-1	DUC-Trait	NoMNB											False	DUC-1	NoMNB
31	ICSI	donor, froz		Positive	1	1	0	Ab	NO	Fresh	Autologous	ICSI	16		31	G34	32	D5	2	2	2	2	2PN	14			Missed Ab	NONET	NONET	NONET	IV	NonDUC	DUC-Trait	MNB2Cp											False	NonDUC	MNB2
31	ICSI	donor, froz	Undecided	Positive	1	1	0	Ab	NO	Fresh	Autologous	ICSI	16		31	G34	32	D5	2	2	2	2	2PN	14			Missed Ab	NONET	NONET	NONET	IV	DUC-1	DUC-Trait	MNU											False	DUC-1	MNB1
31	ICSI	donor, froz		Positive	1	1	0	Ab	NO	Fresh	Autologous	ICSI	16		31	G34	32	D5	2	2	2	2	2PN	14			Missed Ab	NONET	NONET	NONET	IV	NonDUC	DUC-Trait	NoMNB											False	NonDUC	NoMNB
31	ICSI	donor, froz		Positive	1	1	0	Ab	NO	Fresh	Autologous	ICSI	16		31	G34	32	D5	2	2	2	2	2PN	14			Missed Ab	NONET	NONET	NONET	IV	NonDUC	DUC-Trait	NoMNB											False	NonDUC	NoMNB
31	ICSI	donor, froz		Positive	1	1	0	Ab	NO	Fresh	Autologous	ICSI	16		31	G34	32	D5	2	2	2	2	2PN	14			Missed Ab	NONET	NONET	NONET	IV	NonDUC	DUC-Trait	NoMNB											False	NonDUC	NoMNB
31	ICSI	donor, froz		Positive	1	1	0	Ab	NO	Fresh	Autologous	ICSI	16		31	G34	32	D5	2	2	2	2	2PN	14			Missed Ab	NONET	NONET	NONET	IV	NonDUC	DUC-Trait	NoMNB											False	NonDUC	NoMNB
31	ICSI	donor, froz	Discard	Positive	1	1	0	Ab	NO	Fresh	Autologous		16		31	G34	32	D5	2	2	2	2	2PN	14			Missed Ab	NONET	NONET	NONET	IV	NonDUC	DUC-Trait	NoMNB											False	NonDUC	NoMNB
31	ICSI	donor, froz		Positive	1	1	0	Ab	NO	Fresh	Autologous		16		31	G34	32	D5	2	2	2	2	2PN	14			Missed Ab	NONET	NONET	NONET	IV	NonDUC	DUC-Trait	MNB2C											False	NonDUC	MNB2
33	ICSI	test bx	Freeze	Positive	2	2	1	NoAb	NO	Fresh	Autologous		24		33	G34	33	D3	2	2	2	1	2PN	8	Cry	D6	Live Birth	NONET	NONET	NONET	II	NonDUC	DUC-Trait	MNB2C											True	NonDUC	MNB2
33	ICSI	test bx	Transfer	Positive	2	2	1	NoAb	NO	Fresh	Autologous		24		33	G34	33	D3	2	2	2	1	2PN	8	ET	D3	Live Birth	KIDPOS	KIDPOS	NONKID	IV	NonDUC	DUC-Trait	MNB2C											True	NonDUC	MNB2
33	ICSI	test bx	Transfer	Positive	2	2	1	NoAb	NO	Fresh	Autologous		24		33	G34	33	D3	2	2	2	1	2PN	8	ET	D3	Live Birth	KIDPOS	KIDPOS	NONKID	IV	NonDUC	DUC-Trait	NoMNB											True	NonDUC	NoMNB
33	ICSI	test bx		Positive	2	2	1	NoAb	NO	Fresh	Autologous		24		33	G34	33	D3	2	2	2	1	2PN	8			Live Birth	NONET	NONET	NONET	IV	NonDUC	DUC-Trait	NoMNB											False	NonDUC	NoMNB
33	ICSI	test bx	Undecided	Positive	2	2	1	NoAb	NO	Fresh	Autologous		24		33	G34	33	D3	2	2	2	1	2PN	8			Live Birth	NONET	NONET	NONET	IV	DUC-2	DUC-Trait	NoMNB											False	DUC-2	NoMNB
33	ICSI	test bx	Undecided	Positive	2	2	1	NoAb	NO	Fresh	Autologous		24		33	G34	33	D3	2	2	2	1	2PN	8			Live Birth	NONET	NONET	NONET	IV	DUC-2	DUC-Trait	MNB2C											False	DUC-2	MNB2
33	ICSI	test bx		Positive	2	2	1	NoAb	NO	Fresh	Autologous		24		33	G34	33	D3	2	2	2	1	2PN	8			Live Birth	NONET	NONET	NONET	IV	NonDUC	DUC-Trait	NoMNB											False	NonDUC	NoMNB
33	ICSI	test bx		Positive	2	2	1	NoAb	NO	Fresh	Autologous		24		33	G34	33	D3	2	2	2	1	2PN	8			Live Birth	NONET	NONET	NONET	IV	NonDUC	DUC-Trait	NoMNB											False	NonDUC	NoMNB
38	ICSI	husb, froz	Discard	Negative	0	0	0	NoPreg	YES	Fresh	Autologous		0		38	G38	42	D0	2	0	0	0	1PN	0			Not Pregnant	NONET	NONET	NONET	IV	NonDUC	LowYield	NoMNB											False	NonDUC	NoMNB
38	ICSI	husb, froz	Discard	Negative	0	0	0	NoPreg	YES	Fresh	Autologous		0		38	G38	42	D0	2	0	0	0	1PN	0			Not Pregnant	NONET	NONET	NONET	IV	NonDUC	LowYield	NoMNB											False	NonDUC	NoMNB
38	ICSI	husb, froz	Discard	Negative	0	0	0	NoPreg	YES	Fresh	Autologous		0		38	G38	42	D0	2	0	0	0	3PN	0			Not Pregnant	NONET	NONET	NONET	IV	NonDUC	LowYield	NoMNB											False	NonDUC	NoMNB
38	ICSI	husb, froz	Discard	Negative	0	0	0	NoPreg	YES	Fresh	Autologous		0		38	G38	42	D0	2	0	0	0	0PN	0			Not Pregnant	NONET	NONET	NONET	IV	NonDUC	LowYield	NoMNB											False	NonDUC	NoMNB
38	ICSI	husb, froz	Discard	Negative	0	0	0	NoPreg	YES	Fresh	Autologous		0		38	G38	42	D0	2	0	0	0	3PN	0			Not Pregnant	NONET	NONET	NONET	IV	NonDUC	LowYield	NoMNB											False	NonDUC	NoMNB
33	ICSI	donor, froz	Transfer	Negative	0	0	0	NoPreg	NO	Fresh	Autologous	ICSI	8		33	G34	32	D3	2	2	0	0	2PN	7	ET	D3	Not Pregnant	KIDNEG	KIDNEG	KIDNEG	IV	NonDUC	DUC-Trait	NoMNB											True	NonDUC	NoMNB
33	ICSI	donor, froz	Transfer	Negative	0	0	0	NoPreg	NO	Fresh	Autologous	ICSI	8		33	G34	32	D3	2	2	0	0	2PN	7	ET	D3	Not Pregnant	KIDNEG	KIDNEG	KIDNEG	IV	NonDUC	DUC-Trait	NoMNB											True	NonDUC	NoMNB
33	ICSI	donor, froz	Undecided	Negative	0	0	0	NoPreg	NO	Fresh	Autologous	ICSI	8		33	G34	32	D3	2	2	0	0	2PN	7			Not Pregnant	NONET	NONET	NONET	IV	DUC-2	DUC-Trait	NoMNB											False	DUC-2	NoMNB
33	ICSI	donor, froz	Undecided	Negative	0	0	0	NoPreg	NO	Fresh	Autologous	ICSI	8		33	G34	32	D3	2	2	0	0	2PN	7			Not Pregnant	NONET	NONET	NONET	IV	DUC-1	DUC-Trait	NoMNB											False	DUC-1	NoMNB
33	ICSI	donor, froz		Negative	0	0	0	NoPreg	NO	Fresh	Autologous	ICSI	8		33	G34	32	D3	2	2	0	0	2PN	7			Not Pregnant	NONET	NONET	NONET	IV	NonDUC	DUC-Trait	MNB2C											False	NonDUC	MNB2
33	ICSI	donor, froz	Discard	Negative	0	0	0	NoPreg	NO	Fresh	Autologous	ICSI	8		33	G34	32	D3	2	2	0	0	1PN	7			Not Pregnant	NONET	NONET	NONET	IV	NonDUC	DUC-Trait	NoMNB											False	NonDUC	NoMNB
33	ICSI	donor, froz		Negative	0	0	0	NoPreg	NO	Fresh	Autologous	ICSI	8		33	G34	32	D3	2	2	0	0	2PN	7			Not Pregnant	NONET	NONET	NONET	IV	NonDUC	DUC-Trait	MNB2C											False	NonDUC	MNB2
33	ICSI	donor, froz	Undecided	Negative	0	0	0	NoPreg	NO	Fresh	Autologous	ICSI	8		33	G34	32	D3	2	2	0	0	2PN	7			Not Pregnant	NONET	NONET	NONET	IV	DUC-1	DUC-Trait	NoMNB											False	DUC-1	NoMNB
43	ICSI	ejac	Transfer	Negative	0	0	0	NoPreg	NO	Fresh	Autologous	ICSI	9		43	G42	40	D3	5	5	0	0	2PN	8	ET	D3	Not Pregnant	KIDNEG	KIDNEG	KIDNEG	IV	NonDUC	DUC-Trait	MNB2C											True	NonDUC	MNB2
43	ICSI	ejac	Transfer	Negative	0	0	0	NoPreg	NO	Fresh	Autologous	ICSI	9		43	G42	40	D3	5	5	0	0	2PN	8	ET	D3	Not Pregnant	KIDNEG	KIDNEG	KIDNEG	IV	NonDUC	DUC-Trait	NoMNB											True	NonDUC	NoMNB
43	ICSI	ejac	Transfer	Negative	0	0	0	NoPreg	NO	Fresh	Autologous	ICSI	9		43	G42	40	D3	5	5	0	0	2PN	8	ET	D3	Not Pregnant	KIDNEG	KIDNEG	KIDNEG	IV	NonDUC	DUC-Trait	MNB2C											True	NonDUC	MNB2
43	ICSI	ejac	Transfer	Negative	0	0	0	NoPreg	NO	Fresh	Autologous		9		43	G42	40	D3	5	5	0	0	2PN	8	ET	D3	Not Pregnant	KIDNEG	KIDNEG	KIDNEG	IV	NonDUC	DUC-Trait	MNB2C											True	NonDUC	MNB2
43	ICSI	ejac	Transfer	Negative	0	0	0	NoPreg	NO	Fresh	Autologous		9		43	G42	40	D3	5	5	0	0	2PN	8	ET	D3	Not Pregnant	KIDNEG	KIDNEG	KIDNEG	IV	NonDUC	DUC-Trait	MNB2C											True	NonDUC	MNB2
43	ICSI	ejac	Undecided	Negative	0	0	0	NoPreg	NO	Fresh	Autologous		9		43	G42	40	D3	5	5	0	0	2PN	8			Not Pregnant	NONET	NONET	NONET	IV	DUC-2	DUC-Trait	MNB2C											False	DUC-2	MNB2
43	ICSI	ejac		Negative	0	0	0	NoPreg	NO	Fresh	Autologous	ICSI	9		43	G42	40	D3	5	5	0	0	2PN	8			Not Pregnant	NONET	NONET	NONET	IV	NonDUC	DUC-Trait	MNB2C											False	NonDUC	MNB2
43	ICSI	ejac		Negative	0	0	0	NoPreg	NO	Fresh	Autologous		9		43	G42	40	D3	5	5	0	0	2PN	8			Not Pregnant	NONET	NONET	NONET	IV	NonDUC	DUC-Trait	MNB2C											False	NonDUC	MNB2
40	Normal IVF	ejac	Freeze	Positive	1	1	1	NoAb	NO	Fresh	Autologous	INSEM	13		40	G38	42	D5	2	2	6	6	2PN	12	Cry	D6	Live Birth	NONET	NONET	NONET	III	NonDUC	DUC-Trait	NoMNB											True	NonDUC	NoMNB
40	Normal IVF	ejac	Transfer	Positive	1	1	1	NoAb	NO	Fresh	Autologous	INSEM	13		40	G38	42	D5	2	2	6	6	2PN	12	ET	D5	Live Birth	NONKID	NONKID	NONKID	I	NonDUC	DUC-Trait	NoMNB											True	NonDUC	NoMNB
40	Normal IVF	ejac	Transfer	Positive	1	1	1	NoAb	NO	Fresh	Autologous	INSEM	13		40	G38	42	D5	2	2	6	6	2PN	12	ET	D5	Live Birth	NONKID	NONKID	NONKID	II	NonDUC	DUC-Trait	NoMNB											True	NonDUC	NoMNB
40	Normal IVF	ejac	Freeze	Positive	1	1	1	NoAb	NO	Fresh	Autologous	INSEM	13		40	G38	42	D5	2	2	6	6	2PN	12	Cry	D5	Live Birth	NONET	NONET	NONET	III	NonDUC	DUC-Trait	NoMNB											True	NonDUC	NoMNB
40	Normal IVF	ejac	Freeze	Positive	1	1	1	NoAb	NO	Fresh	Autologous	INSEM	13		40	G38	42	D5	2	2	6	6	2PN	12	Cry	D6	Live Birth	NONET	NONET	NONET	III	NonDUC	DUC-Trait	NoMNB											True	NonDUC	NoMNB
40	Normal IVF	ejac	Freeze	Positive	1	1	1	NoAb	NO	Fresh	Autologous	INSEM	13		40	G38	42	D5	2	2	6	6	2PN	12	FET	D5	Live Birth	NONET	NONET	NONET	II	NonDUC	DUC-Trait	NoMNB											True	NonDUC	NoMNB
40	Normal IVF	ejac	Freeze	Positive	1	1	1	NoAb	NO	Fresh	Autologous	INSEM	13		40	G38	42	D5	2	2	6	6	2PN	12	FET	D5	Live Birth	NONET	NONET	NONET	III	NonDUC	DUC-Trait	NoMNB											True	NonDUC	NoMNB
40	Normal IVF	ejac	Freeze	Positive	1	1	1	NoAb	NO	Fresh	Autologous	INSEM	13		40	G38	42	D5	2	2	6	6	2PN	12	Cry	D6	Live Birth	NONET	NONET	NONET	III	NonDUC	DUC-Trait	NoMNB											True	NonDUC	NoMNB
40	Normal IVF	ejac		Positive	1	1	1	NoAb	NO	Fresh	Autologous	INSEM	13		40	G38	42	D5	2	2	6	6	2PN	12			Live Birth	NONET	NONET	NONET	IV	NonDUC	DUC-Trait	NoMNB											False	NonDUC	NoMNB
40	Normal IVF	ejac		Positive	1	1	1	NoAb	NO	Fresh	Autologous	INSEM	13		40	G38	42	D5	2	2	6	6	2PN	12			Live Birth	NONET	NONET	NONET	IV	NonDUC	DUC-Trait	MNB2C											False	NonDUC	MNB2
40	Normal IVF	ejac		Positive	1	1	1	NoAb	NO	Fresh	Autologous	INSEM	13		40	G38	42	D5	2	2	6	6	2PN	12			Live Birth	NONET	NONET	NONET	IV	NonDUC	DUC-Trait	NoMNB											False	NonDUC	NoMNB
40	Normal IVF	ejac	Discard	Positive	1	1	1	NoAb	NO	Fresh	Autologous	INSEM	13		40	G38	42	D5	2	2	6	6	2PN	12			Live Birth	NONET	NONET	NONET	IV	NonDUC	DUC-Trait	NoMNB											False	NonDUC	NoMNB
37	ICSI	ejac	Freeze	Positive	2	2	2	NoAb	NO	Fresh	Autologous	ICSI	15		37	G35	28	D3	3	3	1	1	2PN	14	FET	D6	Live Birth	NONET	NONET	NONET	III	NonDUC	DUC-Trait	NoMNB											True	NonDUC	NoMNB
37	ICSI	ejac	Transfer	Positive	2	2	2	NoAb	NO	Fresh	Autologous		15		37	G35	28	D3	3	3	1	1	2PN	14	ET	D3	Live Birth	NONKID	NONKID	NONKID	IV	NonDUC	DUC-Trait	MNB2C											True	NonDUC	MNB2
37	ICSI	ejac	Transfer	Positive	2	2	2	NoAb	NO	Fresh	Autologous		15		37	G35	28	D3	3	3	1	1	2PN	14	ET	D3	Live Birth	NONKID	NONKID	NONKID	IV	NonDUC	DUC-Trait	NoMNB											True	NonDUC	NoMNB
37	ICSI	ejac	Transfer	Positive	2	2	2	NoAb	NO	Fresh	Autologous		15		37	G35	28	D3	3	3	1	1	2PN	14	ET	D3	Live Birth	NONKID	NONKID	NONKID	IV	NonDUC	DUC-Trait	NoMNB											True	NonDUC	NoMNB
37	ICSI	ejac	Undecided	Positive	2	2	2	NoAb	NO	Fresh	Autologous	ICSI	15		37	G35	28	D3	3	3	1	1	2PN	14			Live Birth	NONET	NONET	NONET	IV	DUC-2	DUC-Trait	NoMNB											False	DUC-2	NoMNB
37	ICSI	ejac		Positive	2	2	2	NoAb	NO	Fresh	Autologous	ICSI	15		37	G35	28	D3	3	3	1	1	2PN	14			Live Birth	NONET	NONET	NONET	IV	NonDUC	DUC-Trait	NoMNB											False	NonDUC	NoMNB
37	ICSI	ejac	Undecided	Positive	2	2	2	NoAb	NO	Fresh	Autologous		15		37	G35	28	D3	3	3	1	1	2PN	14			Live Birth	NONET	NONET	NONET	IV	NonDUC	DUC-Trait	NoMNB											False	NonDUC	NoMNB
37	ICSI	ejac	Undecided	Positive	2	2	2	NoAb	NO	Fresh	Autologous	ICSI	15		37	G35	28	D3	3	3	1	1	2PN	14			Live Birth	NONET	NONET	NONET	IV	DUC-1	DUC-Trait	NoMNB											False	DUC-1	NoMNB
37	ICSI	ejac		Positive	2	2	2	NoAb	NO	Fresh	Autologous	ICSI	15		37	G35	28	D3	3	3	1	1	2PN	14			Live Birth	NONET	NONET	NONET	IV	NonDUC	DUC-Trait	NoMNB											False	NonDUC	NoMNB
37	ICSI	ejac		Positive	2	2	2	NoAb	NO	Fresh	Autologous	ICSI	15		37	G35	28	D3	3	3	1	1	2PN	14			Live Birth	NONET	NONET	NONET	IV	NonDUC	DUC-Trait	NoMNB											False	NonDUC	NoMNB
37	ICSI	ejac		Positive	2	2	2	NoAb	NO	Fresh	Autologous		15		37	G35	28	D3	3	3	1	1	2PN	14			Live Birth	NONET	NONET	NONET	IV	NonDUC	DUC-Trait	MNB2C											False	NonDUC	MNB2
37	ICSI	ejac		Positive	2	2	2	NoAb	NO	Fresh	Autologous	ICSI	15		37	G35	28	D3	3	3	1	1	2PN	14			Live Birth	NONET	NONET	NONET	IV	NonDUC	DUC-Trait	MNB2C											False	NonDUC	MNB2
37	ICSI	ejac	Discard	Positive	2	2	2	NoAb	NO	Fresh	Autologous		15		37	G35	28	D3	3	3	1	1	2PN	14			Live Birth	NONET	NONET	NONET	IV	NonDUC	DUC-Trait	NoMNB											False	NonDUC	NoMNB
37	ICSI	ejac	Discard	Positive	2	2	2	NoAb	NO	Fresh	Autologous		15		37	G35	28	D3	3	3	1	1	2PN	14			Live Birth	NONET	NONET	NONET	IV	DUC-1	DUC-Trait	MNU1Cp											False	DUC-1	MNB1
36	ICSI	ejac	Freeze	Positive	1	1	1	NoAb	NO	Fresh	Autologous		14		36	G35	37	D5	2	2	4	4	2PN	11	Cry	D5	Live Birth	NONET	NONET	NONET	II	NonDUC	DUC-Trait	NoMNB											True	NonDUC	NoMNB
36	ICSI	ejac	Transfer	Positive	1	1	1	NoAb	NO	Fresh	Autologous	ICSI	14		36	G35	37	D5	2	2	4	4	2PN	11	ET	D5	Live Birth	NONKID	NONKID	NONKID	II	NonDUC	DUC-Trait	NoMNB											True	NonDUC	NoMNB
36	ICSI	ejac	Freeze	Positive	1	1	1	NoAb	NO	Fresh	Autologous		14		36	G35	37	D5	2	2	4	4	2PN	11	Cry	D5	Live Birth	NONET	NONET	NONET	II	NonDUC	DUC-Trait	NoMNB											True	NonDUC	NoMNB
36	ICSI	ejac	Transfer	Positive	1	1	1	NoAb	NO	Fresh	Autologous	ICSI	14		36	G35	37	D5	2	2	4	4	2PN	11	ET	D5	Live Birth	NONKID	NONKID	NONKID	I	NonDUC	DUC-Trait	NoMNB											True	NonDUC	NoMNB
36	ICSI	ejac	Freeze	Positive	1	1	1	NoAb	NO	Fresh	Autologous		14		36	G35	37	D5	2	2	4	4	2PN	11	Cry	D5	Live Birth	NONET	NONET	NONET	II	NonDUC	DUC-Trait	NoMNB											True	NonDUC	NoMNB
36	ICSI	ejac	Freeze	Positive	1	1	1	NoAb	NO	Fresh	Autologous		14		36	G35	37	D5	2	2	4	4	2PN	11	Cry	D5	Live Birth	NONET	NONET	NONET	II	NonDUC	DUC-Trait	NoMNB											True	NonDUC	NoMNB
36	ICSI	ejac	Undecided	Positive	1	1	1	NoAb	NO	Fresh	Autologous	ICSI	14		36	G35	37	D5	2	2	4	4	2PN	11			Live Birth	NONET	NONET	NONET	IV	DUC-3	DUC-Trait	MNB2C											False	DUC-3	MNB2
36	ICSI	ejac		Positive	1	1	1	NoAb	NO	Fresh	Autologous	ICSI	14		36	G35	37	D5	2	2	4	4	2PN	11			Live Birth	NONET	NONET	NONET	IV	NonDUC	DUC-Trait	MNB2C											False	NonDUC	MNB2
36	ICSI	ejac		Positive	1	1	1	NoAb	NO	Fresh	Autologous		14		36	G35	37	D5	2	2	4	4	2PN	11			Live Birth	NONET	NONET	NONET	IV	NonDUC	DUC-Trait	NoMNB											False	NonDUC	NoMNB
36	ICSI	ejac		Positive	1	1	1	NoAb	NO	Fresh	Autologous	ICSI	14		36	G35	37	D5	2	2	4	4	2PN	11			Live Birth	NONET	NONET	NONET	IV	NonDUC	DUC-Trait	NoMNB											False	NonDUC	NoMNB
36	ICSI	ejac		Positive	1	1	1	NoAb	NO	Fresh	Autologous	ICSI	14		36	G35	37	D5	2	2	4	4	2PN	11			Live Birth	NONET	NONET	NONET	IV	NonDUC	DUC-Trait	NoMNB											False	NonDUC	NoMNB
38	ICSI	ejac	Freeze	Positive	2	2	2	NoAb	NO	Fresh	Autologous		10		38	G38	35	D3	2	2	4	1	2PN	4	Cry	D6	Live Birth	NONET	NONET	NONET	II	NonDUC	DUC-Trait	MNB2C											True	NonDUC	MNB2
38	ICSI	ejac	Transfer	Positive	2	2	2	NoAb	NO	Fresh	Autologous		10		38	G38	35	D3	2	2	4	1	2PN	4	ET	D3	Live Birth	KIDPOS	KIDPOS	KIDPOS	IV	NonDUC	DUC-Trait	NoMNB											True	NonDUC	NoMNB
38	ICSI	ejac	Transfer	Positive	2	2	2	NoAb	NO	Fresh	Autologous		10		38	G38	35	D3	2	2	4	1	2PN	4	ET	D3	Live Birth	KIDPOS	KIDPOS	KIDPOS	IV	NonDUC	DUC-Trait	NoMNB											True	NonDUC	NoMNB
38	ICSI	ejac		Positive	2	2	2	NoAb	NO	Fresh	Autologous		10		38	G38	35	D3	2	2	4	1	2PN	4			Live Birth	NONET	NONET	NONET	IV	NonDUC	DUC-Trait	MNB2C											False	NonDUC	MNB2
37	ICSI	ejac	Freeze	Positive	0	0	0	BC	NO	Fresh	Autologous		9		37	G35	40	D5	1	1	3	2	2PN	4	FET	D6	Biochemical	NONKID	NONKID	NONKID	II	NonDUC	DUC-Trait	NoMNB											True	NonDUC	NoMNB
37	ICSI	ejac	Freeze	Positive	0	0	0	BC	NO	Fresh	Autologous		9		37	G35	40	D5	1	1	3	2	2PN	4	FET	D6	Biochemical	NONKID	NONKID	NONKID	I	NonDUC	DUC-Trait	NoMNB											True	NonDUC	NoMNB
37	ICSI	ejac	Transfer	Positive	0	0	0	BC	NO	Fresh	Autologous		9		37	G35	40	D5	1	1	3	2	2PN	4	ET	D5	Biochemical	KIDNEG	KIDNEG	KIDNEG	II	NonDUC	DUC-Trait	MNB2C											True	NonDUC	MNB2
37	ICSI	ejac	Undecided	Positive	0	0	0	BC	NO	Fresh	Autologous		9		37	G35	40	D5	1	1	3	2	2PN	4			Biochemical	NONET	NONET	NONET	IV	DUC-3	DUC-Trait	NoMNB											False	DUC-3	NoMNB
33	ICSI	ejac	Freeze	Positive	1	1	1	NoAb	NO	Fresh	Autologous		8		33	G34	34	D3	3	3	3	3	2PN	8	Cry	D6	Live Birth	NONET	NONET	NONET	III	NonDUC	DUC-Trait	MNB2C											True	NonDUC	MNB2
33	ICSI	ejac	Freeze	Positive	1	1	1	NoAb	NO	Fresh	Autologous	ICSI	8		33	G34	34	D3	3	3	3	3	2PN	8	Cry	D5	Live Birth	NONET	NONET	NONET	II	NonDUC	DUC-Trait	MNB2C											True	NonDUC	MNB2
33	ICSI	ejac	Freeze	Positive	1	1	1	NoAb	NO	Fresh	Autologous	ICSI	8		33	G34	34	D3	3	3	3	3	2PN	8	Cry	D6	Live Birth	NONET	NONET	NONET	IV	NonDUC	DUC-Trait	MNB2C											True	NonDUC	MNB2
33	ICSI	ejac	Transfer	Positive	1	1	1	NoAb	NO	Fresh	Autologous		8		33	G34	34	D3	3	3	3	3	2PN	8	ET	D3	Live Birth	NONKID	NONKID	NONKID	IV	NonDUC	DUC-Trait	NoMNB											True	NonDUC	NoMNB
33	ICSI	ejac	Transfer	Positive	1	1	1	NoAb	NO	Fresh	Autologous		8		33	G34	34	D3	3	3	3	3	2PN	8	ET	D3	Live Birth	NONKID	NONKID	NONKID	IV	NonDUC	DUC-Trait	MNB2C											True	NonDUC	MNB2
33	ICSI	ejac	Transfer	Positive	1	1	1	NoAb	NO	Fresh	Autologous		8		33	G34	34	D3	3	3	3	3	2PN	8	ET	D3	Live Birth	NONKID	NONKID	NONKID	IV	NonDUC	DUC-Trait	NoMNB											True	NonDUC	NoMNB
33	ICSI	ejac	Undecided	Positive	1	1	1	NoAb	NO	Fresh	Autologous	ICSI	8		33	G34	34	D3	3	3	3	3	2PN	8			Live Birth	NONET	NONET	NONET	IV	DUC-1	DUC-Trait	NoMNB											False	DUC-1	NoMNB
33	ICSI	ejac		Positive	1	1	1	NoAb	NO	Fresh	Autologous	ICSI	8		33	G34	34	D3	3	3	3	3	2PN	8			Live Birth	NONET	NONET	NONET	IV	NonDUC	DUC-Trait	MNB2C											False	NonDUC	MNB2
33	ICSI	ejac	Freeze	Negative	0	0	0	NoPreg	NO	Fresh	Autologous		11		33	G34	43	D3	1	1	3	3	2PN	10	Cry	D6	Not Pregnant	NONET	NONET	NONET	II	NonDUC	DUC-Trait	MNB2C											True	NonDUC	MNB2
33	ICSI	ejac	Freeze	Negative	0	0	0	NoPreg	NO	Fresh	Autologous	ICSI	11		33	G34	43	D3	1	1	3	3	2PN	10	Cry	D6	Not Pregnant	NONET	NONET	NONET	IV	NonDUC	DUC-Trait	MNB2C											True	NonDUC	MNB2
33	ICSI	ejac	Freeze	Negative	0	0	0	NoPreg	NO	Fresh	Autologous		11		33	G34	43	D3	1	1	3	3	2PN	10	FET	D5	Not Pregnant	KIDPOS	KIDPOS	KIDPOS	II	NonDUC	DUC-Trait	NoMNB											True	NonDUC	NoMNB
33	ICSI	ejac	Transfer	Negative	0	0	0	NoPreg	NO	Fresh	Autologous		11		33	G34	43	D3	1	1	3	3	2PN	10	ET	D3	Not Pregnant	KIDNEG	KIDNEG	KIDNEG	IV	NonDUC	DUC-Trait	MNB2C											True	NonDUC	MNB2
33	ICSI	ejac	Undecided	Negative	0	0	0	NoPreg	NO	Fresh	Autologous	ICSI	11		33	G34	43	D3	1	1	3	3	2PN	10			Not Pregnant	NONET	NONET	NONET	IV	NonDUC	DUC-Trait	NoMNB											False	NonDUC	NoMNB
33	ICSI	ejac	Undecided	Negative	0	0	0	NoPreg	NO	Fresh	Autologous		11		33	G34	43	D3	1	1	3	3	2PN	10			Not Pregnant	NONET	NONET	NONET	IV	DUC-2	DUC-Trait	MNB2C											False	DUC-2	MNB2
33	ICSI	ejac	Undecided	Negative	0	0	0	NoPreg	NO	Fresh	Autologous		11		33	G34	43	D3	1	1	3	3	2PN	10			Not Pregnant	NONET	NONET	NONET	IV	DUC-3	DUC-Trait	MNB2Cp											False	DUC-3	MNB2
33	ICSI	ejac	Undecided	Negative	0	0	0	NoPreg	NO	Fresh	Autologous	ICSI	11		33	G34	43	D3	1	1	3	3	2PN	10			Not Pregnant	NONET	NONET	NONET	IV	DUC-3	DUC-Trait	MNB2C											False	DUC-3	MNB2
33	ICSI	ejac		Negative	0	0	0	NoPreg	NO	Fresh	Autologous	ICSI	11		33	G34	43	D3	1	1	3	3	2PN	10			Not Pregnant	NONET	NONET	NONET	IV	NonDUC	DUC-Trait	MNB2C											False	NonDUC	MNB2
33	ICSI	ejac		Negative	0	0	0	NoPreg	NO	Fresh	Autologous	ICSI	11		33	G34	43	D3	1	1	3	3	2PN	10			Not Pregnant	NONET	NONET	NONET	IV	NonDUC	DUC-Trait	MNB4C											False	NonDUC	MNB4
29	Normal IVF	ejac	Freeze	Positive	2	1	1	NoAb	NO	Fresh	Autologous		27		29	G34	31	D5	2	2	8	6	2PN	16	Cry	D5	Live Birth	NONET	NONET	NONET	II	NonDUC	DUC-Trait	MNB2C											True	NonDUC	MNB2
29	Normal IVF	ejac	Freeze	Positive	2	1	1	NoAb	NO	Fresh	Autologous	INSEM	27		29	G34	31	D5	2	2	8	6	2PN	16	Cry	D5	Live Birth	NONET	NONET	NONET	II	NonDUC	DUC-Trait	MNB2C											True	NonDUC	MNB2
29	Normal IVF	ejac	Freeze	Positive	2	1	1	NoAb	NO	Fresh	Autologous		27		29	G34	31	D5	2	2	8	6	2PN	16	Cry	D5	Live Birth	NONET	NONET	NONET	I	NonDUC	DUC-Trait	MNB2C											True	NonDUC	MNB2
29	Normal IVF	ejac	Freeze	Positive	2	1	1	NoAb	NO	Fresh	Autologous		27		29	G34	31	D5	2	2	8	6	2PN	16	Cry	D5	Live Birth	NONET	NONET	NONET	I	NonDUC	DUC-Trait	MNB2C											True	NonDUC	MNB2
29	Normal IVF	ejac	Transfer	Positive	2	1	1	NoAb	NO	Fresh	Autologous		27		29	G34	31	D5	2	2	8	6	2PN	16	ET	D5	Live Birth	KIDPOS	NONKID	NONKID	I	NonDUC	DUC-Trait	MNB2C											True	NonDUC	MNB2
29	Normal IVF	ejac	Freeze	Positive	2	1	1	NoAb	NO	Fresh	Autologous	INSEM	27		29	G34	31	D5	2	2	8	6	2PN	16	Cry	D6	Live Birth	NONET	NONET	NONET	I	NonDUC	DUC-Trait	MNB2C											True	NonDUC	MNB2
29	Normal IVF	ejac	Freeze	Positive	2	1	1	NoAb	NO	Fresh	Autologous		27		29	G34	31	D5	2	2	8	6	2PN	16	Cry	D5	Live Birth	NONET	NONET	NONET	II	NonDUC	DUC-Trait	NoMNB											True	NonDUC	NoMNB
29	Normal IVF	ejac	Transfer	Positive	2	1	1	NoAb	NO	Fresh	Autologous		27		29	G34	31	D5	2	2	8	6	2PN	16	ET	D5	Live Birth	KIDPOS	NONKID	NONKID	I	NonDUC	DUC-Trait	MNB2C											True	NonDUC	MNB2
29	Normal IVF	ejac		Positive	2	1	1	NoAb	NO	Fresh	Autologous		27		29	G34	31	D5	2	2	8	6	2PN	16			Live Birth	NONET	NONET	NONET	IV	NonDUC	DUC-Trait	NoMNB											False	NonDUC	NoMNB
29	Normal IVF	ejac		Positive	2	1	1	NoAb	NO	Fresh	Autologous		27		29	G34	31	D5	2	2	8	6	2PN	16			Live Birth	NONET	NONET	NONET	IV	NonDUC	DUC-Trait	MNB2C											False	NonDUC	MNB2
29	Normal IVF	ejac		Positive	2	1	1	NoAb	NO	Fresh	Autologous	INSEM	27		29	G34	31	D5	2	2	8	6	2PN	16			Live Birth	NONET	NONET	NONET	IV	NonDUC	DUC-Trait	MNB2C											False	NonDUC	MNB2
29	Normal IVF	ejac		Positive	2	1	1	NoAb	NO	Fresh	Autologous	INSEM	27		29	G34	31	D5	2	2	8	6	2PN	16			Live Birth	NONET	NONET	NONET	IV	NonDUC	DUC-Trait	MNB2C											False	NonDUC	MNB2
29	Normal IVF	ejac		Positive	2	1	1	NoAb	NO	Fresh	Autologous	INSEM	27		29	G34	31	D5	2	2	8	6	2PN	16			Live Birth	NONET	NONET	NONET	IV	NonDUC	DUC-Trait	MNB2C											False	NonDUC	MNB2
29	Normal IVF	ejac	Discard	Positive	2	1	1	NoAb	NO	Fresh	Autologous	INSEM	27		29	G34	31	D5	2	2	8	6	2PN	16			Live Birth	NONET	NONET	NONET	IV	NonDUC	DUC-Trait	MNU1Cp											False	NonDUC	MNB1
29	Normal IVF	ejac		Positive	2	1	1	NoAb	NO	Fresh	Autologous	INSEM	27		29	G34	31	D5	2	2	8	6	2PN	16			Live Birth	NONET	NONET	NONET	IV	NonDUC	DUC-Trait	MNB2C											False	NonDUC	MNB2
29	Normal IVF	ejac		Positive	2	1	1	NoAb	NO	Fresh	Autologous	INSEM	27		29	G34	31	D5	2	2	8	6	2PN	16			Live Birth	NONET	NONET	NONET	IV	NonDUC	DUC-Trait	NoMNB											False	NonDUC	NoMNB
36	Normal IVF	ejac	Freeze	Positive	1	1	0	Ab	NO	Fresh	Autologous	INSEM	11		36	G35	40	D3	3	3	3	3	2PN	9	Cry	D6	Missed Ab	NONET	NONET	NONET	III	NonDUC	DUC-Trait	NoMNB											True	NonDUC	NoMNB
36	Normal IVF	ejac	Freeze	Positive	1	1	0	Ab	NO	Fresh	Autologous	INSEM	11		36	G35	40	D3	3	3	3	3	2PN	9	Cry	D5	Missed Ab	NONET	NONET	NONET	II	NonDUC	DUC-Trait	MNB2C											True	NonDUC	MNB2
36	Normal IVF	ejac	Freeze	Positive	1	1	0	Ab	NO	Fresh	Autologous	INSEM	11		36	G35	40	D3	3	3	3	3	2PN	9	Cry	D5	Missed Ab	NONET	NONET	NONET	III	NonDUC	DUC-Trait	MNB2C											True	NonDUC	MNB2
36	Normal IVF	ejac	Transfer	Positive	1	1	0	Ab	NO	Fresh	Autologous	INSEM	11		36	G35	40	D3	3	3	3	3	2PN	9	ET	D3	Missed Ab	NONKID	NONKID	KIDNEG	IV	NonDUC	DUC-Trait	MNB2C											True	NonDUC	MNB2
36	Normal IVF	ejac	Transfer	Positive	1	1	0	Ab	NO	Fresh	Autologous	INSEM	11		36	G35	40	D3	3	3	3	3	2PN	9	ET	D3	Missed Ab	NONKID	NONKID	KIDNEG	IV	NonDUC	DUC-Trait	MNB2C											True	NonDUC	MNB2
36	Normal IVF	ejac	Transfer	Positive	1	1	0	Ab	NO	Fresh	Autologous	INSEM	11		36	G35	40	D3	3	3	3	3	2PN	9	ET	D3	Missed Ab	NONKID	NONKID	KIDNEG	IV	NonDUC	DUC-Trait	NoMNB											True	NonDUC	NoMNB
36	Normal IVF	ejac		Positive	1	1	0	Ab	NO	Fresh	Autologous	INSEM	11		36	G35	40	D3	3	3	3	3	2PN	9			Missed Ab	NONET	NONET	NONET	IV	NonDUC	DUC-Trait	MNB2C											False	NonDUC	MNB2
36	Normal IVF	ejac		Positive	1	1	0	Ab	NO	Fresh	Autologous	INSEM	11		36	G35	40	D3	3	3	3	3	2PN	9			Missed Ab	NONET	NONET	NONET	IV	NonDUC	DUC-Trait	MNB2C											False	NonDUC	MNB2
36	Normal IVF	ejac		Positive	1	1	0	Ab	NO	Fresh	Autologous	INSEM	11		36	G35	40	D3	3	3	3	3	2PN	9			Missed Ab	NONET	NONET	NONET	IV	NonDUC	DUC-Trait	MNB2C											False	NonDUC	MNB2
36	Normal IVF	ejac	Discard	Positive	1	1	0	Ab	NO	Fresh	Autologous	INSEM	11		36	G35	40	D3	3	3	3	3	1PN	9			Missed Ab	NONET	NONET	NONET	IV	NonDUC	DUC-Trait	MNU1Cp											False	NonDUC	MNB1
36	Normal IVF	ejac	Discard	Positive	1	1	0	Ab	NO	Fresh	Autologous	INSEM	11		36	G35	40	D3	3	3	3	3	1PN	9			Missed Ab	NONET	NONET	NONET	IV	NonDUC	DUC-Trait	MNU1Cp											False	NonDUC	MNB1
33	Normal IVF	ejac	Freeze	Positive	3	3	NoData	NoAb	NO	Fresh	Autologous		17		33	G34	36	D5	2	2	7	5	2PN	9	Cry	D5	Clinical Intrauterine Gestation	NONET	NONET	NONET	II	NonDUC	DUC-Trait	NoMNB											True	NonDUC	NoMNB
33	Normal IVF	ejac	Freeze	Positive	3	3	NoData	NoAb	NO	Fresh	Autologous		17		33	G34	36	D5	2	2	7	5	2PN	9	Cry	D5	Clinical Intrauterine Gestation	NONET	NONET	NONET	I	NonDUC	DUC-Trait	NoMNB											True	NonDUC	NoMNB
33	Normal IVF	ejac	Transfer	Positive	3	3	NoData	NoAb	NO	Fresh	Autologous		17		33	G34	36	D5	2	2	7	5	2PN	9	ET	D5	Clinical Intrauterine Gestation	KIDPOS	KIDPOS	NoData	I	NonDUC	DUC-Trait	NoMNB											True	NonDUC	NoMNB
33	Normal IVF	ejac	Transfer	Positive	3	3	NoData	NoAb	NO	Fresh	Autologous		17		33	G34	36	D5	2	2	7	5	2PN	9	ET	D5	Clinical Intrauterine Gestation	KIDPOS	KIDPOS	NoData	I	NonDUC	DUC-Trait	NoMNB											True	NonDUC	NoMNB
33	Normal IVF	ejac	Freeze	Positive	3	3	NoData	NoAb	NO	Fresh	Autologous		17		33	G34	36	D5	2	2	7	5	2PN	9	Cry	D6	Clinical Intrauterine Gestation	NONET	NONET	NONET	III	NonDUC	DUC-Trait	NoMNB											True	NonDUC	NoMNB
33	Normal IVF	ejac	Freeze	Positive	3	3	NoData	NoAb	NO	Fresh	Autologous		17		33	G34	36	D5	2	2	7	5	2PN	9	Cry	D5	Clinical Intrauterine Gestation	NONET	NONET	NONET	II	NonDUC	DUC-Trait	NoMNB											True	NonDUC	NoMNB
33	Normal IVF	ejac	Freeze	Positive	3	3	NoData	NoAb	NO	Fresh	Autologous		17		33	G34	36	D5	2	2	7	5	2PN	9	Cry	D5	Clinical Intrauterine Gestation	NONET	NONET	NONET	II	NonDUC	DUC-Trait	NoMNB											True	NonDUC	NoMNB
33	Normal IVF	ejac	Undecided	Positive	3	3	NoData	NoAb	NO	Fresh	Autologous		17		33	G34	36	D5	2	2	7	5	1PN	9			Clinical Intrauterine Gestation	NONET	NONET	NONET	IV	DUC-3	DUC-Trait	NoMNB											False	DUC-3	NoMNB
33	Normal IVF	ejac	Undecided	Positive	3	3	NoData	NoAb	NO	Fresh	Autologous		17		33	G34	36	D5	2	2	7	5	2PN	9			Clinical Intrauterine Gestation	NONET	NONET	NONET	IV	DUC-2	DUC-Trait	NoMNB											False	DUC-2	NoMNB
33	Normal IVF	ejac		Positive	3	3	NoData	NoAb	NO	Fresh	Autologous		17		33	G34	36	D5	2	2	7	5	1PN	9			Clinical Intrauterine Gestation	NONET	NONET	NONET	IV	NonDUC	DUC-Trait	NoMNB											False	NonDUC	NoMNB
33	Normal IVF	ejac	Discard	Positive	3	3	NoData	NoAb	NO	Fresh	Autologous		17		33	G34	36	D5	2	2	7	5	2PN	9			Clinical Intrauterine Gestation	NONET	NONET	NONET	IV	NonDUC	DUC-Trait	NoMNB											False	NonDUC	NoMNB
31	ICSI	epi, froz	Freeze	Negative	0	0	0	NoPreg	NO	Fresh	Autologous		22		31	G34	43	D3	2	2	1	1	2PN	15	Cry	D5	Not Pregnant	NONET	NONET	NONET	IV	NonDUC	DUC-Trait	NoMNB											True	NonDUC	NoMNB
31	ICSI	epi, froz	Transfer	Negative	0	0	0	NoPreg	NO	Fresh	Autologous		22		31	G34	43	D3	2	2	1	1	2PN	15	ET	D3	Not Pregnant	KIDNEG	KIDNEG	KIDNEG	IV	NonDUC	DUC-Trait	NoMNB											True	NonDUC	NoMNB
31	ICSI	epi, froz	Transfer	Negative	0	0	0	NoPreg	NO	Fresh	Autologous		22		31	G34	43	D3	2	2	1	1	2PN	15			Not Pregnant	KIDNEG	KIDNEG	KIDNEG	IV	NonDUC	DUC-Trait	NoMNB											False	NonDUC	NoMNB
31	ICSI	epi, froz		Negative	0	0	0	NoPreg	NO	Fresh	Autologous	ICSI	22		31	G34	43	D3	2	2	1	1	2PN	15			Not Pregnant	NONET	NONET	NONET	IV	NonDUC	DUC-Trait	NoMNB											False	NonDUC	NoMNB
31	ICSI	epi, froz		Negative	0	0	0	NoPreg	NO	Fresh	Autologous		22		31	G34	43	D3	2	2	1	1	2PN	15			Not Pregnant	NONET	NONET	NONET	IV	NonDUC	DUC-Trait	MNB2C											False	NonDUC	MNB2
31	ICSI	epi, froz		Negative	0	0	0	NoPreg	NO	Fresh	Autologous		22		31	G34	43	D3	2	2	1	1	2PN	15			Not Pregnant	NONET	NONET	NONET	IV	NonDUC	DUC-Trait	MNB2Cp											False	NonDUC	MNB2
31	ICSI	epi, froz		Negative	0	0	0	NoPreg	NO	Fresh	Autologous	ICSI	22		31	G34	43	D3	2	2	1	1	2PN	15			Not Pregnant	NONET	NONET	NONET	IV	NonDUC	DUC-Trait	NoMNB											False	NonDUC	NoMNB
31	ICSI	epi, froz		Negative	0	0	0	NoPreg	NO	Fresh	Autologous	ICSI	22		31	G34	43	D3	2	2	1	1	2PN	15			Not Pregnant	NONET	NONET	NONET	IV	NonDUC	DUC-Trait	NoMNB											False	NonDUC	NoMNB
31	ICSI	epi, froz		Negative	0	0	0	NoPreg	NO	Fresh	Autologous	ICSI	22		31	G34	43	D3	2	2	1	1	2PN	15			Not Pregnant	NONET	NONET	NONET	IV	NonDUC	DUC-Trait	NoMNB											False	NonDUC	NoMNB
31	ICSI	epi, froz	Undecided	Negative	0	0	0	NoPreg	NO	Fresh	Autologous	ICSI	22		31	G34	43	D3	2	2	1	1	2PN	15			Not Pregnant	NONET	NONET	NONET	IV	DUC-2	DUC-Trait	MNB2C											False	DUC-2	MNB2
31	ICSI	epi, froz	Undecided	Negative	0	0	0	NoPreg	NO	Fresh	Autologous	ICSI	22		31	G34	43	D3	2	2	1	1	2PN	15			Not Pregnant	NONET	NONET	NONET	IV	DUC-1	DUC-Trait	NoMNB											False	DUC-1	NoMNB
31	ICSI	epi, froz	Undecided	Negative	0	0	0	NoPreg	NO	Fresh	Autologous	ICSI	22		31	G34	43	D3	2	2	1	1	2PN	15			Not Pregnant	NONET	NONET	NONET	IV	DUC-1	DUC-Trait	NoMNB											False	DUC-1	NoMNB
31	ICSI	epi, froz		Negative	0	0	0	NoPreg	NO	Fresh	Autologous	ICSI	22		31	G34	43	D3	2	2	1	1	2PN	15			Not Pregnant	NONET	NONET	NONET	IV	NonDUC	DUC-Trait	NoMNB											False	NonDUC	NoMNB
31	ICSI	epi, froz		Negative	0	0	0	NoPreg	NO	Fresh	Autologous		22		31	G34	43	D3	2	2	1	1	2PN	15			Not Pregnant	NONET	NONET	NONET	IV	NonDUC	DUC-Trait	MNB2C											False	NonDUC	MNB2
31	ICSI	epi, froz		Negative	0	0	0	NoPreg	NO	Fresh	Autologous		22		31	G34	43	D3	2	2	1	1	2PN	15			Not Pregnant	NONET	NONET	NONET	IV	NonDUC	DUC-Trait	MNB2C											False	NonDUC	MNB2
31	Normal IVF	ejac	Freeze	Negative	0	0	0	NoPreg	YES	Fresh	Autologous		14		31	G34	30	D3	2	1	2	1	2PN	6	Cry	D6	Not Pregnant	NONKID	NONKID	NONKID	III	DUC-3	DUC-Trait	NoMNB											True	DUC-3	NoMNB
31	Normal IVF	ejac	Transfer	Negative	0	0	0	NoPreg	YES	Fresh	Autologous		14		31	G34	30	D3	2	1	2	1	2PN	6	ET	D3	Not Pregnant	KIDNEG	KIDNEG	KIDNEG	IV	NonDUC	DUC-Trait	NoMNB											True	NonDUC	NoMNB
31	Normal IVF	ejac	Undecided	Negative	0	0	0	NoPreg	YES	Fresh	Autologous		14		31	G34	30	D3	2	1	2	1	2PN	6			Not Pregnant	NONET	NONET	NONET	IV	DUC-3	DUC-Trait	NoMNB											False	DUC-3	NoMNB
31	Normal IVF	ejac	Undecided	Negative	0	0	0	NoPreg	YES	Fresh	Autologous		14		31	G34	30	D3	2	1	2	1	2PN	6			Not Pregnant	NONET	NONET	NONET	IV	DUC-3	DUC-Trait	MNB2C											False	DUC-3	MNB2
31	Normal IVF	ejac		Negative	0	0	0	NoPreg	YES	Fresh	Autologous		14		31	G34	30	D3	2	1	2	1	2PN	6			Not Pregnant	NONET	NONET	NONET	IV	NonDUC	DUC-Trait	MNB2C											False	NonDUC	MNB2
31	Normal IVF	ejac	Discard	Negative	0	0	0	NoPreg	YES	Fresh	Autologous		14		31	G34	30	D3	2	1	2	1	3PN	6			Not Pregnant	NONET	NONET	NONET	IV	NonDUC	DUC-Trait	NoMNB											False	NonDUC	NoMNB
31	Normal IVF	ejac	Discard	Negative	0	0	0	NoPreg	YES	Fresh	Autologous		14		31	G34	30	D3	2	1	2	1	2PN	6			Not Pregnant	NONET	NONET	NONET	IV	NonDUC	DUC-Trait	NoMNB											False	NonDUC	NoMNB
40	ICSI	donor, froz	Freeze	Positive	0	0	0	BC	NO	Fresh	Autologous		15		40	G38	0	D3	4	4	4	2	2PN	9	Cry	D6	Biochemical	NONKID	KIDNEG	KIDNEG	II	DUC-3	DUC-Trait	NoMNB											True	DUC-3	NoMNB
40	ICSI	donor, froz	Freeze	Positive	0	0	0	BC	NO	Fresh	Autologous		15		40	G38	0	D3	4	4	4	2	2PN	9	Cry	D6	Biochemical	KIDPOS	NONKID	KIDNEG	II	NonDUC	DUC-Trait	NoMNB											True	NonDUC	NoMNB
40	ICSI	donor, froz	Transfer	Positive	0	0	0	BC	NO	Fresh	Autologous		15		40	G38	0	D3	4	4	4	2	2PN	9	ET	D3	Biochemical	KIDNEG	KIDNEG	KIDNEG	IV	NonDUC	DUC-Trait	NoMNB											True	NonDUC	NoMNB
40	ICSI	donor, froz	Transfer	Positive	0	0	0	BC	NO	Fresh	Autologous		15		40	G38	0	D3	4	4	4	2	2PN	9	ET	D3	Biochemical	KIDNEG	KIDNEG	KIDNEG	IV	NonDUC	DUC-Trait	NoMNB											True	NonDUC	NoMNB
40	ICSI	donor, froz	Transfer	Positive	0	0	0	BC	NO	Fresh	Autologous		15		40	G38	0	D3	4	4	4	2	2PN	9	ET	D3	Biochemical	KIDNEG	KIDNEG	KIDNEG	IV	NonDUC	DUC-Trait	MNB2C											True	NonDUC	MNB2
40	ICSI	donor, froz	Transfer	Positive	0	0	0	BC	NO	Fresh	Autologous		15		40	G38	0	D3	4	4	4	2	2PN	9	ET	D3	Biochemical	KIDNEG	KIDNEG	KIDNEG	IV	NonDUC	DUC-Trait	NoMNB											True	NonDUC	NoMNB
40	ICSI	donor, froz	Undecided	Positive	0	0	0	BC	NO	Fresh	Autologous		15		40	G38	0	D3	4	4	4	2	2PN	9			Biochemical	NONET	NONET	NONET	IV	DUC-2	DUC-Trait	NoMNB											False	DUC-2	NoMNB
40	ICSI	donor, froz		Positive	0	0	0	BC	NO	Fresh	Autologous		15		40	G38	0	D3	4	4	4	2	2PN	9			Biochemical	NONET	NONET	NONET	IV	NonDUC	DUC-Trait	NoMNB											False	NonDUC	NoMNB
40	ICSI	donor, froz	Undecided	Positive	0	0	0	BC	NO	Fresh	Autologous		15		40	G38	0	D3	4	4	4	2	2PN	9			Biochemical	NONET	NONET	NONET	IV	DUC-1	DUC-Trait	MNB2C											False	DUC-1	MNB2
32	ICSI	ejac	Freeze	Positive	1	1	1	NoAb	NO	Fresh	Autologous		14		32	G34	33	D3	2	2	7	7	2PN	13	Cry	D5	Live Birth	NONET	NONET	NONET	III	NonDUC	DUC-Trait	MNB2C											True	NonDUC	MNB2
32	ICSI	ejac	Freeze	Positive	1	1	1	NoAb	NO	Fresh	Autologous		14		32	G34	33	D3	2	2	7	7	2PN	13	Cry	D6	Live Birth	KIDNEG	KIDNEG	KIDNEG	IV	NonDUC	DUC-Trait	NoMNB											True	NonDUC	NoMNB
32	ICSI	ejac	Freeze	Positive	1	1	1	NoAb	NO	Fresh	Autologous	ICSI	14		32	G34	33	D3	2	2	7	7	2PN	13	Cry	D5	Live Birth	NONET	NONET	NONET	II	NonDUC	DUC-Trait	NoMNB											True	NonDUC	NoMNB
32	ICSI	ejac	Freeze	Positive	1	1	1	NoAb	NO	Fresh	Autologous		14		32	G34	33	D3	2	2	7	7	2PN	13	Cry	D5	Live Birth	NONET	NONET	NONET	II	NonDUC	DUC-Trait	MNB2C											True	NonDUC	MNB2
32	ICSI	ejac	Freeze	Positive	1	1	1	NoAb	NO	Fresh	Autologous	ICSI	14		32	G34	33	D3	2	2	7	7	2PN	13	Cry	D5	Live Birth	NONKID	NONKID	Unknown	III	NonDUC	DUC-Trait	NoMNB											True	NonDUC	NoMNB
32	ICSI	ejac	Freeze	Positive	1	1	1	NoAb	NO	Fresh	Autologous	ICSI	14		32	G34	33	D3	2	2	7	7	2PN	13	Cry	D5	Live Birth	NONET	NONET	NONET	II	NonDUC	DUC-Trait	NoMNB											True	NonDUC	NoMNB
32	ICSI	ejac	Freeze	Positive	1	1	1	NoAb	NO	Fresh	Autologous	ICSI	14		32	G34	33	D3	2	2	7	7	2PN	13	Cry	D5	Live Birth	NONKID	NONKID	Unknown	II	NonDUC	DUC-Trait	MNB2C											True	NonDUC	MNB2
32	ICSI	ejac	Transfer	Positive	1	1	1	NoAb	NO	Fresh	Autologous	ICSI	14		32	G34	33	D3	2	2	7	7	2PN	13	ET	D3	Live Birth	NONKID	NONKID	NONKID	IV	NonDUC	DUC-Trait	NoMNB											True	NonDUC	NoMNB
32	ICSI	ejac	Transfer	Positive	1	1	1	NoAb	NO	Fresh	Autologous		14		32	G34	33	D3	2	2	7	7	2PN	13	ET	D3	Live Birth	NONKID	NONKID	NONKID	IV	NonDUC	DUC-Trait	NoMNB											True	NonDUC	NoMNB
32	ICSI	ejac		Positive	1	1	1	NoAb	NO	Fresh	Autologous	ICSI	14		32	G34	33	D3	2	2	7	7	2PN	13			Live Birth	NONET	NONET	NONET	IV	NonDUC	DUC-Trait	NoMNB											False	NonDUC	NoMNB
32	ICSI	ejac		Positive	1	1	1	NoAb	NO	Fresh	Autologous	ICSI	14		32	G34	33	D3	2	2	7	7	2PN	13			Live Birth	NONET	NONET	NONET	IV	NonDUC	DUC-Trait	NoMNB											False	NonDUC	NoMNB
32	ICSI	ejac	Undecided	Positive	1	1	1	NoAb	NO	Fresh	Autologous		14		32	G34	33	D3	2	2	7	7	2PN	13			Live Birth	NONET	NONET	NONET	IV	DUC-1	DUC-Trait	MNB4C											False	DUC-1	MNB4
32	ICSI	ejac	Undecided	Positive	1	1	1	NoAb	NO	Fresh	Autologous		14		32	G34	33	D3	2	2	7	7	2PN	13			Live Birth	NONET	NONET	NONET	IV	DUC-1	DUC-Trait	MNB2C											False	DUC-1	MNB2
37	ICSI	epi, froz	Transfer	Negative	0	0	0	NoPreg	YES	Fresh	Autologous		17		37	G35	43	D3	3	1	0	0	2PN	5	ET	D3	Not Pregnant	KIDNEG	KIDNEG	KIDNEG	IV	NonDUC	DUC-Nor	MNB2C											True	NonDUC	MNB2
37	ICSI	epi, froz	Undecided	Negative	0	0	0	NoPreg	YES	Fresh	Autologous		17		37	G35	43	D3	3	1	0	0	2PN	5			Not Pregnant	NONET	NONET	NONET	IV	DUC-2	DUC-Nor	MNB2C											False	DUC-2	MNB2
37	ICSI	epi, froz	Undecided	Negative	0	0	0	NoPreg	YES	Fresh	Autologous		17		37	G35	43	D3	3	1	0	0	2PN	5			Not Pregnant	NONET	NONET	NONET	IV	DUC-1	DUC-Nor	NoMNB											False	DUC-1	NoMNB
37	ICSI	epi, froz		Negative	0	0	0	NoPreg	YES	Fresh	Autologous		17		37	G35	43	D3	3	1	0	0	2PN	5			Not Pregnant	NONET	NONET	NONET	IV	NonDUC	DUC-Nor	MNB2C											False	NonDUC	MNB2
37	ICSI	epi, froz	Discard	Negative	0	0	0	NoPreg	YES	Fresh	Autologous		17		37	G35	43	D3	3	1	0	0	2PN	5			Not Pregnant	NONET	NONET	NONET	IV	DUC-1	DUC-Nor	MNU											False	DUC-1	MNB1
33	Normal IVF	ejac	Freeze	Positive	1	1	1	NoAb	YES	Fresh	Autologous		10		33	G34	33	D3	2	1	1	1	2PN	5	Cry	D6	Live Birth	KIDPOS	KIDNEG	KIDNEG	II	DUC-2	DUC-Nor	NoMNB											True	DUC-2	NoMNB
33	Normal IVF	ejac	Transfer	Positive	1	1	1	NoAb	YES	Fresh	Autologous		10		33	G34	33	D3	2	1	1	1	2PN	5	ET	D3	Live Birth	NONKID	NONKID	NONKID	IV	NonDUC	DUC-Nor	MNB2C											True	NonDUC	MNB2
33	Normal IVF	ejac	Undecided	Positive	1	1	1	NoAb	YES	Fresh	Autologous		10		33	G34	33	D3	2	1	1	1	2PN	5			Live Birth	NONET	NONET	NONET	IV	DUC-2	DUC-Nor	NoMNB											False	DUC-2	NoMNB
33	Normal IVF	ejac		Positive	1	1	1	NoAb	YES	Fresh	Autologous		10		33	G34	33	D3	2	1	1	1	2PN	5			Live Birth	NONET	NONET	NONET	IV	NonDUC	DUC-Nor	NoMNB											False	NonDUC	NoMNB
33	Normal IVF	ejac	Undecided	Positive	1	1	1	NoAb	YES	Fresh	Autologous		10		33	G34	33	D3	2	1	1	1	2PN	5			Live Birth	NONET	NONET	NONET	IV	DUC-1	DUC-Nor	NoMNB											False	DUC-1	NoMNB
34	Normal IVF	ejac	Transfer	Negative	0	0	0	NoPreg	NO	Fresh	Autologous		10		34	G34	33	D3	2	2	0	0	2PN	4	ET	D3	Not Pregnant	KIDNEG	KIDNEG	KIDNEG	IV	DUC-1	DUC-Trait	NoMNB											True	DUC-1	NoMNB
34	Normal IVF	ejac	Transfer	Negative	0	0	0	NoPreg	NO	Fresh	Autologous		10		34	G34	33	D3	2	2	0	0	2PN	4	ET	D3	Not Pregnant	KIDNEG	KIDNEG	KIDNEG	IV	NonDUC	DUC-Trait	NoMNB											True	NonDUC	NoMNB
34	Normal IVF	ejac		Negative	0	0	0	NoPreg	NO	Fresh	Autologous		10		34	G34	33	D3	2	2	0	0	1PN	4			Not Pregnant	NONET	NONET	NONET	IV	NonDUC	DUC-Trait	NoMNB											False	NonDUC	NoMNB
34	Normal IVF	ejac		Negative	0	0	0	NoPreg	NO	Fresh	Autologous		10		34	G34	33	D3	2	2	0	0	2PN	4			Not Pregnant	NONET	NONET	NONET	IV	NonDUC	DUC-Trait	NoMNB											False	NonDUC	NoMNB
34	Normal IVF	ejac	Undecided	Negative	0	0	0	NoPreg	NO	Fresh	Autologous		10		34	G34	33	D3	2	2	0	0	2PN	4			Not Pregnant	NONET	NONET	NONET	IV	DUC-1	DUC-Trait	MNB2C											False	DUC-1	MNB2
30	Normal IVF	ejac	Transfer	Negative	0	0	0	NoPreg	YES	Fresh	Autologous	INSEM	14		30	G34	33	D5	2	1	1	0	2PN	5	ET	D5	Not Pregnant	KIDNEG	KIDNEG	KIDNEG	II	NonDUC	DUC-Trait	NoMNB											True	NonDUC	NoMNB
30	Normal IVF	ejac		Negative	0	0	0	NoPreg	YES	Fresh	Autologous	INSEM	14		30	G34	33	D5	2	1	1	0	2PN	5			Not Pregnant	NONET	NONET	NONET	IV	NonDUC	DUC-Trait	NoMNB											False	NonDUC	NoMNB
30	Normal IVF	ejac		Negative	0	0	0	NoPreg	YES	Fresh	Autologous	INSEM	14		30	G34	33	D5	2	1	1	0	2PN	5			Not Pregnant	NONET	NONET	NONET	IV	NonDUC	DUC-Trait	NoMNB											False	NonDUC	NoMNB
30	Normal IVF	ejac		Negative	0	0	0	NoPreg	YES	Fresh	Autologous	INSEM	14		30	G34	33	D5	2	1	1	0	2PN	5			Not Pregnant	NONET	NONET	NONET	IV	NonDUC	DUC-Trait	NoMNB											False	NonDUC	NoMNB
30	Normal IVF	ejac	Undecided	Negative	0	0	0	NoPreg	YES	Fresh	Autologous	INSEM	14		30	G34	33	D5	2	1	1	0	2PN	5			Not Pregnant	NONET	NONET	NONET	IV	DUC-1	DUC-Trait	NoMNB											False	DUC-1	NoMNB
44	Normal IVF	ejac	Transfer	Negative	0	0	0	NoPreg	NO	Fresh	Autologous	INSEM	19		44	G42	48	D5	4	4	0	0	2PN	13	ET	D5	Not Pregnant	KIDNEG	KIDNEG	KIDNEG	IV	NonDUC	DUC-Trait	NoMNB											True	NonDUC	NoMNB
44	Normal IVF	ejac	Transfer	Negative	0	0	0	NoPreg	NO	Fresh	Autologous	INSEM	19		44	G42	48	D5	4	4	0	0	2PN	13	ET	D5	Not Pregnant	KIDNEG	KIDNEG	KIDNEG	IV	NonDUC	DUC-Trait	MNB2C											True	NonDUC	MNB2
44	Normal IVF	ejac	Transfer	Negative	0	0	0	NoPreg	NO	Fresh	Autologous	INSEM	19		44	G42	48	D5	4	4	0	0	2PN	13	ET	D5	Not Pregnant	KIDNEG	KIDNEG	KIDNEG	IV	NonDUC	DUC-Trait	NoMNB											True	NonDUC	NoMNB
44	Normal IVF	ejac	Transfer	Negative	0	0	0	NoPreg	NO	Fresh	Autologous	INSEM	19		44	G42	48	D5	4	4	0	0	2PN	13	ET	D5	Not Pregnant	KIDNEG	KIDNEG	KIDNEG	IV	NonDUC	DUC-Trait	NoMNB											True	NonDUC	NoMNB
44	Normal IVF	ejac		Negative	0	0	0	NoPreg	NO	Fresh	Autologous	INSEM	19		44	G42	48	D5	4	4	0	0	2PN	13			Not Pregnant	NONET	NONET	NONET	IV	NonDUC	DUC-Trait	NoMNB											False	NonDUC	NoMNB
44	Normal IVF	ejac		Negative	0	0	0	NoPreg	NO	Fresh	Autologous	INSEM	19		44	G42	48	D5	4	4	0	0	2PN	13			Not Pregnant	NONET	NONET	NONET	IV	NonDUC	DUC-Trait	NoMNB											False	NonDUC	NoMNB
44	Normal IVF	ejac		Negative	0	0	0	NoPreg	NO	Fresh	Autologous	INSEM	19		44	G42	48	D5	4	4	0	0	2PN	13			Not Pregnant	NONET	NONET	NONET	IV	NonDUC	DUC-Trait	NoMNB											False	NonDUC	NoMNB
44	Normal IVF	ejac		Negative	0	0	0	NoPreg	NO	Fresh	Autologous	INSEM	19		44	G42	48	D5	4	4	0	0	2PN	13			Not Pregnant	NONET	NONET	NONET	IV	NonDUC	DUC-Trait	NoMNB											False	NonDUC	NoMNB
44	Normal IVF	ejac		Negative	0	0	0	NoPreg	NO	Fresh	Autologous	INSEM	19		44	G42	48	D5	4	4	0	0	2PN	13			Not Pregnant	NONET	NONET	NONET	IV	NonDUC	DUC-Trait	NoMNB											False	NonDUC	NoMNB
44	Normal IVF	ejac		Negative	0	0	0	NoPreg	NO	Fresh	Autologous	INSEM	19		44	G42	48	D5	4	4	0	0	2PN	13			Not Pregnant	NONET	NONET	NONET	IV	NonDUC	DUC-Trait	NoMNB											False	NonDUC	NoMNB
44	Normal IVF	ejac	Undecided	Negative	0	0	0	NoPreg	NO	Fresh	Autologous	INSEM	19		44	G42	48	D5	4	4	0	0	1PN	13			Not Pregnant	NONET	NONET	NONET	IV	DUC-1	DUC-Trait	NoMNB											False	DUC-1	NoMNB
44	Normal IVF	ejac		Negative	0	0	0	NoPreg	NO	Fresh	Autologous	INSEM	19		44	G42	48	D5	4	4	0	0	2PN	13			Not Pregnant	NONET	NONET	NONET	IV	NonDUC	DUC-Trait	NoMNB											False	NonDUC	NoMNB
44	Normal IVF	ejac		Negative	0	0	0	NoPreg	NO	Fresh	Autologous	INSEM	19		44	G42	48	D5	4	4	0	0	2PN	13			Not Pregnant	NONET	NONET	NONET	IV	NonDUC	DUC-Trait	NoMNB											False	NonDUC	NoMNB
44	Normal IVF	ejac		Negative	0	0	0	NoPreg	NO	Fresh	Autologous	INSEM	19		44	G42	48	D5	4	4	0	0	2PN	13			Not Pregnant	NONET	NONET	NONET	IV	NonDUC	DUC-Trait	NoMNB											False	NonDUC	NoMNB
37	ICSI	ejac	Freeze	Positive	0	0	0	BC	NO	Fresh	Autologous		19		37	G35	39	D3	3	3	3	3	2PN	10	Cry	D6	Biochemical	NONET	NONET	NONET	II	NonDUC	DUC-Trait	NoMNB											True	NonDUC	NoMNB
37	ICSI	ejac	Freeze	Positive	0	0	0	BC	NO	Fresh	Autologous		19		37	G35	39	D3	3	3	3	3	2PN	10	Cry	D6	Biochemical	NONET	NONET	NONET	II	DUC-3	DUC-Trait	NoMNB											True	DUC-3	NoMNB
37	ICSI	ejac	Freeze	Positive	0	0	0	BC	NO	Fresh	Autologous		19		37	G35	39	D3	3	3	3	3	2PN	10	Cry	D5	Biochemical	NONET	NONET	NONET	II	NonDUC	DUC-Trait	MNB2C											True	NonDUC	MNB2
37	ICSI	ejac	Transfer	Positive	0	0	0	BC	NO	Fresh	Autologous		19		37	G35	39	D3	3	3	3	3	2PN	10	ET	D3	Biochemical	KIDNEG	KIDNEG	KIDNEG	IV	NonDUC	DUC-Trait	NoMNB											True	NonDUC	NoMNB
37	ICSI	ejac	Transfer	Positive	0	0	0	BC	NO	Fresh	Autologous		19		37	G35	39	D3	3	3	3	3	2PN	10	ET	D3	Biochemical	KIDNEG	KIDNEG	KIDNEG	IV	NonDUC	DUC-Trait	NoMNB											True	NonDUC	NoMNB
37	ICSI	ejac	Transfer	Positive	0	0	0	BC	NO	Fresh	Autologous		19		37	G35	39	D3	3	3	3	3	2PN	10	ET	D3	Biochemical	KIDNEG	KIDNEG	KIDNEG	IV	NonDUC	DUC-Trait	NoMNB											True	NonDUC	NoMNB
37	ICSI	ejac	Undecided	Positive	0	0	0	BC	NO	Fresh	Autologous		19		37	G35	39	D3	3	3	3	3	2PN	10			Biochemical	NONET	NONET	NONET	IV	DUC-2	DUC-Trait	NoMNB											False	DUC-2	NoMNB
37	ICSI	ejac	Undecided	Positive	0	0	0	BC	NO	Fresh	Autologous		19		37	G35	39	D3	3	3	3	3	2PN	10			Biochemical	NONET	NONET	NONET	IV	DUC-2	DUC-Trait	NoMNB											False	DUC-2	NoMNB
37	ICSI	ejac	Undecided	Positive	0	0	0	BC	NO	Fresh	Autologous		19		37	G35	39	D3	3	3	3	3	2PN	10			Biochemical	NONET	NONET	NONET	IV	DUC-1	DUC-Trait	NoMNB											False	DUC-1	NoMNB
37	ICSI	ejac	Undecided	Positive	0	0	0	BC	NO	Fresh	Autologous		19		37	G35	39	D3	3	3	3	3	2PN	10			Biochemical	NONET	NONET	NONET	IV	DUC-2	DUC-Trait	NoMNB											False	DUC-2	NoMNB
42	Normal IVF	ejac	Transfer	Positive	1	1	1	NoAb	NO	Fresh	Autologous		12		42	G42	45	D3	5	5	0	0	2PN	10	ET	D3	Live Birth	NONKID	NONKID	NONKID	IV	NonDUC	DUC-Trait	NoMNB											True	NonDUC	NoMNB
42	Normal IVF	ejac	Transfer	Positive	1	1	1	NoAb	NO	Fresh	Autologous		12		42	G42	45	D3	5	5	0	0	2PN	10	ET	D3	Live Birth	NONKID	NONKID	NONKID	IV	NonDUC	DUC-Trait	MNB2C											True	NonDUC	MNB2
42	Normal IVF	ejac	Transfer	Positive	1	1	1	NoAb	NO	Fresh	Autologous		12		42	G42	45	D3	5	5	0	0	2PN	10	ET	D3	Live Birth	NONKID	NONKID	NONKID	IV	NonDUC	DUC-Trait	NoMNB											True	NonDUC	NoMNB
42	Normal IVF	ejac	Transfer	Positive	1	1	1	NoAb	NO	Fresh	Autologous		12		42	G42	45	D3	5	5	0	0	2PN	10	ET	D3	Live Birth	NONKID	NONKID	NONKID	IV	NonDUC	DUC-Trait	NoMNB											True	NonDUC	NoMNB
42	Normal IVF	ejac	Transfer	Positive	1	1	1	NoAb	NO	Fresh	Autologous		12		42	G42	45	D3	5	5	0	0	2PN	10	ET	D3	Live Birth	NONKID	NONKID	NONKID	IV	NonDUC	DUC-Trait	NoMNB											True	NonDUC	NoMNB
42	Normal IVF	ejac		Positive	1	1	1	NoAb	NO	Fresh	Autologous		12		42	G42	45	D3	5	5	0	0	2PN	10			Live Birth	NONET	NONET	NONET	IV	NonDUC	DUC-Trait	NoMNB											False	NonDUC	NoMNB
42	Normal IVF	ejac	Undecided	Positive	1	1	1	NoAb	NO	Fresh	Autologous		12		42	G42	45	D3	5	5	0	0	2PN	10			Live Birth	NONET	NONET	NONET	IV	DUC-2Plus	DUC-Trait	NoMNB											False	DUCPlus	NoMNB
42	Normal IVF	ejac		Positive	1	1	1	NoAb	NO	Fresh	Autologous		12		42	G42	45	D3	5	5	0	0	2PN	10			Live Birth	NONET	NONET	NONET	IV	NonDUC	DUC-Trait	NoMNB											False	NonDUC	NoMNB
42	Normal IVF	ejac	Undecided	Positive	1	1	1	NoAb	NO	Fresh	Autologous		12		42	G42	45	D3	5	5	0	0	2PN	10			Live Birth	NONET	NONET	NONET	IV	DUC-1	DUC-Trait	NoMNB											False	DUC-1	NoMNB
42	Normal IVF	ejac		Positive	1	1	1	NoAb	NO	Fresh	Autologous		12		42	G42	45	D3	5	5	0	0	2PN	10			Live Birth	NONET	NONET	NONET	IV	NonDUC	DUC-Trait	MNB2C											False	NonDUC	MNB2
42	Normal IVF	ejac	Transfer	Positive	1	1	1	NoAb	YES	Fresh	Autologous		13		42	G42	43	D3	6	4	0	0	2PN	5	ET	D3	Live Birth	NONKID	NONKID	NONKID	IV	NonDUC	DUC-Trait	NoMNB											True	NonDUC	NoMNB
42	Normal IVF	ejac	Transfer	Positive	1	1	1	NoAb	YES	Fresh	Autologous		13		42	G42	43	D3	6	4	0	0	2PN	5	ET	D3	Live Birth	NONKID	NONKID	NONKID	IV	NonDUC	DUC-Trait	MNB2C											True	NonDUC	MNB2
42	Normal IVF	ejac	Transfer	Positive	1	1	1	NoAb	YES	Fresh	Autologous		13		42	G42	43	D3	6	4	0	0	2PN	5	ET	D3	Live Birth	NONKID	NONKID	NONKID	IV	NonDUC	DUC-Trait	NoMNB											True	NonDUC	NoMNB
42	Normal IVF	ejac	Transfer	Positive	1	1	1	NoAb	YES	Fresh	Autologous		13		42	G42	43	D3	6	4	0	0	2PN	5	ET	D3	Live Birth	NONKID	NONKID	NONKID	IV	NonDUC	DUC-Trait	NoMNB											True	NonDUC	NoMNB
42	Normal IVF	ejac	Undecided	Positive	1	1	1	NoAb	YES	Fresh	Autologous		13		42	G42	43	D3	6	4	0	0	2PN	5			Live Birth	NONET	NONET	NONET	IV	DUC-1Plus	DUC-Trait	NoMNB											False	DUCPlus	NoMNB
42	Normal IVF	ejac	Undecided	Positive	1	1	1	NoAb	YES	Fresh	Autologous		13		42	G42	43	D3	6	4	0	0	1PN	5			Live Birth	NONET	NONET	NONET	IV	DUC-1	DUC-Trait	NoMNB											False	DUC-1	NoMNB
35	ICSI	donor, froz	Freeze	Positive	1	1	1	NoAb	NO	Fresh	Autologous		15		35	G35	37	D3	2	2	3	3	2PN	12	Cry	D6	Live Birth	NONET	NONET	NONET	II	NonDUC	DUC-Trait	MNB2C											True	NonDUC	MNB2
35	ICSI	donor, froz	Freeze	Positive	1	1	1	NoAb	NO	Fresh	Autologous		15		35	G35	37	D3	2	2	3	3	2PN	12	Cry	D6	Live Birth	NONET	NONET	NONET	II	NonDUC	DUC-Trait	MNB2Cp											True	NonDUC	MNB2
35	ICSI	donor, froz	Freeze	Positive	1	1	1	NoAb	NO	Fresh	Autologous		15		35	G35	37	D3	2	2	3	3	2PN	12	Cry	D5	Live Birth	NONET	NONET	NONET	III	NonDUC	DUC-Trait	NoMNB											True	NonDUC	NoMNB
35	ICSI	donor, froz	Transfer	Positive	1	1	1	NoAb	NO	Fresh	Autologous		15		35	G35	37	D3	2	2	3	3	2PN	12	ET	D3	Live Birth	NONKID	NONKID	NONKID	IV	NonDUC	DUC-Trait	NoMNB											True	NonDUC	NoMNB
35	ICSI	donor, froz	Transfer	Positive	1	1	1	NoAb	NO	Fresh	Autologous	ICSI	15		35	G35	37	D3	2	2	3	3	2PN	12	ET	D3	Live Birth	NONKID	NONKID	NONKID	IV	NonDUC	DUC-Trait	MNB2C											True	NonDUC	MNB2
35	ICSI	donor, froz		Positive	1	1	1	NoAb	NO	Fresh	Autologous	ICSI	15		35	G35	37	D3	2	2	3	3	2PN	12			Live Birth	NONET	NONET	NONET	IV	NonDUC	DUC-Trait	NoMNB											False	NonDUC	NoMNB
35	ICSI	donor, froz		Positive	1	1	1	NoAb	NO	Fresh	Autologous		15		35	G35	37	D3	2	2	3	3	2PN	12			Live Birth	NONET	NONET	NONET	IV	NonDUC	DUC-Trait	MNB2C											False	NonDUC	MNB2
35	ICSI	donor, froz		Positive	1	1	1	NoAb	NO	Fresh	Autologous		15		35	G35	37	D3	2	2	3	3	2PN	12			Live Birth	NONET	NONET	NONET	IV	NonDUC	DUC-Trait	MNB2C											False	NonDUC	MNB2
35	ICSI	donor, froz		Positive	1	1	1	NoAb	NO	Fresh	Autologous		15		35	G35	37	D3	2	2	3	3	2PN	12			Live Birth	NONET	NONET	NONET	IV	NonDUC	DUC-Trait	MNB8C											False	NonDUC	MNB8
35	ICSI	donor, froz		Positive	1	1	1	NoAb	NO	Fresh	Autologous	ICSI	15		35	G35	37	D3	2	2	3	3	2PN	12			Live Birth	NONET	NONET	NONET	IV	NonDUC	DUC-Trait	NoMNB											False	NonDUC	NoMNB
35	ICSI	donor, froz		Positive	1	1	1	NoAb	NO	Fresh	Autologous	ICSI	15		35	G35	37	D3	2	2	3	3	2PN	12			Live Birth	NONET	NONET	NONET	IV	NonDUC	DUC-Trait	NoMNB											False	NonDUC	NoMNB
35	ICSI	donor, froz		Positive	1	1	1	NoAb	NO	Fresh	Autologous	ICSI	15		35	G35	37	D3	2	2	3	3	2PN	12			Live Birth	NONET	NONET	NONET	IV	NonDUC	DUC-Trait	NoMNB											False	NonDUC	NoMNB
35	ICSI	donor, froz	Discard	Positive	1	1	1	NoAb	NO	Fresh	Autologous	ICSI	15		35	G35	37	D3	2	2	3	3	2_3	12			Live Birth	NONET	NONET	NONET	IV	NonDUC	DUC-Trait	NoMNB											False	NonDUC	NoMNB
38	Normal IVF	ejac	Freeze	Positive	2	2	0	Ab	NO	Fresh	Autologous		10		38	G38	34	D3	2	2	2	2	2PN	7	Cry	D6	Therapeutic Abortion	NONET	NONET	NONET	I	NonDUC	DUC-Trait	NoMNB											True	NonDUC	NoMNB
38	Normal IVF	ejac	Freeze	Positive	2	2	0	Ab	NO	Fresh	Autologous		10		38	G38	34	D3	2	2	2	2	2PN	7	Cry	D6	Therapeutic Abortion	NONET	NONET	NONET	IV	NonDUC	DUC-Trait	MNB2C											True	NonDUC	MNB2
38	Normal IVF	ejac	Transfer	Positive	2	2	0	Ab	NO	Fresh	Autologous		10		38	G38	34	D3	2	2	2	2	2PN	7	ET	D3	Therapeutic Abortion	KIDPOS	KIDPOS	KIDNEG	IV	NonDUC	DUC-Trait	NoMNB											True	NonDUC	NoMNB
38	Normal IVF	ejac	Transfer	Positive	2	2	0	Ab	NO	Fresh	Autologous		10		38	G38	34	D3	2	2	2	2	2PN	7	ET	D3	Therapeutic Abortion	KIDPOS	KIDPOS	KIDNEG	IV	NonDUC	DUC-Trait	NoMNB											True	NonDUC	NoMNB
38	Normal IVF	ejac	Undecided	Positive	2	2	0	Ab	NO	Fresh	Autologous		10		38	G38	34	D3	2	2	2	2	2PN	7			Therapeutic Abortion	NONET	NONET	NONET	IV	DU4-1	DUC-Trait	NoMNB											False	DUC-1	NoMNB
38	Normal IVF	ejac		Positive	2	2	0	Ab	NO	Fresh	Autologous		10		38	G38	34	D3	2	2	2	2	2_1	7			Therapeutic Abortion	NONET	NONET	NONET	IV	NonDUC	DUC-Trait	NoMNB											False	NonDUC	NoMNB
38	Normal IVF	ejac		Positive	2	2	0	Ab	NO	Fresh	Autologous		10		38	G38	34	D3	2	2	2	2	2PN	7			Therapeutic Abortion	NONET	NONET	NONET	IV	NonDUC	DUC-Trait	NoMNB											False	NonDUC	NoMNB
38	Normal IVF	ejac		Positive	2	2	0	Ab	NO	Fresh	Autologous		10		38	G38	34	D3	2	2	2	2	2PN	7			Therapeutic Abortion	NONET	NONET	NONET	IV	NonDUC	DUC-Trait	MNB2C											False	NonDUC	MNB2
41	Normal IVF	ejac	Freeze	Positive	2	1	0	Ab	NO	Fresh	Autologous		19		41	G41	35	D3	4	4	2	2	2PN	14	FET	D6	Missed Ab	KIDNEG	KIDNEG	KIDNEG	II	NonDUC	DUC-Trait	MNB2C											True	NonDUC	MNB2
41	Normal IVF	ejac	Freeze	Positive	2	1	0	Ab	NO	Fresh	Autologous		19		41	G41	35	D3	4	4	2	2	2PN	14	FET	D6	Missed Ab	KIDNEG	KIDNEG	KIDNEG	III	NonDUC	DUC-Trait	MNB2C											True	NonDUC	MNB2
41	Normal IVF	ejac	Transfer	Positive	2	1	0	Ab	NO	Fresh	Autologous		19		41	G41	35	D3	4	4	2	2	2PN	14	ET	D3	Missed Ab	NONKID	NONKID	KIDNEG	IV	NonDUC	DUC-Trait	NoMNB											True	NonDUC	NoMNB
41	Normal IVF	ejac	Transfer	Positive	2	1	0	Ab	NO	Fresh	Autologous		19		41	G41	35	D3	4	4	2	2	2PN	14	ET	D3	Missed Ab	NONKID	NONKID	KIDNEG	IV	NonDUC	DUC-Trait	NoMNB											True	NonDUC	NoMNB
41	Normal IVF	ejac	Transfer	Positive	2	1	0	Ab	NO	Fresh	Autologous		19		41	G41	35	D3	4	4	2	2	2PN	14	ET	D3	Missed Ab	NONKID	NONKID	KIDNEG	IV	NonDUC	DUC-Trait	MNB2C											True	NonDUC	MNB2
41	Normal IVF	ejac	Transfer	Positive	2	1	0	Ab	NO	Fresh	Autologous		19		41	G41	35	D3	4	4	2	2	2PN	14	ET	D3	Missed Ab	NONKID	NONKID	KIDNEG	IV	NonDUC	DUC-Trait	MNB2C											True	NonDUC	MNB2
41	Normal IVF	ejac	Undecided	Positive	2	1	0	Ab	NO	Fresh	Autologous		19		41	G41	35	D3	4	4	2	2	2PN	14			Missed Ab	NONET	NONET	NONET	IV	NonDUC	DUC-Trait	NoMNB											False	NonDUC	NoMNB
41	Normal IVF	ejac	Undecided	Positive	2	1	0	Ab	NO	Fresh	Autologous		19		41	G41	35	D3	4	4	2	2	2PN	14			Missed Ab	NONET	NONET	NONET	IV	DUC-2Plus	DUC-Trait	NoMNB											False	DUCPlus	NoMNB
41	Normal IVF	ejac	Undecided	Positive	2	1	0	Ab	NO	Fresh	Autologous		19		41	G41	35	D3	4	4	2	2	2PN	14			Missed Ab	NONET	NONET	NONET	IV	DUC-2	DUC-Trait	MNB2C											False	DUC-2	MNB2
41	Normal IVF	ejac		Positive	2	1	0	Ab	NO	Fresh	Autologous		19		41	G41	35	D3	4	4	2	2	2PN	14			Missed Ab	NONET	NONET	NONET	IV	NonDUC	DUC-Trait	NoMNB											False	NonDUC	NoMNB
41	Normal IVF	ejac	Undecided	Positive	2	1	0	Ab	NO	Fresh	Autologous		19		41	G41	35	D3	4	4	2	2	1PN	14			Missed Ab	NONET	NONET	NONET	IV	DUC-2	DUC-Trait	NoMNB											False	DUC-2	NoMNB
41	Normal IVF	ejac	Undecided	Positive	2	1	0	Ab	NO	Fresh	Autologous		19		41	G41	35	D3	4	4	2	2	2PN	14			Missed Ab	NONET	NONET	NONET	IV	DUC-2	DUC-Trait	NoMNB											False	DUC-2	NoMNB
41	Normal IVF	ejac		Positive	2	1	0	Ab	NO	Fresh	Autologous		19		41	G41	35	D3	4	4	2	2	2PN	14			Missed Ab	NONET	NONET	NONET	IV	NonDUC	DUC-Trait	MNB2C											False	NonDUC	MNB2
41	Normal IVF	ejac		Positive	2	1	0	Ab	NO	Fresh	Autologous		19		41	G41	35	D3	4	4	2	2	2PN	14			Missed Ab	NONET	NONET	NONET	IV	NonDUC	DUC-Trait	MNB2C											False	NonDUC	MNB2
41	Normal IVF	ejac		Positive	2	1	0	Ab	NO	Fresh	Autologous		19		41	G41	35	D3	4	4	2	2	2PN	14			Missed Ab	NONET	NONET	NONET	IV	NonDUC	DUC-Trait	MNB4C											False	NonDUC	MNB4
34	Normal IVF	ejac	Freeze	Positive	2	2	1	NoAb	NO	Fresh	Autologous		8		34	G34	33	D3	2	2	4	4	2PN	8	Cry	D5	Live Birth	NONET	NONET	NONET	I	NonDUC	DUC-Trait	MNB2C											True	NonDUC	MNB2
34	Normal IVF	ejac	Freeze	Positive	2	2	1	NoAb	NO	Fresh	Autologous		8		34	G34	33	D3	2	2	4	4	2PN	8	Cry	D5	Live Birth	NONET	NONET	NONET	I	NonDUC	DUC-Trait	MNB2C											True	NonDUC	MNB2
34	Normal IVF	ejac	Freeze	Positive	2	2	1	NoAb	NO	Fresh	Autologous	INSEM	8		34	G34	33	D3	2	2	4	4	2PN	8	Cry	D5	Live Birth	NONET	NONET	NONET	I	NonDUC	DUC-Trait	MNB2C											True	NonDUC	MNB2
34	Normal IVF	ejac	Freeze	Positive	2	2	1	NoAb	NO	Fresh	Autologous	INSEM	8		34	G34	33	D3	2	2	4	4	2PN	8	Cry	D5	Live Birth	NONET	NONET	NONET	II	NonDUC	DUC-Trait	MNB2C											True	NonDUC	MNB2
34	Normal IVF	ejac	Transfer	Positive	2	2	1	NoAb	NO	Fresh	Autologous		8		34	G34	33	D3	2	2	4	4	2PN	8	ET	D3	Live Birth	KIDPOS	KIDPOS	NONKID	IV	NonDUC	DUC-Trait	MNB2C											True	NonDUC	MNB2
34	Normal IVF	ejac	Transfer	Positive	2	2	1	NoAb	NO	Fresh	Autologous		8		34	G34	33	D3	2	2	4	4	2PN	8	ET	D3	Live Birth	KIDPOS	KIDPOS	NONKID	IV	NonDUC	DUC-Trait	NoMNB											True	NonDUC	NoMNB
34	Normal IVF	ejac	Undecided	Positive	2	2	1	NoAb	NO	Fresh	Autologous	INSEM	8		34	G34	33	D3	2	2	4	4	2PN	8			Live Birth	NONET	NONET	NONET	IV	DUC-2	DUC-Trait	MNB2C											False	DUC-2	MNB2
34	Normal IVF	ejac	Discard	Positive	2	2	1	NoAb	NO	Fresh	Autologous	INSEM	8		34	G34	33	D3	2	2	4	4	2PN	8			Live Birth	NONET	NONET	NONET	IV	DUC-1	DUC-Trait	MNU1Cp											False	DUC-1	MNB1
30	ICSI	husb, froz	Transfer	Negative	0	0	0	NoPreg	NO	Fresh	Autologous	FOT	16		30	G34	37	D3	2	2	0	0	2PN	6	ET	D3	Not Pregnant	KIDNEG	KIDNEG	KIDNEG	IV	DUC-1	DUC-Trait	MNB4C											True	DUC-1	MNB4
30	ICSI	husb, froz	Transfer	Negative	0	0	0	NoPreg	NO	Fresh	Autologous	FOT	16		30	G34	37	D3	2	2	0	0	2PN	6	ET	D3	Not Pregnant	KIDNEG	KIDNEG	KIDNEG	IV	DUC-1	DUC-Trait	NoMNB											True	DUC-1	NoMNB
30	ICSI	husb, froz	Discard	Negative	0	0	0	NoPreg	NO	Fresh	Autologous	FOT	16		30	G34	37	D3	2	2	0	0	2PN	6			Not Pregnant	NONET	NONET	NONET	IV	NonDUC	DUC-Trait	NoMNB											False	NonDUC	NoMNB
30	ICSI	husb, froz	Discard	Negative	0	0	0	NoPreg	NO	Fresh	Autologous	FOT	16		30	G34	37	D3	2	2	0	0	2PN	6			Not Pregnant	NONET	NONET	NONET	IV	NonDUC	DUC-Trait	NoMNB											False	NonDUC	NoMNB
30	ICSI	husb, froz	Discard	Negative	0	0	0	NoPreg	NO	Fresh	Autologous	FOT	16		30	G34	37	D3	2	2	0	0	2PN	6			Not Pregnant	NONET	NONET	NONET	IV	NonDUC	DUC-Trait	NoMNB											False	NonDUC	NoMNB
30	ICSI	husb, froz	Discard	Negative	0	0	0	NoPreg	NO	Fresh	Autologous	FOT	16		30	G34	37	D3	2	2	0	0	2PN	6			Not Pregnant	NONET	NONET	NONET	IV	NonDUC	DUC-Trait	NoMNB											False	NonDUC	NoMNB
42	ICSI	ejac	Transfer	Negative	0	0	0	NoPreg	NO	Fresh	Autologous	ICSI	12		42	G42	43	D3	4	4	0	0	2PN	10	ET	D3	Not Pregnant	KIDNEG	KIDNEG	KIDNEG	IV	DUC-3	DUC-Nor	MNB2C											True	DUC-3	MNB2
42	ICSI	ejac	Transfer	Negative	0	0	0	NoPreg	NO	Fresh	Autologous	ICSI	12		42	G42	43	D3	4	4	0	0	2PN	10	ET	D3	Not Pregnant	KIDNEG	KIDNEG	KIDNEG	IV	NonDUC	DUC-Nor	MNB4C											True	NonDUC	MNB4
42	ICSI	ejac	Transfer	Negative	0	0	0	NoPreg	NO	Fresh	Autologous	ICSI	12		42	G42	43	D3	4	4	0	0	2PN	10	ET	D3	Not Pregnant	KIDNEG	KIDNEG	KIDNEG	IV	NonDUC	DUC-Nor	MNB2C											True	NonDUC	MNB2
42	ICSI	ejac	Transfer	Negative	0	0	0	NoPreg	NO	Fresh	Autologous	ICSI	12		42	G42	43	D3	4	4	0	0	2PN	10	ET	D3	Not Pregnant	KIDNEG	KIDNEG	KIDNEG	IV	NonDUC	DUC-Nor	NoMNB											True	NonDUC	NoMNB
42	ICSI	ejac	Undecided	Negative	0	0	0	NoPreg	NO	Fresh	Autologous	ICSI	12		42	G42	43	D3	4	4	0	0	2PN	10			Not Pregnant	NONET	NONET	NONET	IV	DUC-2	DUC-Nor	MNB4C											False	DUC-2	MNB4
42	ICSI	ejac	Undecided	Negative	0	0	0	NoPreg	NO	Fresh	Autologous	ICSI	12		42	G42	43	D3	4	4	0	0	2PN	10			Not Pregnant	NONET	NONET	NONET	IV	DUC-2	DUC-Nor	NoMNB											False	DUC-2	NoMNB
42	ICSI	ejac	Undecided	Negative	0	0	0	NoPreg	NO	Fresh	Autologous	ICSI	12		42	G42	43	D3	4	4	0	0	2PN	10			Not Pregnant	NONET	NONET	NONET	IV	DUC-2	DUC-Nor	NoMNB											False	DUC-2	NoMNB
42	ICSI	ejac	Undecided	Negative	0	0	0	NoPreg	NO	Fresh	Autologous	ICSI	12		42	G42	43	D3	4	4	0	0	2PN	10			Not Pregnant	NONET	NONET	NONET	IV	DUC-2	DUC-Nor	NoMNB											False	DUC-2	NoMNB
42	ICSI	ejac	Undecided	Negative	0	0	0	NoPreg	NO	Fresh	Autologous	ICSI	12		42	G42	43	D3	4	4	0	0	2PN	10			Not Pregnant	NONET	NONET	NONET	IV	DUC-2	DUC-Nor	NoMNB											False	DUC-2	NoMNB
42	ICSI	ejac	Undecided	Negative	0	0	0	NoPreg	NO	Fresh	Autologous	ICSI	12		42	G42	43	D3	4	4	0	0	2PN	10			Not Pregnant	NONET	NONET	NONET	IV	DUC-1	DUC-Nor	NoMNB											False	DUC-1	NoMNB
34	Normal IVF	ejac	Freeze	Positive	1	1	1	NoAb	NO	Fresh	Autologous	INSEM	22		34	G34	35	D5	1	1	12	9	1PN	12	Cry	D6	Live Birth	NONET	NONET	NONET	II	DU4-1	DUC-Trait	NoMNB											True	DUC-1	NoMNB
34	Normal IVF	ejac	Freeze	Positive	1	1	1	NoAb	NO	Fresh	Autologous		22		34	G34	35	D5	1	1	12	9	2PN	12	Cry	D5	Live Birth	NONET	NONET	NONET	I	NonDUC	DUC-Trait	NoMNB											True	NonDUC	NoMNB
34	Normal IVF	ejac	Freeze	Positive	1	1	1	NoAb	NO	Fresh	Autologous		22		34	G34	35	D5	1	1	12	9	2PN	12	Cry	D5	Live Birth	NONET	NONET	NONET	III	NonDUC	DUC-Trait	MNB2C											True	NonDUC	MNB2
34	Normal IVF	ejac	Freeze	Positive	1	1	1	NoAb	NO	Fresh	Autologous	INSEM	22		34	G34	35	D5	1	1	12	9	2PN	12	Cry	D5	Live Birth	NONET	NONET	NONET	II	NonDUC	DUC-Trait	NoMNB											True	NonDUC	NoMNB
34	Normal IVF	ejac	Freeze	Positive	1	1	1	NoAb	NO	Fresh	Autologous	INSEM	22		34	G34	35	D5	1	1	12	9	2PN	12	Cry	D5	Live Birth	NONET	NONET	NONET	II	NonDUC	DUC-Trait	NoMNB											True	NonDUC	NoMNB
34	Normal IVF	ejac	Freeze	Positive	1	1	1	NoAb	NO	Fresh	Autologous	INSEM	22		34	G34	35	D5	1	1	12	9	2PN	12	Cry	D5	Live Birth	NONET	NONET	NONET	I	NonDUC	DUC-Trait	MNB2C											True	NonDUC	MNB2
34	Normal IVF	ejac	Freeze	Positive	1	1	1	NoAb	NO	Fresh	Autologous	INSEM	22		34	G34	35	D5	1	1	12	9	2PN	12	Cry	D5	Live Birth	NONET	NONET	NONET	I	NonDUC	DUC-Trait	NoMNB											True	NonDUC	NoMNB
34	Normal IVF	ejac	Freeze	Positive	1	1	1	NoAb	NO	Fresh	Autologous		22		34	G34	35	D5	1	1	12	9	2PN	12	Cry	D5	Live Birth	NONET	NONET	NONET	I	NonDUC	DUC-Trait	NoMNB											True	NonDUC	NoMNB
34	Normal IVF	ejac	Transfer	Positive	1	1	1	NoAb	NO	Fresh	Autologous	INSEM	22		34	G34	35	D5	1	1	12	9	2PN	12	ET	D5	Live Birth	KIDPOS	KIDPOS	KIDPOS	I	NonDUC	DUC-Trait	NoMNB											True	NonDUC	NoMNB
34	Normal IVF	ejac	Freeze	Positive	1	1	1	NoAb	NO	Fresh	Autologous	INSEM	22		34	G34	35	D5	1	1	12	9	1PN	12	Cry	D5	Live Birth	NONET	NONET	NONET	IV	NonDUC	DUC-Trait	MNB2C											True	NonDUC	MNB2
34	Normal IVF	ejac	Undecided	Positive	1	1	1	NoAb	NO	Fresh	Autologous		22		34	G34	35	D5	1	1	12	9	2PN	12			Live Birth	NONET	NONET	NONET	IV	DUC-1	DUC-Trait	NoMNB											False	DUC-1	NoMNB
34	Normal IVF	ejac	Undecided	Positive	1	1	1	NoAb	NO	Fresh	Autologous		22		34	G34	35	D5	1	1	12	9	2PN	12			Live Birth	NONET	NONET	NONET	IV	DUC-1Plus	DUC-Trait	MNB4C											False	DUCPlus	MNB4
34	Normal IVF	ejac		Positive	1	1	1	NoAb	NO	Fresh	Autologous	INSEM	22		34	G34	35	D5	1	1	12	9	2PN	12			Live Birth	NONET	NONET	NONET	IV	NonDUC	DUC-Trait	MNB2C											False	NonDUC	MNB2
34	Normal IVF	ejac	Undecided	Positive	1	1	1	NoAb	NO	Fresh	Autologous		22		34	G34	35	D5	1	1	12	9	2PN	12			Live Birth	NONET	NONET	NONET	IV	DUC-1Plus	DUC-Trait	NoMNB											False	DUCPlus	NoMNB
45	ICSI	ejac	Transfer	Negative	0	0	0	NoPreg	NO	Thawed	Donor(A)		0	26	26	G34	44	D3	2	2	0	0	2PN	5	ET	D3	Not Pregnant	KIDNEG	KIDNEG	KIDNEG	IV	NonDUC	DUC-Trait	MNB2C											True	NonDUC	MNB2
45	ICSI	ejac	Transfer	Negative	0	0	0	NoPreg	NO	Thawed	Donor(A)		0	26	26	G34	44	D3	2	2	0	0	2PN	5	ET	D3	Not Pregnant	KIDNEG	KIDNEG	KIDNEG	IV	NonDUC	DUC-Trait	NoMNB											True	NonDUC	NoMNB
45	ICSI	ejac	Discard	Negative	0	0	0	NoPreg	NO	Thawed	Donor(A)		0	26	26	G34	44	D3	2	2	0	0	2PN	5			Not Pregnant	NONET	NONET	NONET	IV	NonDUC	DUC-Trait	NoMNB											False	NonDUC	NoMNB
45	ICSI	ejac	Undecided	Negative	0	0	0	NoPreg	NO	Thawed	Donor(A)		0	26	26	G34	44	D3	2	2	0	0	2PN	5			Not Pregnant	NONET	NONET	NONET	IV	DUC-1	DUC-Trait	NoMNB											False	DUC-1	NoMNB
45	ICSI	ejac		Negative	0	0	0	NoPreg	NO	Thawed	Donor(A)		0	26	26	G34	44	D3	2	2	0	0	2PN	5			Not Pregnant	NONET	NONET	NONET	IV	NonDUC	DUC-Trait	NoMNB											False	NonDUC	NoMNB
46	ICSI	ejac	Transfer	Negative	0	0	0	NoPreg	NO	Thawed	Donor(A)	ICSI	0	30	30	G34	36	D3	3	3	0	0	2PN	6	ET	D3	Not Pregnant	KIDNEG	KIDNEG	KIDNEG	IV	NonDUC	DUC-Trait	NoMNB											True	NonDUC	NoMNB
46	ICSI	ejac	Transfer	Negative	0	0	0	NoPreg	NO	Thawed	Donor(A)	ICSI	0	30	30	G34	36	D3	3	3	0	0	2PN	6	ET	D3	Not Pregnant	KIDNEG	KIDNEG	KIDNEG	IV	NonDUC	DUC-Trait	NoMNB											True	NonDUC	NoMNB
46	ICSI	ejac	Transfer	Negative	0	0	0	NoPreg	NO	Thawed	Donor(A)	ICSI	0	30	30	G34	36	D3	3	3	0	0	2PN	6	ET	D3	Not Pregnant	KIDNEG	KIDNEG	KIDNEG	IV	NonDUC	DUC-Trait	NoMNB											True	NonDUC	NoMNB
46	ICSI	ejac		Negative	0	0	0	NoPreg	NO	Thawed	Donor(A)	ICSI	0	30	30	G34	36	D3	3	3	0	0	2PN	6			Not Pregnant	NONET	NONET	NONET	IV	NonDUC	DUC-Trait	NoMNB											False	NonDUC	NoMNB
46	ICSI	ejac	Undecided	Negative	0	0	0	NoPreg	NO	Thawed	Donor(A)	ICSI	0	30	30	G34	36	D3	3	3	0	0	2PN	6			Not Pregnant	NONET	NONET	NONET	IV	DUC-1	DUC-Trait	NoMNB											False	DUC-1	NoMNB
46	ICSI	ejac	Undecided	Negative	0	0	0	NoPreg	NO	Thawed	Donor(A)	ICSI	0	30	30	G34	36	D3	3	3	0	0	2PN	6			Not Pregnant	NONET	NONET	NONET	IV	DUC-1	DUC-Trait	NoMNB											False	DUC-1	NoMNB
39	ICSI	test bx, froz	Freeze	Positive	3	3	2	NoAb	YES	Fresh	Donor(A)	POB	16	27	27	G34	38	D3	2	0	2	2	2PN	7	Cry	D5	Live Birth	NONET	NONET	NONET	II	NonDUC	DUC-Trait	NoMNB											True	NonDUC	NoMNB
39	ICSI	test bx, froz	Freeze	Positive	3	3	2	NoAb	YES	Fresh	Donor(A)	POB	16	27	27	G34	38	D3	2	0	2	2	2PN	7	Cry	D5	Live Birth	NONET	NONET	NONET	I	NonDUC	DUC-Trait	NoMNB											True	NonDUC	NoMNB
39	ICSI	test bx, froz		Positive	3	3	2	NoAb	YES	Fresh	Donor(A)	POB	16	27	27	G34	38	D3	2	0	2	2	2PN	7			Live Birth	NONET	NONET	NONET	IV	NonDUC	DUC-Trait	NoMNB											False	NonDUC	NoMNB
39	ICSI	test bx, froz	Undecided	Positive	3	3	2	NoAb	YES	Fresh	Donor(A)	POB	16	27	27	G34	38	D3	2	0	2	2	2PN	7			Live Birth	NONET	NONET	NONET	IV	NonDUC	DUC-Trait	NoMNB											False	NonDUC	NoMNB
39	ICSI	test bx, froz	Undecided	Positive	3	3	2	NoAb	YES	Fresh	Donor(A)	POB	16	27	27	G34	38	D3	2	0	2	2	2PN	7			Live Birth	NONET	NONET	NONET	IV	NonDUC	DUC-Trait	NoMNB											False	NonDUC	NoMNB
39	ICSI	test bx, froz		Positive	3	3	2	NoAb	YES	Fresh	Donor(A)	POB	16	27	27	G34	38	D3	2	0	2	2	2PN	7			Live Birth	NONET	NONET	NONET	IV	NonDUC	DUC-Trait	NoMNB											False	NonDUC	NoMNB
39	ICSI	test bx, froz		Positive	3	3	2	NoAb	YES	Fresh	Donor(A)	POB	16	27	27	G34	38	D3	2	0	2	2	2PN	7			Live Birth	NONET	NONET	NONET	IV	NonDUC	DUC-Trait	NoMNB											False	NonDUC	NoMNB
44	ICSI	donor, froz	Freeze	Negative	0	0	0	NoPreg	YES	Fresh	Donor(A)		12	26	26	G34	53	D5	2	1	2	1	2PN	6	FET	D6	Not Pregnant	NONET	NONET	NONET	II	DUC-2	DUC-Nor	MNB2C											True	DUC-2	MNB2
44	ICSI	donor, froz	Transfer	Negative	0	0	0	NoPreg	YES	Fresh	Donor(A)		12	26	26	G34	53	D5	2	1	2	1	2PN	6	ET	D5	Not Pregnant	KIDNEG	KIDNEG	KIDNEG	III	DUC-3	DUC-Nor	NoMNB											True	DUC-3	NoMNB
44	ICSI	donor, froz	Undecided	Negative	0	0	0	NoPreg	YES	Fresh	Donor(A)		12	26	26	G34	53	D5	2	1	2	1	2PN	6			Not Pregnant	NONET	NONET	NONET	IV	DUC-1	DUC-Nor	NoMNB											False	DUC-1	NoMNB
44	ICSI	donor, froz	Undecided	Negative	0	0	0	NoPreg	YES	Fresh	Donor(A)		12	26	26	G34	53	D5	2	1	2	1	2PN	6			Not Pregnant	NONET	NONET	NONET	IV	DUC-3	DUC-Nor	MNB2Cp											False	DUC-3	MNB2
44	ICSI	donor, froz		Negative	0	0	0	NoPreg	YES	Fresh	Donor(A)		12	26	26	G34	53	D5	2	1	2	1	2PN	6			Not Pregnant	NONET	NONET	NONET	IV	NonDUC	DUC-Nor	NoMNB											False	NonDUC	NoMNB
44	ICSI	donor, froz		Negative	0	0	0	NoPreg	YES	Fresh	Donor(A)		12	26	26	G34	53	D5	2	1	2	1	2PN	6			Not Pregnant	NONET	NONET	NONET	IV	NonDUC	DUC-Nor	NoMNB											False	NonDUC	NoMNB
33	ICSI	ejac	Freeze	Positive	2	1	1	NoAb	YES	Fresh	Donor(A)		12	26	26	G34	33	D5	2	0	4	3	2PN	6	Cry	D5	Live Birth	KIDNEG	KIDNEG	KIDNEG	II	NonDUC	DUC-Trait	NoMNB											True	NonDUC	NoMNB
33	ICSI	ejac	Freeze	Positive	2	1	1	NoAb	YES	Fresh	Donor(A)		12	26	26	G34	33	D5	2	0	4	3	2PN	6	Cry	D5	Live Birth	KIDNEG	KIDNEG	KIDNEG	II	NonDUC	DUC-Trait	MNB2C											True	NonDUC	MNB2
33	ICSI	ejac	Freeze	Positive	2	1	1	NoAb	YES	Fresh	Donor(A)		12	26	26	G34	33	D5	2	0	4	3	2PN	6	Cry	D5	Live Birth	NONET	NONET	NONET	II	NonDUC	DUC-Trait	NoMNB											True	NonDUC	NoMNB
33	ICSI	ejac	Undecided	Positive	2	1	1	NoAb	YES	Fresh	Donor(A)		12	26	26	G34	33	D5	2	0	4	3	2PN	6			Live Birth	NONET	NONET	NONET	IV	DUC-3	DUC-Trait	NoMNB											False	DUC-3	NoMNB
33	ICSI	ejac	Undecided	Positive	2	1	1	NoAb	YES	Fresh	Donor(A)		12	26	26	G34	33	D5	2	0	4	3	2PN	6			Live Birth	NONET	NONET	NONET	IV	DUC-1	DUC-Trait	NoMNB											False	DUC-1	NoMNB
33	ICSI	ejac	Undecided	Positive	2	1	1	NoAb	YES	Fresh	Donor(A)		12	26	26	G34	33	D5	2	0	4	3	2PN	6			Live Birth	NONET	NONET	NONET	IV	DUC-2	DUC-Trait	MNB2Cp											False	DUC-2	MNB2
46	ICSI	ejac	Transfer	Positive	1	1	1	NoAb	NO	Fresh	Donor(A)		14	28	28	G34	39	D5	1	1	2	0	2PN	6	ET	D5	Live Birth	KIDPOS	KIDPOS	KIDPOS	III	NonDUC	DUC-Trait	NoMNB											True	NonDUC	NoMNB
46	ICSI	ejac		Positive	1	1	1	NoAb	NO	Fresh	Donor(A)		14	28	28	G34	39	D5	1	1	2	0	2PN	6			Live Birth	NONET	NONET	NONET	IV	NonDUC	DUC-Trait	NoMNB											False	NonDUC	NoMNB
46	ICSI	ejac	Undecided	Positive	1	1	1	NoAb	NO	Fresh	Donor(A)		14	28	28	G34	39	D5	1	1	2	0	2PN	6			Live Birth	NONET	NONET	NONET	IV	DUC-2	DUC-Trait	NoMNB											False	DUC-2	NoMNB
46	ICSI	ejac	Undecided	Positive	1	1	1	NoAb	NO	Fresh	Donor(A)		14	28	28	G34	39	D5	1	1	2	0	2PN	6			Live Birth	NONET	NONET	NONET	IV	DUC-2	DUC-Trait	NoMNB											False	DUC-2	NoMNB
46	ICSI	ejac		Positive	1	1	1	NoAb	NO	Fresh	Donor(A)		14	28	28	G34	39	D5	1	1	2	0	2PN	6			Live Birth	NONET	NONET	NONET	IV	NonDUC	DUC-Trait	NoMNB											False	NonDUC	NoMNB
46	ICSI	ejac	Discard	Positive	1	1	1	NoAb	NO	Fresh	Donor(A)		14	28	28	G34	39	D5	1	1	2	0	2PN	6			Live Birth	NONET	NONET	NONET	IV	NonDUC	DUC-Trait	NoMNB											False	NonDUC	NoMNB
45	ICSI	donor, froz	Freeze	Positive	0	0	0	BC	YES	Fresh	Donor(A)		14	28	28	G34	58	D3	2	0	2	1	2PN	6	Cry	D6	Biochemical	NONET	NONET	NONET	II	NonDUC	DUC-Trait	MNB4C											True	NonDUC	MNB4
45	ICSI	donor, froz		Positive	0	0	0	BC	YES	Fresh	Donor(A)		14	28	28	G34	58	D3	2	0	2	1	2PN	6			Biochemical	NONET	NONET	NONET	IV	NonDUC	DUC-Trait	NoMNB											False	NonDUC	NoMNB
45	ICSI	donor, froz		Positive	0	0	0	BC	YES	Fresh	Donor(A)		14	28	28	G34	58	D3	2	0	2	1	2PN	6			Biochemical	NONET	NONET	NONET	IV	NonDUC	DUC-Trait	NoMNB											False	NonDUC	NoMNB
45	ICSI	donor, froz		Positive	0	0	0	BC	YES	Fresh	Donor(A)		14	28	28	G34	58	D3	2	0	2	1	2PN	6			Biochemical	NONET	NONET	NONET	IV	NonDUC	DUC-Trait	NoMNB											False	NonDUC	NoMNB
45	ICSI	donor, froz	Discard	Positive	0	0	0	BC	YES	Fresh	Donor(A)		14	28	28	G34	58	D3	2	0	2	1	2PN	6			Biochemical	NONET	NONET	NONET	IV	DUC-1	DUC-Trait	NoMNB											False	DUC-1	NoMNB
45	ICSI	donor, froz	Undecided	Positive	0	0	0	BC	YES	Fresh	Donor(A)		14	28	28	G34	58	D3	2	0	2	1	2PN	6			Biochemical	NONET	NONET	NONET	IV	DUC-1	DUC-Trait	NoMNB											False	DUC-1	NoMNB
47	ICSI	ejac	Transfer	Positive	1	1	1	NoAb	NO	Fresh	Donor(A)	ICSI	13	26	26	G34	44	D3	2	2	0	0	2PN	5	ET	D3	Live Birth	NONKID	NONKID	NONKID	IV	NonDUC	DUC-Trait	NoMNB											True	NonDUC	NoMNB
47	ICSI	ejac	Transfer	Positive	1	1	1	NoAb	NO	Fresh	Donor(A)	ICSI	13	26	26	G34	44	D3	2	2	0	0	2PN	5	ET	D3	Live Birth	NONKID	NONKID	NONKID	IV	NonDUC	DUC-Trait	NoMNB											True	NonDUC	NoMNB
47	ICSI	ejac		Positive	1	1	1	NoAb	NO	Fresh	Donor(A)	ICSI	13	26	26	G34	44	D3	2	2	0	0	2PN	5			Live Birth	NONET	NONET	NONET	IV	NonDUC	DUC-Trait	NoMNB											False	NonDUC	NoMNB
47	ICSI	ejac		Positive	1	1	1	NoAb	NO	Fresh	Donor(A)	ICSI	13	26	26	G34	44	D3	2	2	0	0	2PN	5			Live Birth	NONET	NONET	NONET	IV	NonDUC	DUC-Trait	NoMNB											False	NonDUC	NoMNB
47	ICSI	ejac		Positive	1	1	1	NoAb	NO	Fresh	Donor(A)	ICSI	13	26	26	G34	44	D3	2	2	0	0	2PN	5			Live Birth	NONET	NONET	NONET	IV	NonDUC	DUC-Trait	NoMNB											False	NonDUC	NoMNB
50	ICSI	ejac	Freeze	Positive	2	2	1	NoAb	YES	Fresh	Donor(A)		15	27	27	G34	54	D5	2	0	3	2	2PN	6	Cry	D6	Live Birth	NONET	NONET	NONET	III	NonDUC	DUC-Trait	NoMNB											True	NonDUC	NoMNB
50	ICSI	ejac	Freeze	Positive	2	2	1	NoAb	YES	Fresh	Donor(A)		15	27	27	G34	54	D5	2	0	3	2	2PN	6	Cry	D5	Live Birth	NONET	NONET	NONET	II	NonDUC	DUC-Trait	NoMNB											True	NonDUC	NoMNB
50	ICSI	ejac		Positive	2	2	1	NoAb	YES	Fresh	Donor(A)		15	27	27	G34	54	D5	2	0	3	2	2PN	6			Live Birth	NONET	NONET	NONET	IV	NonDUC	DUC-Trait	NoMNB											False	NonDUC	NoMNB
50	ICSI	ejac	Undecided	Positive	2	2	1	NoAb	YES	Fresh	Donor(A)		15	27	27	G34	54	D5	2	0	3	2	2PN	6			Live Birth	NONET	NONET	NONET	IV	DUC-1	DUC-Trait	MNB2Cp											False	DUC-1	MNB2
50	ICSI	ejac		Positive	2	2	1	NoAb	YES	Fresh	Donor(A)		15	27	27	G34	54	D5	2	0	3	2	2PN	6			Live Birth	NONET	NONET	NONET	IV	NonDUC	DUC-Trait	MNB2C											False	NonDUC	MNB2
50	ICSI	ejac		Positive	2	2	1	NoAb	YES	Fresh	Donor(A)		15	27	27	G34	54	D5	2	0	3	2	2PN	6			Live Birth	NONET	NONET	NONET	IV	NonDUC	DUC-Trait	NoMNB											False	NonDUC	NoMNB
42	ICSI	ejac	Transfer	Positive	2	2	2	NoAb	NO	Fresh	Donor(A)		14	26	26	G34	39	D5	2	2	0	0	2PN	7	ET	D5	Live Birth	KIDPOS	KIDPOS	KIDPOS	II	NonDUC	DUC-Trait	MNB2Cp											True	NonDUC	MNB2
42	ICSI	ejac	Transfer	Positive	2	2	2	NoAb	NO	Fresh	Donor(A)		14	26	26	G34	39	D5	2	2	0	0	2PN	7	ET	D5	Live Birth	KIDPOS	KIDPOS	KIDPOS	II	NonDUC	DUC-Trait	MNB2Cp2											True	NonDUC	MNB2
42	ICSI	ejac		Positive	2	2	2	NoAb	NO	Fresh	Donor(A)		14	26	26	G34	39	D5	2	2	0	0	2PN	7			Live Birth	NONET	NONET	NONET	IV	NonDUC	DUC-Trait	NoMNB											False	NonDUC	NoMNB
42	ICSI	ejac		Positive	2	2	2	NoAb	NO	Fresh	Donor(A)		14	26	26	G34	39	D5	2	2	0	0	2PN	7			Live Birth	NONET	NONET	NONET	IV	NonDUC	DUC-Trait	MNB2C											False	NonDUC	MNB2
42	ICSI	ejac		Positive	2	2	2	NoAb	NO	Fresh	Donor(A)		14	26	26	G34	39	D5	2	2	0	0	2PN	7			Live Birth	NONET	NONET	NONET	IV	NonDUC	DUC-Trait	NoMNB											False	NonDUC	NoMNB
42	ICSI	ejac		Positive	2	2	2	NoAb	NO	Fresh	Donor(A)		14	26	26	G34	39	D5	2	2	0	0	2PN	7			Live Birth	NONET	NONET	NONET	IV	NonDUC	DUC-Trait	MNB2Cp2											False	NonDUC	MNB2
42	ICSI	ejac	Undecided	Positive	2	2	2	NoAb	NO	Fresh	Donor(A)		14	26	26	G34	39	D5	2	2	0	0	2PN	7			Live Birth	NONET	NONET	NONET	IV	DUC-1	DUC-Trait	MNB2Cp											False	DUC-1	MNB2
43	ICSI	ejac	Freeze	Positive	1	1	1	NoAb	YES	Fresh	Donor(A)		29	28	28	G34	46	D3	2	1	10	7	2PN	11	Cry	D6	Live Birth	NONET	NONET	NONET	III	DUC-1	DUC-Trait	NoMNB											True	DUC-1	NoMNB
43	ICSI	ejac	Freeze	Positive	1	1	1	NoAb	YES	Fresh	Donor(A)		29	28	28	G34	46	D3	2	1	10	7	2PN	11	Cry	D6	Live Birth	NONET	NONET	NONET	III	DUC-1	DUC-Trait	NoMNB											True	DUC-1	NoMNB
43	ICSI	ejac	Freeze	Positive	1	1	1	NoAb	YES	Fresh	Donor(A)		29	28	28	G34	46	D3	2	1	10	7	2PN	11	Cry	D6	Live Birth	NONET	NONET	NONET	I	NonDUC	DUC-Trait	MNB2C											True	NonDUC	MNB2
43	ICSI	ejac	Freeze	Positive	1	1	1	NoAb	YES	Fresh	Donor(A)		29	28	28	G34	46	D3	2	1	10	7	2PN	11	Cry	D5	Live Birth	NONET	NONET	NONET	II	NonDUC	DUC-Trait	NoMNB											True	NonDUC	NoMNB
43	ICSI	ejac	Freeze	Positive	1	1	1	NoAb	YES	Fresh	Donor(A)		29	28	28	G34	46	D3	2	1	10	7	2PN	11	Cry	D5	Live Birth	NONET	NONET	NONET	II	NonDUC	DUC-Trait	MNB2C											True	NonDUC	MNB2
43	ICSI	ejac	Freeze	Positive	1	1	1	NoAb	YES	Fresh	Donor(A)		29	28	28	G34	46	D3	2	1	10	7	2PN	11	Cry	D5	Live Birth	NONET	NONET	NONET	II	NonDUC	DUC-Trait	NoMNB											True	NonDUC	NoMNB
43	ICSI	ejac	Freeze	Positive	1	1	1	NoAb	YES	Fresh	Donor(A)		29	28	28	G34	46	D3	2	1	10	7	2PN	11	Cry	D5	Live Birth	NONET	NONET	NONET	II	NonDUC	DUC-Trait	MNB2C											True	NonDUC	MNB2
43	ICSI	ejac	Transfer	Positive	1	1	1	NoAb	YES	Fresh	Donor(A)		29	28	28	G34	46	D3	2	1	10	7	2PN	11	ET	D3	Live Birth	NONKID	NONKID	NONKID	IV	NonDUC	DUC-Trait	NoMNB											True	NonDUC	NoMNB
43	ICSI	ejac	Undecided	Positive	1	1	1	NoAb	YES	Fresh	Donor(A)		29	28	28	G34	46	D3	2	1	10	7	2PN	11			Live Birth	NONET	NONET	NONET	IV	DUC-2	DUC-Trait	NoMNB											False	DUC-2	NoMNB
43	ICSI	ejac	Undecided	Positive	1	1	1	NoAb	YES	Fresh	Donor(A)		29	28	28	G34	46	D3	2	1	10	7	2PN	11			Live Birth	NONET	NONET	NONET	IV	DU4-1	DUC-Trait	NoMNB											False	DUC-1	NoMNB
43	ICSI	ejac	Undecided	Positive	1	1	1	NoAb	YES	Fresh	Donor(A)		29	28	28	G34	46	D3	2	1	10	7	2PN	11			Live Birth	NONET	NONET	NONET	IV	DUC-1	DUC-Trait	NoMNB											False	DUC-1	NoMNB
43	ICSI	ejac	Freeze	Positive	2	2	0	Ab	NO	Fresh	Donor(A)		29	28	28	G34	44	D3	2	2	8	6	2PN	12	Cry	D6	Missed Ab	NONET	NONET	NONET	II	NonDUC	DUC-Trait	NoMNB											True	NonDUC	NoMNB
43	ICSI	ejac	Freeze	Positive	2	2	0	Ab	NO	Fresh	Donor(A)		29	28	28	G34	44	D3	2	2	8	6	2PN	12	Cry	D6	Missed Ab	NONET	NONET	NONET	III	NonDUC	DUC-Trait	NoMNB											True	NonDUC	NoMNB
43	ICSI	ejac	Freeze	Positive	2	2	0	Ab	NO	Fresh	Donor(A)		29	28	28	G34	44	D3	2	2	8	6	2PN	12	Cry	D5	Missed Ab	NONET	NONET	NONET	II	DUC-2	DUC-Trait	MNB2C											True	DUC-2	MNB2
43	ICSI	ejac	Freeze	Positive	2	2	0	Ab	NO	Fresh	Donor(A)		29	28	28	G34	44	D3	2	2	8	6	2PN	12	Cry	D6	Missed Ab	NONET	NONET	NONET	II	DUC-1	DUC-Trait	MNB2C											True	DUC-1	MNB2
43	ICSI	ejac	Freeze	Positive	2	2	0	Ab	NO	Fresh	Donor(A)		29	28	28	G34	44	D3	2	2	8	6	2PN	12	Cry	D6	Missed Ab	NONET	NONET	NONET	II	NonDUC	DUC-Trait	MNB2C											True	NonDUC	MNB2
43	ICSI	ejac	Freeze	Positive	2	2	0	Ab	NO	Fresh	Donor(A)		29	28	28	G34	44	D3	2	2	8	6	2PN	12	Cry	D6	Missed Ab	NONET	NONET	NONET	II	NonDUC	DUC-Trait	NoMNB											True	NonDUC	NoMNB
43	ICSI	ejac	Transfer	Positive	2	2	0	Ab	NO	Fresh	Donor(A)		29	28	28	G34	44	D3	2	2	8	6	2PN	12	ET	D3	Missed Ab	KIDPOS	KIDPOS	KIDNEG	IV	NonDUC	DUC-Trait	NoMNB											True	NonDUC	NoMNB
43	ICSI	ejac	Transfer	Positive	2	2	0	Ab	NO	Fresh	Donor(A)		29	28	28	G34	44	D3	2	2	8	6	2PN	12	ET	D3	Missed Ab	KIDPOS	KIDPOS	KIDNEG	IV	NonDUC	DUC-Trait	NoMNB											True	NonDUC	NoMNB
43	ICSI	ejac	Undecided	Positive	2	2	0	Ab	NO	Fresh	Donor(A)		29	28	28	G34	44	D3	2	2	8	6	2PN	12			Missed Ab	NONET	NONET	NONET	IV	DU4-1	DUC-Trait	NoMNB											False	DUC-1	NoMNB
43	ICSI	ejac	Undecided	Positive	2	2	0	Ab	NO	Fresh	Donor(A)		29	28	28	G34	44	D3	2	2	8	6	2PN	12			Missed Ab	NONET	NONET	NONET	IV	DUC-1	DUC-Trait	NoMNB											False	DUC-1	NoMNB
43	ICSI	ejac		Positive	2	2	0	Ab	NO	Fresh	Donor(A)		29	28	28	G34	44	D3	2	2	8	6	2PN	12			Missed Ab	NONET	NONET	NONET	IV	NonDUC	DUC-Trait	MNB2C											False	NonDUC	MNB2
43	ICSI	ejac		Positive	2	2	0	Ab	NO	Fresh	Donor(A)		29	28	28	G34	44	D3	2	2	8	6	2PN	12			Missed Ab	NONET	NONET	NONET	IV	NonDUC	DUC-Trait	NoMNB											False	NonDUC	NoMNB
40	ICSI	test bx	Freeze	Positive	1	0	0	Ab	NO	Fresh	Donor(A)	TESE	35	28	28	G34	46	D3	2	2	4	1	2PN	12	Cry	D6	Spontaneous Abortion	KIDNEG	KIDNEG	KIDNEG	I	NonDUC	DUC-Trait	MNB2C											True	NonDUC	MNB2
40	ICSI	test bx	Transfer	Positive	1	0	0	Ab	NO	Fresh	Donor(A)	TESE	35	28	28	G34	46	D3	2	2	4	1	2PN	12	ET	D3	Spontaneous Abortion	NONKID	KIDNEG	KIDNEG	IV	NonDUC	DUC-Trait	NoMNB											True	NonDUC	NoMNB
40	ICSI	test bx	Transfer	Positive	1	0	0	Ab	NO	Fresh	Donor(A)	TESE	35	28	28	G34	46	D3	2	2	4	1	2PN	12	ET	D3	Spontaneous Abortion	NONKID	KIDNEG	KIDNEG	IV	NonDUC	DUC-Trait	MNB4C											True	NonDUC	MNB4
40	ICSI	test bx		Positive	1	0	0	Ab	NO	Fresh	Donor(A)	TESE	35	28	28	G34	46	D3	2	2	4	1	2PN	12			Spontaneous Abortion	NONET	NONET	NONET	IV	NonDUC	DUC-Trait	NoMNB											False	NonDUC	NoMNB
40	ICSI	test bx	Undecided	Positive	1	0	0	Ab	NO	Fresh	Donor(A)	TESE	35	28	28	G34	46	D3	2	2	4	1	2PN	12			Spontaneous Abortion	NONET	NONET	NONET	IV	DUC-2	DUC-Trait	NoMNB											False	DUC-2	NoMNB
40	ICSI	test bx	Undecided	Positive	1	0	0	Ab	NO	Fresh	Donor(A)	TESE	35	28	28	G34	46	D3	2	2	4	1	2PN	12			Spontaneous Abortion	NONET	NONET	NONET	IV	DUC-1	DUC-Trait	NoMNB											False	DUC-1	NoMNB
40	ICSI	test bx		Positive	1	0	0	Ab	NO	Fresh	Donor(A)	TESE	35	28	28	G34	46	D3	2	2	4	1	2PN	12			Spontaneous Abortion	NONET	NONET	NONET	IV	NonDUC	DUC-Trait	NoMNB											False	NonDUC	NoMNB
40	ICSI	test bx		Positive	1	0	0	Ab	NO	Fresh	Donor(A)	TESE	35	28	28	G34	46	D3	2	2	4	1	2PN	12			Spontaneous Abortion	NONET	NONET	NONET	IV	NonDUC	DUC-Trait	NoMNB											False	NonDUC	NoMNB
40	ICSI	test bx		Positive	1	0	0	Ab	NO	Fresh	Donor(A)	TESE	35	28	28	G34	46	D3	2	2	4	1	2PN	12			Spontaneous Abortion	NONET	NONET	NONET	IV	NonDUC	DUC-Trait	NoMNB											False	NonDUC	NoMNB
40	ICSI	test bx		Positive	1	0	0	Ab	NO	Fresh	Donor(A)	TESE	35	28	28	G34	46	D3	2	2	4	1	2PN	12			Spontaneous Abortion	NONET	NONET	NONET	IV	NonDUC	DUC-Trait	NoMNB											False	NonDUC	NoMNB
40	ICSI	test bx	Undecided	Positive	1	0	0	Ab	NO	Fresh	Donor(A)	TESE	35	28	28	G34	46	D3	2	2	4	1	2PN	12			Spontaneous Abortion	NONET	NONET	NONET	IV	NonDUC	DUC-Trait	NoMNB											False	NonDUC	NoMNB
40	ICSI	test bx		Positive	1	0	0	Ab	NO	Fresh	Donor(A)	TESE	35	28	28	G34	46	D3	2	2	4	1	2PN	12			Spontaneous Abortion	NONET	NONET	NONET	IV	DUC-1	DUC-Trait	NoMNB											False	DUC-1	NoMNB
41	ICSI	ejac	Undecided	Positive	1	1	1	NoAb	YES	Fresh	Donor(AG)		12	28	28	G34	42	D3	2	0	0	0	2PN	5			Live Birth	NONET	NONET	NONET	IV	DUC-1Plus	DUC-Nor	NoMNB											False	DUCPlus	NoMNB
41	ICSI	ejac	Undecided	Positive	1	1	1	NoAb	YES	Fresh	Donor(AG)		12	28	28	G34	42	D3	2	0	0	0	2PN	5			Live Birth	NONET	NONET	NONET	IV	DUC-1Plus	DUC-Nor	MNB2C											False	DUCPlus	MNB2
41	ICSI	ejac		Positive	1	1	1	NoAb	YES	Fresh	Donor(AG)		12	28	28	G34	42	D3	2	0	0	0	2PN	5			Live Birth	NONET	NONET	NONET	IV	NonDUC	DUC-Nor	MNB2Cp											False	NonDUC	MNB2
41	ICSI	ejac	Undecided	Positive	1	1	1	NoAb	YES	Fresh	Donor(AG)		12	28	28	G34	42	D3	2	0	0	0	2PN	5			Live Birth	NONET	NONET	NONET	IV	DUC-1Plus	DUC-Nor	NoMNB											False	DUCPlus	NoMNB
41	ICSI	ejac	Undecided	Positive	1	1	1	NoAb	YES	Fresh	Donor(AG)		12	28	28	G34	42	D3	2	0	0	0	2PN	5			Live Birth	NONET	NONET	NONET	IV	DUC-2	DUC-Nor	NoMNB											False	DUC-2	NoMNB
38	ICSI	ejac	Freeze	Negative	0	0	0	NoPreg	YES	Fresh	Donor(A)	ICSI	20	27	27	G34	56	D5	2	1	6	3	2PN	9	Cry	D6	Not Pregnant	NONET	NONET	NONET	IV	NonDUC	DUC-Trait	NoMNB											True	NonDUC	NoMNB
38	ICSI	ejac	Freeze	Negative	0	0	0	NoPreg	YES	Fresh	Donor(A)	ICSI	20	27	27	G34	56	D5	2	1	6	3	2PN	9	Cry	D6	Not Pregnant	NONET	NONET	NONET	IV	NonDUC	DUC-Trait	NoMNB											True	NonDUC	NoMNB
38	ICSI	ejac	Freeze	Negative	0	0	0	NoPreg	YES	Fresh	Donor(A)	ICSI	20	27	27	G34	56	D5	2	1	6	3	2PN	9	Cry	D5	Not Pregnant	NONET	NONET	NONET	II	NonDUC	DUC-Trait	NoMNB											True	NonDUC	NoMNB
38	ICSI	ejac	Transfer	Negative	0	0	0	NoPreg	YES	Fresh	Donor(A)	ICSI	20	27	27	G34	56	D5	2	1	6	3	2PN	9	ET	D5	Not Pregnant	KIDNEG	KIDNEG	KIDNEG	II	NonDUC	DUC-Trait	NoMNB											True	NonDUC	NoMNB
38	ICSI	ejac		Negative	0	0	0	NoPreg	YES	Fresh	Donor(A)	ICSI	20	27	27	G34	56	D5	2	1	6	3	2PN	9			Not Pregnant	NONET	NONET	NONET	IV	NonDUC	DUC-Trait	NoMNB											False	NonDUC	NoMNB
38	ICSI	ejac		Negative	0	0	0	NoPreg	YES	Fresh	Donor(A)	ICSI	20	27	27	G34	56	D5	2	1	6	3	2PN	9			Not Pregnant	NONET	NONET	NONET	IV	NonDUC	DUC-Trait	NoMNB											False	NonDUC	NoMNB
38	ICSI	ejac		Negative	0	0	0	NoPreg	YES	Fresh	Donor(A)	ICSI	20	27	27	G34	56	D5	2	1	6	3	2PN	9			Not Pregnant	NONET	NONET	NONET	IV	NonDUC	DUC-Trait	MNB2C											False	NonDUC	MNB2
38	ICSI	ejac	Undecided	Negative	0	0	0	NoPreg	YES	Fresh	Donor(A)	ICSI	20	27	27	G34	56	D5	2	1	6	3	2PN	9			Not Pregnant	NONET	NONET	NONET	IV	DUC-1	DUC-Trait	NoMNB											False	DUC-1	NoMNB
38	ICSI	ejac	Undecided	Negative	0	0	0	NoPreg	YES	Fresh	Donor(A)	ICSI	20	27	27	G34	56	D5	2	1	6	3	2PN	9			Not Pregnant	NONET	NONET	NONET	IV	DUC-1	DUC-Trait	NoMNB											False	DUC-1	NoMNB
40	ICSI	ejac	Undecided	Positive	1	1	1	NoAb	YES	Fresh	Donor(A)		13	29	29	G34	41	D3	2	0	1	0	2PN	2			Live Birth	NONET	NONET	NONET	IV	NonDUC	LowYield	NoMNB											False	NonDUC	NoMNB
40	ICSI	ejac	Discard	Positive	1	1	1	NoAb	YES	Fresh	Donor(A)		13	29	29	G34	41	D3	2	0	1	0	3PN	2			Live Birth	NONET	NONET	NONET	IV	NonDUC	LowYield	NoMNB											False	NonDUC	NoMNB
40	ICSI	ejac	Discard	Positive	1	1	1	NoAb	YES	Fresh	Donor(A)		13	29	29	G34	41	D3	2	0	1	0	3PN	2			Live Birth	NONET	NONET	NONET	IV	NonDUC	LowYield	NoMNB											False	NonDUC	NoMNB
40	ICSI	ejac	Undecided	Positive	1	1	1	NoAb	YES	Fresh	Donor(A)		13	29	29	G34	41	D3	2	0	1	0	2PN	2			Live Birth	NONET	NONET	NONET	IV	DUC-1	LowYield	MNU1Cp											False	DUC-1	MNB1
45	ICSI	ejac	Freeze	Negative	0	0	0	NoPreg	YES	Fresh	Donor(A)		13	29	29	G34	46	D3	2	0	5	4	2PN	6	Cry	D6	Not Pregnant	NONET	NONET	NONET	II	NonDUC	DUC-Trait	NoMNB											True	NonDUC	NoMNB
45	ICSI	ejac	Freeze	Negative	0	0	0	NoPreg	YES	Fresh	Donor(A)		13	29	29	G34	46	D3	2	0	5	4	2PN	6	Cry	D6	Not Pregnant	NONET	NONET	NONET	III	NonDUC	DUC-Trait	NoMNB											True	NonDUC	NoMNB
45	ICSI	ejac	Freeze	Negative	0	0	0	NoPreg	YES	Fresh	Donor(A)		13	29	29	G34	46	D3	2	0	5	4	2PN	6	Cry	D5	Not Pregnant	NONET	NONET	NONET	II	NonDUC	DUC-Trait	MNB2C											True	NonDUC	MNB2
45	ICSI	ejac	Freeze	Negative	0	0	0	NoPreg	YES	Fresh	Donor(A)		13	29	29	G34	46	D3	2	0	5	4	2PN	6	Cry	D5	Not Pregnant	NONET	NONET	NONET	II	DUC-1	DUC-Trait	MNB2C											True	DUC-1	MNB2
45	ICSI	ejac	Undecided	Negative	0	0	0	NoPreg	YES	Fresh	Donor(A)		13	29	29	G34	46	D3	2	0	5	4	2PN	6			Not Pregnant	NONET	NONET	NONET	IV	DUC-2	DUC-Trait	MNB2C											False	DUC-2	MNB2
45	ICSI	ejac	Undecided	Negative	0	0	0	NoPreg	YES	Fresh	Donor(A)		13	29	29	G34	46	D3	2	0	5	4	2PN	6			Not Pregnant	NONET	NONET	NONET	IV	NonDUC	DUC-Trait	NoMNB											False	NonDUC	NoMNB
43	ICSI	ejac	Freeze	Negative	0	0	0	NoPreg	YES	Fresh	Donor(A)		11	33	33	G34	53	D3	2	0	4	3	2PN	5	Cry	D6	Not Pregnant	NONET	NONET	NONET	II	NonDUC	DUC-Trait	MNB2Cp											True	NonDUC	MNB2
43	ICSI	ejac	Freeze	Negative	0	0	0	NoPreg	YES	Fresh	Donor(A)		11	33	33	G34	53	D3	2	0	4	3	2PN	5	Cry	D5	Not Pregnant	NONKID	NONKID	NONKID	II	NonDUC	DUC-Trait	NoMNB											True	NonDUC	NoMNB
43	ICSI	ejac	Freeze	Negative	0	0	0	NoPreg	YES	Fresh	Donor(A)		11	33	33	G34	53	D3	2	0	4	3	2PN	5	Cry	D5	Not Pregnant	NONET	NONET	NONET	II	NonDUC	DUC-Trait	MNB2C											True	NonDUC	MNB2
43	ICSI	ejac	Undecided	Negative	0	0	0	NoPreg	YES	Fresh	Donor(A)		11	33	33	G34	53	D3	2	0	4	3	2PN	5			Not Pregnant	NONET	NONET	NONET	IV	NonDUC	DUC-Trait	NoMNB											False	NonDUC	NoMNB
43	ICSI	ejac	Undecided	Negative	0	0	0	NoPreg	YES	Fresh	Donor(A)		11	33	33	G34	53	D3	2	0	4	3	2PN	5			Not Pregnant	NONET	NONET	NONET	IV	NonDUC	DUC-Trait	NoMNB											False	NonDUC	NoMNB
47	ICSI	ejac	Freeze	Negative	0	0	0	NoPreg	YES	Fresh	Donor(A)		10	31	31	G34	42	D3	2	1	3	2	2PN	5	Cry	D6	Not Pregnant	NONET	NONET	NONET	III	NonDUC	DUC-Trait	NoMNB											True	NonDUC	NoMNB
47	ICSI	ejac	Freeze	Negative	0	0	0	NoPreg	YES	Fresh	Donor(A)		10	31	31	G34	42	D3	2	1	3	2	2PN	5	Cry	D5	Not Pregnant	NONET	NONET	NONET	IV	NonDUC	DUC-Trait	NoMNB											True	NonDUC	NoMNB
47	ICSI	ejac	Transfer	Negative	0	0	0	NoPreg	YES	Fresh	Donor(A)		10	31	31	G34	42	D3	2	1	3	2	2PN	5	ET	D3	Not Pregnant	KIDNEG	KIDNEG	KIDNEG	IV	NonDUC	DUC-Trait	NoMNB											True	NonDUC	NoMNB
47	ICSI	ejac	Undecided	Negative	0	0	0	NoPreg	YES	Fresh	Donor(A)		10	31	31	G34	42	D3	2	1	3	2	2PN	5			Not Pregnant	NONET	NONET	NONET	IV	DUC-1Plus	DUC-Trait	NoMNB											False	DUCPlus	NoMNB
47	ICSI	ejac	Discard	Negative	0	0	0	NoPreg	YES	Fresh	Donor(A)		10	31	31	G34	42	D3	2	1	3	2	2PN	5			Not Pregnant	NONET	NONET	NONET	IV	NonDUC	DUC-Trait	MNB2C											False	NonDUC	MNB2
45	ICSI	ejac	Transfer	Positive	1	1	1	NoAb	YES	Fresh	Donor(A)	ICSI	10	31	31	G34	48	D3	2	1	0	0	2PN	4	ET	D3	Live Birth	NONKID	NONKID	NONKID	IV	NonDUC	DUC-Trait	NoMNB											True	NonDUC	NoMNB
45	ICSI	ejac		Positive	1	1	1	NoAb	YES	Fresh	Donor(A)	ICSI	10	31	31	G34	48	D3	2	1	0	0	2PN	4			Live Birth	NONET	NONET	NONET	IV	NonDUC	DUC-Trait	MNB4C											False	NonDUC	MNB4
45	ICSI	ejac		Positive	1	1	1	NoAb	YES	Fresh	Donor(A)	ICSI	10	31	31	G34	48	D3	2	1	0	0	2PN	4			Live Birth	NONET	NONET	NONET	IV	DUC-2	DUC-Trait	NoMNB											False	DUC-2	NoMNB
45	ICSI	ejac		Positive	1	1	1	NoAb	YES	Fresh	Donor(A)	ICSI	10	31	31	G34	48	D3	2	1	0	0	2PN	4			Live Birth	NONET	NONET	NONET	IV	NonDUC	DUC-Trait	NoMNB											False	NonDUC	NoMNB
45	ICSI	ejac	Freeze	Positive	2	2	1	NoAb	YES	Fresh	Donor(A)	ICSI	9	29	29	G34	46	D3	2	0	1	1	2PN	4	Cry	D6	Live Birth	KIDNEG	KIDNEG	KIDNEG	II	NonDUC	DUC-Trait	NoMNB											True	NonDUC	NoMNB
45	ICSI	ejac		Positive	2	2	1	NoAb	YES	Fresh	Donor(A)	ICSI	9	29	29	G34	46	D3	2	0	1	1	2PN	4			Live Birth	NONET	NONET	NONET	IV	NonDUC	DUC-Trait	MNB2C											False	NonDUC	MNB2
45	ICSI	ejac		Positive	2	2	1	NoAb	YES	Fresh	Donor(A)	ICSI	9	29	29	G34	46	D3	2	0	1	1	2PN	4			Live Birth	NONET	NONET	NONET	IV	NonDUC	DUC-Trait	MNB2C											False	NonDUC	MNB2
45	ICSI	ejac		Positive	2	2	1	NoAb	YES	Fresh	Donor(A)	ICSI	9	29	29	G34	46	D3	2	0	1	1	2PN	4			Live Birth	NONET	NONET	NONET	IV	NonDUC	DUC-Trait	NoMNB											False	NonDUC	NoMNB
40	ICSI	ejac	Transfer	Negative	0	0	0	NoPreg	NO	Fresh	Donor(A)		16	28	28	G34	42	D5	2	2	0	0	2PN	8	ET	D5	Not Pregnant	KIDNEG	KIDNEG	KIDNEG	IV	NonDUC	DUC-Nor	NoMNB											True	NonDUC	NoMNB
40	ICSI	ejac	Transfer	Negative	0	0	0	NoPreg	NO	Fresh	Donor(A)		16	28	28	G34	42	D5	2	2	0	0	2PN	8	ET	D5	Not Pregnant	KIDNEG	KIDNEG	KIDNEG	III	DUC-2	DUC-Nor	MNB2C											True	DUC-2	MNB2
40	ICSI	ejac		Negative	0	0	0	NoPreg	NO	Fresh	Donor(A)		16	28	28	G34	42	D5	2	2	0	0	2PN	8			Not Pregnant	NONET	NONET	NONET	IV	NonDUC	DUC-Nor	NoMNB											False	NonDUC	NoMNB
40	ICSI	ejac	Undecided	Negative	0	0	0	NoPreg	NO	Fresh	Donor(A)		16	28	28	G34	42	D5	2	2	0	0	2PN	8			Not Pregnant	NONET	NONET	NONET	IV	DUC-1	DUC-Nor	NoMNB											False	DUC-1	NoMNB
40	ICSI	ejac	Undecided	Negative	0	0	0	NoPreg	NO	Fresh	Donor(A)		16	28	28	G34	42	D5	2	2	0	0	2PN	8			Not Pregnant	NONET	NONET	NONET	IV	DUC-2	DUC-Nor	NoMNB											False	DUC-2	NoMNB
40	ICSI	ejac	Undecided	Negative	0	0	0	NoPreg	NO	Fresh	Donor(A)		16	28	28	G34	42	D5	2	2	0	0	2PN	8			Not Pregnant	NONET	NONET	NONET	IV	DUC-2	DUC-Nor	MNB2C											False	DUC-2	MNB2
40	ICSI	ejac	Undecided	Negative	0	0	0	NoPreg	NO	Fresh	Donor(A)		16	28	28	G34	42	D5	2	2	0	0	2PN	8			Not Pregnant	NONET	NONET	NONET	IV	DUC-2	DUC-Nor	MNB2C											False	DUC-2	MNB2
40	ICSI	ejac	Undecided	Negative	0	0	0	NoPreg	NO	Fresh	Donor(A)		16	28	28	G34	42	D5	2	2	0	0	2PN	8			Not Pregnant	NONET	NONET	NONET	IV	DUC-2	DUC-Nor	NoMNB											False	DUC-2	NoMNB
39	ICSI	ejac	Transfer	Positive	1	0	0	Ab	NO	Fresh	Donor(A)		13	25	25	G34	40	D5	2	2	4	0	2PN	6	ET	D5	Missed Ab	NONKID	KIDNEG	KIDNEG	II	NonDUC	DUC-Trait	MNB2C											True	NonDUC	MNB2
39	ICSI	ejac	Transfer	Positive	1	0	0	Ab	NO	Fresh	Donor(A)		13	25	25	G34	40	D5	2	2	4	0	2PN	6	ET	D5	Missed Ab	NONKID	KIDNEG	KIDNEG	IV	NonDUC	DUC-Trait	MNB2C											True	NonDUC	MNB2
39	ICSI	ejac		Positive	1	0	0	Ab	NO	Fresh	Donor(A)		13	25	25	G34	40	D5	2	2	4	0	2PN	6			Missed Ab	NONET	NONET	NONET	IV	NonDUC	DUC-Trait	NoMNB											False	NonDUC	NoMNB
39	ICSI	ejac	Undecided	Positive	1	0	0	Ab	NO	Fresh	Donor(A)		13	25	25	G34	40	D5	2	2	4	0	2PN	6			Missed Ab	NONET	NONET	NONET	IV	DUC-2Plus	DUC-Trait	NoMNB											False	DUCPlus	NoMNB
39	ICSI	ejac	Undecided	Positive	1	0	0	Ab	NO	Fresh	Donor(A)		13	25	25	G34	40	D5	2	2	4	0	2PN	6			Missed Ab	NONET	NONET	NONET	IV	DUC-2	DUC-Trait	NoMNB											False	DUC-2	NoMNB
39	ICSI	ejac		Positive	1	0	0	Ab	NO	Fresh	Donor(A)		13	25	25	G34	40	D5	2	2	4	0	2PN	6			Missed Ab	NONET	NONET	NONET	IV	NonDUC	DUC-Trait	NoMNB											False	NonDUC	NoMNB
39	Normal IVF	ejac	Freeze	Negative	0	0	0	NoPreg	NO	Fresh	Donor(A)		15	29	29	G34	36	D5	1	1	5	4	2PN	9	Cry	D6	Not Pregnant	NONET	NONET	NONET	II	NonDUC	DUC-Trait	NoMNB											True	NonDUC	NoMNB
39	Normal IVF	ejac	Freeze	Negative	0	0	0	NoPreg	NO	Fresh	Donor(A)		15	29	29	G34	36	D5	1	1	5	4	2PN	9	Cry	D6	Not Pregnant	NONET	NONET	NONET	III	NonDUC	DUC-Trait	NoMNB											True	NonDUC	NoMNB
39	Normal IVF	ejac	Freeze	Negative	0	0	0	NoPreg	NO	Fresh	Donor(A)		15	29	29	G34	36	D5	1	1	5	4	2PN	9	Cry	D6	Not Pregnant	NONET	NONET	NONET	III	NonDUC	DUC-Trait	NoMNB											True	NonDUC	NoMNB
39	Normal IVF	ejac	Transfer	Negative	0	0	0	NoPreg	NO	Fresh	Donor(A)		15	29	29	G34	36	D5	1	1	5	4	2PN	9	ET	D5	Not Pregnant	KIDNEG	KIDNEG	KIDNEG	I	NonDUC	DUC-Trait	NoMNB											True	NonDUC	NoMNB
39	Normal IVF	ejac	Freeze	Negative	0	0	0	NoPreg	NO	Fresh	Donor(A)		15	29	29	G34	36	D5	1	1	5	4	2PN	9	Cry	D5	Not Pregnant	NONET	NONET	NONET	II	NonDUC	DUC-Trait	NoMNB											True	NonDUC	NoMNB
39	Normal IVF	ejac		Negative	0	0	0	NoPreg	NO	Fresh	Donor(A)		15	29	29	G34	36	D5	1	1	5	4	2PN	9			Not Pregnant	NONET	NONET	NONET	IV	NonDUC	DUC-Trait	NoMNB											False	NonDUC	NoMNB
39	Normal IVF	ejac	Undecided	Negative	0	0	0	NoPreg	NO	Fresh	Donor(A)		15	29	29	G34	36	D5	1	1	5	4	2PN	9			Not Pregnant	NONET	NONET	NONET	IV	DUC-1	DUC-Trait	NoMNB											False	DUC-1	NoMNB
39	Normal IVF	ejac	Undecided	Negative	0	0	0	NoPreg	NO	Fresh	Donor(A)		15	29	29	G34	36	D5	1	1	5	4	2PN	9			Not Pregnant	NONET	NONET	NONET	IV	DUC-2	DUC-Trait	NoMNB											False	DUC-2	NoMNB
39	Normal IVF	ejac	Undecided	Negative	0	0	0	NoPreg	NO	Fresh	Donor(A)		15	29	29	G34	36	D5	1	1	5	4	2PN	9			Not Pregnant	NONET	NONET	NONET	IV	DUC-1	DUC-Trait	MNB2C											False	DUC-1	MNB2
40	Normal IVF	ejac	Transfer	Negative	0	0	0	NoPreg	NO	Fresh	Autologous		18		40	G38	42	D5	2	2	1	0	2PN	7	ET	D5	Not Pregnant	KIDNEG	KIDNEG	KIDNEG	II	NonDUC	DUC-Trait	MNB2Cp											True	NonDUC	MNB2
40	Normal IVF	ejac	Transfer	Negative	0	0	0	NoPreg	NO	Fresh	Autologous		18		40	G38	42	D5	2	2	1	0	2PN	7	ET	D5	Not Pregnant	KIDNEG	KIDNEG	KIDNEG	I	NonDUC	DUC-Trait	MNB2C											True	NonDUC	MNB2
40	Normal IVF	ejac		Negative	0	0	0	NoPreg	NO	Fresh	Autologous		18		40	G38	42	D5	2	2	1	0	2PN	7			Not Pregnant	NONET	NONET	NONET	IV	NonDUC	DUC-Trait	MNB2C											False	NonDUC	MNB2
40	Normal IVF	ejac		Negative	0	0	0	NoPreg	NO	Fresh	Autologous		18		40	G38	42	D5	2	2	1	0	2PN	7			Not Pregnant	NONET	NONET	NONET	IV	NonDUC	DUC-Trait	NoMNB											False	NonDUC	NoMNB
40	Normal IVF	ejac		Negative	0	0	0	NoPreg	NO	Fresh	Autologous		18		40	G38	42	D5	2	2	1	0	2PN	7			Not Pregnant	NONET	NONET	NONET	IV	NonDUC	DUC-Trait	MNB2Cp											False	NonDUC	MNB2
40	Normal IVF	ejac		Negative	0	0	0	NoPreg	NO	Fresh	Autologous		18		40	G38	42	D5	2	2	1	0	2PN	7			Not Pregnant	NONET	NONET	NONET	IV	NonDUC	DUC-Trait	NoMNB											False	NonDUC	NoMNB
40	Normal IVF	ejac		Negative	0	0	0	NoPreg	NO	Fresh	Autologous		18		40	G38	42	D5	2	2	1	0	1PN	7			Not Pregnant	NONET	NONET	NONET	IV	NonDUC	DUC-Trait	MNB2C											False	NonDUC	MNB2
40	Normal IVF	ejac		Negative	0	0	0	NoPreg	NO	Fresh	Autologous		18		40	G38	42	D5	2	2	1	0	2PN	7			Not Pregnant	NONET	NONET	NONET	IV	NonDUC	DUC-Trait	MNB2C											False	NonDUC	MNB2
31	Normal IVF	ejac	Freeze	Positive	2	2	2	NoAb	NO	Fresh	Autologous		17		31	G34	33	D3	2	2	2	2	2PN	7	Cry	D6	Live Birth	NONET	NONET	NONET	II	DUC-2	DUC-Trait	NoMNB											True	DUC-2	NoMNB
31	Normal IVF	ejac	Freeze	Positive	2	2	2	NoAb	NO	Fresh	Autologous		17		31	G34	33	D3	2	2	2	2	2PN	7	Cry	D6	Live Birth	NONET	NONET	NONET	III	NonDUC	DUC-Trait	NoMNB											True	NonDUC	NoMNB
31	Normal IVF	ejac	Transfer	Positive	2	2	2	NoAb	NO	Fresh	Autologous		17		31	G34	33	D3	2	2	2	2	2PN	7	ET	D3	Live Birth	KIDPOS	KIDPOS	KIDPOS	IV	NonDUC	DUC-Trait	NoMNB											True	NonDUC	NoMNB
31	Normal IVF	ejac	Transfer	Positive	2	2	2	NoAb	NO	Fresh	Autologous		17		31	G34	33	D3	2	2	2	2	2PN	7	ET	D3	Live Birth	KIDPOS	KIDPOS	KIDPOS	IV	NonDUC	DUC-Trait	NoMNB											True	NonDUC	NoMNB
31	Normal IVF	ejac	Discard	Positive	2	2	2	NoAb	NO	Fresh	Autologous		17		31	G34	33	D3	2	2	2	2	3PN	7			Live Birth	NONET	NONET	NONET	IV	DUC-2	DUC-Trait	NoMNB											False	DUC-2	NoMNB
31	Normal IVF	ejac	Undecided	Positive	2	2	2	NoAb	NO	Fresh	Autologous		17		31	G34	33	D3	2	2	2	2	2PN	7			Live Birth	NONET	NONET	NONET	IV	DU4-1	DUC-Trait	NoMNB											False	DUC-1	NoMNB
31	Normal IVF	ejac		Positive	2	2	2	NoAb	NO	Fresh	Autologous		17		31	G34	33	D3	2	2	2	2	2PN	7			Live Birth	NONET	NONET	NONET	IV	NonDUC	DUC-Trait	NoMNB											False	NonDUC	NoMNB
31	Normal IVF	ejac	Discard	Positive	2	2	2	NoAb	NO	Fresh	Autologous		17		31	G34	33	D3	2	2	2	2	2PN	7			Live Birth	NONET	NONET	NONET	IV	NonDUC	DUC-Trait	NoMNB											False	NonDUC	NoMNB
31	ICSI	ejac	Freeze	Positive	1	1	1	NoAb	YES	Fresh	Autologous	PGS D3 FISH(SEX)	11		31	G34	45	D5	2	1	4	1	2PN	4	Cry	D6	Live Birth	NONET	NONET	NONET	III	NonDUC	DUC-Trait	NoMNB			PGS	D3	No	FISH			PUR	EUP	True	NonDUC	NoMNB
31	ICSI	ejac	Transfer	Positive	1	1	1	NoAb	YES	Fresh	Autologous	PGS D3 FISH(SEX)	11		31	G34	45	D5	2	1	4	1	2PN	4	ET	D5	Live Birth	NONKID	NONKID	NONKID	II	NonDUC	DUC-Trait	NoMNB			PGS	D3	No	FISH			PUR	EUP	True	NonDUC	NoMNB
31	ICSI	ejac		Positive	1	1	1	NoAb	YES	Fresh	Autologous	PGS D3 FISH(SEX)	11		31	G34	45	D5	2	1	4	1	2PN	4			Live Birth	NONET	NONET	NONET	IV	NonDUC	DUC-Trait	NoMNB			PGS	D3	No	FISH			PUR	CxA	False	NonDUC	NoMNB
31	ICSI	ejac	Discard	Positive	1	1	1	NoAb	YES	Fresh	Autologous	PGS D3 FISH(SEX)	11		31	G34	45	D5	2	1	4	1	3PN	4			Live Birth	NONET	NONET	NONET	IV	NonDUC	DUC-Trait	NoMNB			PGS	D3	No	FISH					False	NonDUC	NoMNB
31	ICSI	ejac		Positive	1	1	1	NoAb	YES	Fresh	Autologous	PGS D3 FISH(SEX)	11		31	G34	45	D5	2	1	4	1	2PN	4			Live Birth	NONET	NONET	NONET	IV	NonDUC	DUC-Trait	NoMNB			PGS	D3	No	FISH			PUR	CxA	False	NonDUC	NoMNB
36	Normal IVF	ejac	Transfer	Positive	1	1	0	Ab	NO	Fresh	Autologous		10		36	G35	36	D5	2	2	0	0	2PN	8	ET	D5	Spontaneous Abortion	NONKID	NONKID	KIDNEG	I	NonDUC	DUC-Trait	NoMNB											True	NonDUC	NoMNB
36	Normal IVF	ejac	Transfer	Positive	1	1	0	Ab	NO	Fresh	Autologous		10		36	G35	36	D5	2	2	0	0	2PN	8	ET	D5	Spontaneous Abortion	NONKID	NONKID	KIDNEG	IV	NonDUC	DUC-Trait	NoMNB											True	NonDUC	NoMNB
36	Normal IVF	ejac		Positive	1	1	0	Ab	NO	Fresh	Autologous		10		36	G35	36	D5	2	2	0	0	2PN	8			Spontaneous Abortion	NONET	NONET	NONET	IV	NonDUC	DUC-Trait	MNB2C											False	NonDUC	MNB2
36	Normal IVF	ejac	Undecided	Positive	1	1	0	Ab	NO	Fresh	Autologous		10		36	G35	36	D5	2	2	0	0	2PN	8			Spontaneous Abortion	NONET	NONET	NONET	IV	DUC-2	DUC-Trait	MNB2C											False	DUC-2	MNB2
36	Normal IVF	ejac		Positive	1	1	0	Ab	NO	Fresh	Autologous		10		36	G35	36	D5	2	2	0	0	1PN	8			Spontaneous Abortion	NONET	NONET	NONET	IV	NonDUC	DUC-Trait	MNB2C											False	NonDUC	MNB2
36	Normal IVF	ejac		Positive	1	1	0	Ab	NO	Fresh	Autologous		10		36	G35	36	D5	2	2	0	0	2PN	8			Spontaneous Abortion	NONET	NONET	NONET	IV	NonDUC	DUC-Trait	MNB2C											False	NonDUC	MNB2
36	Normal IVF	ejac	Discard	Positive	1	1	0	Ab	NO	Fresh	Autologous		10		36	G35	36	D5	2	2	0	0	1PN	8			Spontaneous Abortion	NONET	NONET	NONET	IV	NonDUC	DUC-Trait	MNU1Cp											False	NonDUC	MNB1
36	Normal IVF	ejac		Positive	1	1	0	Ab	NO	Fresh	Autologous		10		36	G35	36	D5	2	2	0	0	2PN	8			Spontaneous Abortion	NONET	NONET	NONET	IV	NonDUC	DUC-Trait	MNB2C											False	NonDUC	MNB2
36	Normal IVF	ejac		Positive	1	1	0	Ab	NO	Fresh	Autologous		10		36	G35	36	D5	2	2	0	0	2PN	8			Spontaneous Abortion	NONET	NONET	NONET	IV	NonDUC	DUC-Trait	MNB2Cp											False	NonDUC	MNB2
36	Normal IVF	ejac		Positive	1	1	0	Ab	NO	Fresh	Autologous		10		36	G35	36	D5	2	2	0	0	2PN	8			Spontaneous Abortion	NONET	NONET	NONET	IV	NonDUC	DUC-Trait	NoMNB											False	NonDUC	NoMNB
32	ICSI	ejac	Freeze	Positive	1	1	1	NoAb	NO	Fresh	Autologous	ICSI	9		32	G34	45	D3	2	2	2	2	2PN	8	Cry	D5	Live Birth	NONET	NONET	NONET	II	NonDUC	DUC-Trait	NoMNB											True	NonDUC	NoMNB
32	ICSI	ejac	Transfer	Positive	1	1	1	NoAb	NO	Fresh	Autologous		9		32	G34	45	D3	2	2	2	2	2PN	8	ET	D3	Live Birth	NONKID	NONKID	NONKID	IV	NonDUC	DUC-Trait	MNB2C											True	NonDUC	MNB2
32	ICSI	ejac	Transfer	Positive	1	1	1	NoAb	NO	Fresh	Autologous	ICSI	9		32	G34	45	D3	2	2	2	2	2PN	8	ET	D3	Live Birth	NONKID	NONKID	NONKID	IV	NonDUC	DUC-Trait	MNB2C											True	NonDUC	MNB2
32	ICSI	ejac	Freeze	Positive	1	1	1	NoAb	NO	Fresh	Autologous		9		32	G34	45	D3	2	2	2	2	2PN	8			Live Birth	NONET	NONET	NONET	IV	NonDUC	DUC-Trait	NoMNB											False	NonDUC	NoMNB
32	ICSI	ejac		Positive	1	1	1	NoAb	NO	Fresh	Autologous		9		32	G34	45	D3	2	2	2	2	2PN	8			Live Birth	NONET	NONET	NONET	IV	NonDUC	DUC-Trait	MNB2C											False	NonDUC	MNB2
32	ICSI	ejac		Positive	1	1	1	NoAb	NO	Fresh	Autologous		9		32	G34	45	D3	2	2	2	2	2PN	8			Live Birth	NONET	NONET	NONET	IV	NonDUC	DUC-Trait	NoMNB											False	NonDUC	NoMNB
32	ICSI	ejac	Undecided	Positive	1	1	1	NoAb	NO	Fresh	Autologous	ICSI	9		32	G34	45	D3	2	2	2	2	2PN	8			Live Birth	NONET	NONET	NONET	IV	DUC-1	DUC-Trait	NoMNB											False	DUC-1	NoMNB
32	ICSI	ejac		Positive	1	1	1	NoAb	NO	Fresh	Autologous	ICSI	9		32	G34	45	D3	2	2	2	2	2PN	8			Live Birth	NONET	NONET	NONET	IV	NonDUC	DUC-Trait	MNU1Cp											False	NonDUC	MNB1
35	Normal IVF	ejac	Transfer	Positive	1	1	1	NoAb	NO	Fresh	Autologous		13		35	G35	34	D3	1	1	3	3	2PN	8	ET	D3	Live Birth	KIDPOS	KIDPOS	KIDPOS	IV	NonDUC	DUC-Trait	NoMNB											True	NonDUC	NoMNB
35	Normal IVF	ejac	Freeze	Positive	1	1	1	NoAb	NO	Fresh	Autologous		13		35	G35	34	D3	1	1	3	3	2PN	8			Live Birth	NONET	NONET	NONET	IV	NonDUC	DUC-Trait	NoMNB											False	NonDUC	NoMNB
35	Normal IVF	ejac	Freeze	Positive	1	1	1	NoAb	NO	Fresh	Autologous		13		35	G35	34	D3	1	1	3	3	2PN	8			Live Birth	NONET	NONET	NONET	IV	NonDUC	DUC-Trait	NoMNB											False	NonDUC	NoMNB
35	Normal IVF	ejac		Positive	1	1	1	NoAb	NO	Fresh	Autologous		13		35	G35	34	D3	1	1	3	3	2PN	8			Live Birth	NONET	NONET	NONET	IV	NonDUC	DUC-Trait	NoMNB											False	NonDUC	NoMNB
35	Normal IVF	ejac	Freeze	Positive	1	1	1	NoAb	NO	Fresh	Autologous		13		35	G35	34	D3	1	1	3	3	2PN	8			Live Birth	NONET	NONET	NONET	IV	NonDUC	DUC-Trait	MNB2C											False	NonDUC	MNB2
35	Normal IVF	ejac	Undecided	Positive	1	1	1	NoAb	NO	Fresh	Autologous		13		35	G35	34	D3	1	1	3	3	2PN	8			Live Birth	NONET	NONET	NONET	IV	DUC-2	DUC-Trait	MNB2C											False	DUC-2	MNB2
35	Normal IVF	ejac	Undecided	Positive	1	1	1	NoAb	NO	Fresh	Autologous		13		35	G35	34	D3	1	1	3	3	1PN	8			Live Birth	NONET	NONET	NONET	IV	DUC-3	DUC-Trait	NoMNB											False	DUC-3	NoMNB
35	Normal IVF	ejac	Discard	Positive	1	1	1	NoAb	NO	Fresh	Autologous		13		35	G35	34	D3	1	1	3	3	1PN	8			Live Birth	NONET	NONET	NONET	IV	DU4-1	DUC-Trait	NoMNB											False	DUC-1	NoMNB
35	Normal IVF	ejac	Undecided	Positive	1	1	1	NoAb	NO	Fresh	Autologous		13		35	G35	34	D3	1	1	3	3	2PN	8			Live Birth	NONET	NONET	NONET	IV	DUC-1Plus	DUC-Trait	NoMNB											False	DUCPlus	NoMNB
35	Normal IVF	ejac		Positive	1	1	1	NoAb	NO	Fresh	Autologous		13		35	G35	34	D3	1	1	3	3	2PN	8			Live Birth	NONET	NONET	NONET	IV	NonDUC	DUC-Trait	MNB4C											False	NonDUC	MNB4
38	ICSI	ejac	Transfer	Positive	1	1	0	NoAb	NO	Fresh	Autologous	ICSI	15		38	G38	30	D3	3	3	0	0	2PN	14	ET	D3	Live Birth	NONKID	NONKID	KIDNEG	IV	NonDUC	DUC-Trait	NoMNB											True	NonDUC	NoMNB
38	ICSI	ejac	Transfer	Positive	1	1	0	NoAb	NO	Fresh	Autologous		15		38	G38	30	D3	3	3	0	0	2PN	14	ET	D3	Live Birth	NONKID	NONKID	KIDNEG	IV	NonDUC	DUC-Trait	NoMNB											True	NonDUC	NoMNB
38	ICSI	ejac	Undecided	Positive	1	1	0	NoAb	NO	Fresh	Autologous		15		38	G38	30	D3	3	3	0	0	2PN	14			Live Birth	NONET	NONET	NONET	IV	DUC-1	DUC-Trait	NoMNB											False	DUC-1	NoMNB
38	ICSI	ejac	Undecided	Positive	1	1	0	NoAb	NO	Fresh	Autologous	ICSI	15		38	G38	30	D3	3	3	0	0	2PN	14			Live Birth	NONET	NONET	NONET	IV	DUC-1	DUC-Trait	MNB2C											False	DUC-1	MNB2
38	ICSI	ejac	Undecided	Positive	1	1	0	NoAb	NO	Fresh	Autologous	ICSI	15		38	G38	30	D3	3	3	0	0	2PN	14			Live Birth	NONET	NONET	NONET	IV	NonDUC	DUC-Trait	NoMNB											False	NonDUC	NoMNB
38	ICSI	ejac	Undecided	Positive	1	1	0	NoAb	NO	Fresh	Autologous	ICSI	15		38	G38	30	D3	3	3	0	0	2PN	14			Live Birth	NONET	NONET	NONET	IV	DUC-1	DUC-Trait	NoMNB											False	DUC-1	NoMNB
38	ICSI	ejac		Positive	1	1	0	NoAb	NO	Fresh	Autologous	ICSI	15		38	G38	30	D3	3	3	0	0	2PN	14			Live Birth	NONET	NONET	NONET	IV	NonDUC	DUC-Trait	MNB2C											False	NonDUC	MNB2
38	ICSI	ejac	Undecided	Positive	1	1	0	NoAb	NO	Fresh	Autologous	ICSI	15		38	G38	30	D3	3	3	0	0	2PN	14			Live Birth	NONET	NONET	NONET	IV	DUC-1	DUC-Trait	MNB2C											False	DUC-1	MNB2
38	ICSI	ejac	Undecided	Positive	1	1	0	NoAb	NO	Fresh	Autologous	ICSI	15		38	G38	30	D3	3	3	0	0	2PN	14			Live Birth	NONET	NONET	NONET	IV	NonDUC	DUC-Trait	NoMNB											False	NonDUC	NoMNB
38	ICSI	ejac	Discard	Positive	1	1	0	NoAb	NO	Fresh	Autologous		15		38	G38	30	D3	3	3	0	0	2PN	14			Live Birth	NONET	NONET	NONET	IV	NonDUC	DUC-Trait	NoMNB											False	NonDUC	NoMNB
38	ICSI	ejac	Undecided	Positive	1	1	0	NoAb	NO	Fresh	Autologous		15		38	G38	30	D3	3	3	0	0	2PN	14			Live Birth	NONET	NONET	NONET	IV	DUC-1	DUC-Trait	NoMNB											False	DUC-1	NoMNB
38	ICSI	ejac	Undecided	Positive	1	1	0	NoAb	NO	Fresh	Autologous		15		38	G38	30	D3	3	3	0	0	2PN	14			Live Birth	NONET	NONET	NONET	IV	DUC-2	DUC-Trait	NoMNB											False	DUC-2	NoMNB
38	ICSI	ejac		Positive	1	1	0	NoAb	NO	Fresh	Autologous		15		38	G38	30	D3	3	3	0	0	2PN	14			Live Birth	NONET	NONET	NONET	IV	NonDUC	DUC-Trait	NoMNB											False	NonDUC	NoMNB
38	ICSI	ejac	Transfer	Positive	1	1	0	NoAb	NO	Fresh	Autologous		15		38	G38	30	D3	3	3	0	0	2PN	14			Live Birth	NONKID	NONKID	KIDNEG	IV	NonDUC	DUC-Trait	NoMNB											False	NonDUC	NoMNB
32	ICSI	ejac	Transfer	Positive	1	1	1	NoAb	NO	Fresh	Autologous	ICSI	12		32	G34	32	D5	1	1	0	0	2PN	5	ET	D5	Live Birth	KIDPOS	KIDPOS	KIDPOS	II	NonDUC	DUC-Nor	NoMNB											True	NonDUC	NoMNB
32	ICSI	ejac		Positive	1	1	1	NoAb	NO	Fresh	Autologous	ICSI	12		32	G34	32	D5	1	1	0	0	2PN	5			Live Birth	NONET	NONET	NONET	IV	NonDUC	DUC-Nor	NoMNB											False	NonDUC	NoMNB
32	ICSI	ejac	Undecided	Positive	1	1	1	NoAb	NO	Fresh	Autologous	ICSI	12		32	G34	32	D5	1	1	0	0	2PN	5			Live Birth	NONET	NONET	NONET	IV	DUC-1	DUC-Nor	NoMNB											False	DUC-1	NoMNB
32	ICSI	ejac	Undecided	Positive	1	1	1	NoAb	NO	Fresh	Autologous	ICSI	12		32	G34	32	D5	1	1	0	0	2PN	5			Live Birth	NONET	NONET	NONET	IV	DUC-2	DUC-Nor	NoMNB											False	DUC-2	NoMNB
32	ICSI	ejac	Undecided	Positive	1	1	1	NoAb	NO	Fresh	Autologous	ICSI	12		32	G34	32	D5	1	1	0	0	2PN	5			Live Birth	NONET	NONET	NONET	IV	DUC-1	DUC-Nor	NoMNB											False	DUC-1	NoMNB
43	Normal IVF	ejac	Transfer	Negative	0	0	0	NoPreg	YES	Fresh	Autologous		12		43	G42	37	D3	6	4	0	0	2PN	7	ET	D3	Not Pregnant	KIDNEG	KIDNEG	KIDNEG	IV	NonDUC	DUC-Trait	NoMNB											True	NonDUC	NoMNB
43	Normal IVF	ejac	Transfer	Negative	0	0	0	NoPreg	YES	Fresh	Autologous		12		43	G42	37	D3	6	4	0	0	2PN	7	ET	D3	Not Pregnant	KIDNEG	KIDNEG	KIDNEG	IV	NonDUC	DUC-Trait	NoMNB											True	NonDUC	NoMNB
43	Normal IVF	ejac	Undecided	Negative	0	0	0	NoPreg	YES	Fresh	Autologous		12		43	G42	37	D3	6	4	0	0	2PN	7			Not Pregnant	NONET	NONET	NONET	IV	DUC-1	DUC-Trait	NoMNB											False	DUC-1	NoMNB
43	Normal IVF	ejac	Undecided	Negative	0	0	0	NoPreg	YES	Fresh	Autologous		12		43	G42	37	D3	6	4	0	0	2PN	7			Not Pregnant	NONET	NONET	NONET	IV	DUC-1	DUC-Trait	NoMNB											False	DUC-1	NoMNB
43	Normal IVF	ejac	Transfer	Negative	0	0	0	NoPreg	YES	Fresh	Autologous		12		43	G42	37	D3	6	4	0	0	2PN	7			Not Pregnant	KIDNEG	KIDNEG	KIDNEG	IV	NonDUC	DUC-Trait	MNB2C											False	NonDUC	MNB2
43	Normal IVF	ejac	Transfer	Negative	0	0	0	NoPreg	YES	Fresh	Autologous		12		43	G42	37	D3	6	4	0	0	2PN	7			Not Pregnant	KIDNEG	KIDNEG	KIDNEG	IV	NonDUC	DUC-Trait	MNB2C											False	NonDUC	MNB2
43	Normal IVF	ejac		Negative	0	0	0	NoPreg	YES	Fresh	Autologous		12		43	G42	37	D3	6	4	0	0	2PN	7			Not Pregnant	NONET	NONET	NONET	IV	NonDUC	DUC-Trait	MNB2C											False	NonDUC	MNB2
29	Normal IVF	ejac	Freeze	Positive	0	0	0	BC	NO	Fresh	Autologous		15		29	G34	30	D5	2	2	4	4	2PN	9	Cry	D6	Biochemical	NONKID	NONKID	Unknown	II	NonDUC	DUC-Trait	NoMNB											True	NonDUC	NoMNB
29	Normal IVF	ejac	Transfer	Positive	0	0	0	BC	NO	Fresh	Autologous		15		29	G34	30	D5	2	2	4	4	2PN	9	ET	D5	Biochemical	KIDNEG	KIDNEG	KIDNEG	II	NonDUC	DUC-Trait	NoMNB											True	NonDUC	NoMNB
29	Normal IVF	ejac	Transfer	Positive	0	0	0	BC	NO	Fresh	Autologous		15		29	G34	30	D5	2	2	4	4	2PN	9	ET	D5	Biochemical	KIDNEG	KIDNEG	KIDNEG	I	NonDUC	DUC-Trait	NoMNB											True	NonDUC	NoMNB
29	Normal IVF	ejac	Freeze	Positive	0	0	0	BC	NO	Fresh	Autologous		15		29	G34	30	D5	2	2	4	4	2PN	9	Cry	D6	Biochemical	NONET	NONET	NONET	I	NonDUC	DUC-Trait	NoMNB											True	NonDUC	NoMNB
29	Normal IVF	ejac	Freeze	Positive	0	0	0	BC	NO	Fresh	Autologous		15		29	G34	30	D5	2	2	4	4	2PN	9	Cry	D6	Biochemical	NONET	NONET	NONET	I	NonDUC	DUC-Trait	NoMNB											True	NonDUC	NoMNB
29	Normal IVF	ejac	Freeze	Positive	0	0	0	BC	NO	Fresh	Autologous		15		29	G34	30	D5	2	2	4	4	2PN	9	Cry	D6	Biochemical	NONKID	NONKID	Unknown	II	NonDUC	DUC-Trait	NoMNB											True	NonDUC	NoMNB
29	Normal IVF	ejac		Positive	0	0	0	BC	NO	Fresh	Autologous		15		29	G34	30	D5	2	2	4	4	2PN	9			Biochemical	NONET	NONET	NONET	IV	NonDUC	DUC-Trait	MNB2C											False	NonDUC	MNB2
29	Normal IVF	ejac	Undecided	Positive	0	0	0	BC	NO	Fresh	Autologous		15		29	G34	30	D5	2	2	4	4	2PN	9			Biochemical	NONET	NONET	NONET	IV	DUC-1	DUC-Trait	NoMNB											False	DUC-1	NoMNB
29	Normal IVF	ejac	Undecided	Positive	0	0	0	BC	NO	Fresh	Autologous		15		29	G34	30	D5	2	2	4	4	2PN	9			Biochemical	NONET	NONET	NONET	IV	DU4-1	DUC-Trait	NoMNB											False	DUC-1	NoMNB
34	ICSI	ejac	Transfer	Positive	1	1	1	NoAb	NO	Fresh	Autologous		11		34	G34	37	D3	2	2	0	0	2PN	11	ET	D3	Live Birth	NONKID	NONKID	NONKID	IV	DUC-2	DUC-Trait	NoMNB											True	DUC-2	NoMNB
34	ICSI	ejac	Transfer	Positive	1	1	1	NoAb	NO	Fresh	Autologous		11		34	G34	37	D3	2	2	0	0	2PN	11	ET	D3	Live Birth	NONKID	NONKID	NONKID	IV	NonDUC	DUC-Trait	NoMNB											True	NonDUC	NoMNB
34	ICSI	ejac	Undecided	Positive	1	1	1	NoAb	NO	Fresh	Autologous		11		34	G34	37	D3	2	2	0	0	2PN	11			Live Birth	NONET	NONET	NONET	IV	DUC-2	DUC-Trait	NoMNB											False	DUC-2	NoMNB
34	ICSI	ejac	Discard	Positive	1	1	1	NoAb	NO	Fresh	Autologous		11		34	G34	37	D3	2	2	0	0	2PN	11			Live Birth	NONET	NONET	NONET	IV	NonDUC	DUC-Trait	NoMNB											False	NonDUC	NoMNB
34	ICSI	ejac	Undecided	Positive	1	1	1	NoAb	NO	Fresh	Autologous		11		34	G34	37	D3	2	2	0	0	2PN	11			Live Birth	NONET	NONET	NONET	IV	NonDUC	DUC-Trait	NoMNB											False	NonDUC	NoMNB
34	ICSI	ejac	Undecided	Positive	1	1	1	NoAb	NO	Fresh	Autologous		11		34	G34	37	D3	2	2	0	0	2PN	11			Live Birth	NONET	NONET	NONET	IV	DU4-1	DUC-Trait	NoMNB											False	DUC-1	NoMNB
34	ICSI	ejac	Discard	Positive	1	1	1	NoAb	NO	Fresh	Autologous		11		34	G34	37	D3	2	2	0	0	2PN	11			Live Birth	NONET	NONET	NONET	IV	NonDUC	DUC-Trait	NoMNB											False	NonDUC	NoMNB
34	ICSI	ejac	Discard	Positive	1	1	1	NoAb	NO	Fresh	Autologous		11		34	G34	37	D3	2	2	0	0	2PN	11			Live Birth	NONET	NONET	NONET	IV	NonDUC	DUC-Trait	NoMNB											False	NonDUC	NoMNB
34	ICSI	ejac	Discard	Positive	1	1	1	NoAb	NO	Fresh	Autologous		11		34	G34	37	D3	2	2	0	0	2PN	11			Live Birth	NONET	NONET	NONET	IV	NonDUC	DUC-Trait	NoMNB											False	NonDUC	NoMNB
34	ICSI	ejac	Discard	Positive	1	1	1	NoAb	NO	Fresh	Autologous		11		34	G34	37	D3	2	2	0	0	2PN	11			Live Birth	NONET	NONET	NONET	IV	NonDUC	DUC-Trait	NoMNB											False	NonDUC	NoMNB
34	ICSI	ejac	Undecided	Positive	1	1	1	NoAb	NO	Fresh	Autologous		11		34	G34	37	D3	2	2	0	0	2PN	11			Live Birth	NONET	NONET	NONET	IV	DUC-1	DUC-Trait	NoMNB											False	DUC-1	NoMNB
33	ICSI	ejac	Freeze	Positive	2	1	1	NoAb	YES	Fresh	Autologous	ICSI	15		33	G34	41	D3	2	0	4	4	2PN	10	Cry	D5	Live Birth	NONET	NONET	NONET	III	NonDUC	DUC-Trait	NoMNB											True	NonDUC	NoMNB
33	ICSI	ejac	Freeze	Positive	2	1	1	NoAb	YES	Fresh	Autologous	ICSI	15		33	G34	41	D3	2	0	4	4	2PN	10	Cry	D6	Live Birth	NONET	NONET	NONET	II	NonDUC	DUC-Trait	NoMNB											True	NonDUC	NoMNB
33	ICSI	ejac	Freeze	Positive	2	1	1	NoAb	YES	Fresh	Autologous	ICSI	15		33	G34	41	D3	2	0	4	4	2PN	10	Cry	D5	Live Birth	NONET	NONET	NONET	II	NonDUC	DUC-Trait	NoMNB											True	NonDUC	NoMNB
33	ICSI	ejac	Freeze	Positive	2	1	1	NoAb	YES	Fresh	Autologous	ICSI	15		33	G34	41	D3	2	0	4	4	2PN	10	Cry	D6	Live Birth	NONET	NONET	NONET	II	NonDUC	DUC-Trait	MNB2C											True	NonDUC	MNB2
33	ICSI	ejac		Positive	2	1	1	NoAb	YES	Fresh	Autologous	ICSI	15		33	G34	41	D3	2	0	4	4	2PN	10			Live Birth	NONET	NONET	NONET	IV	NonDUC	DUC-Trait	MNB2C											False	NonDUC	MNB2
33	ICSI	ejac		Positive	2	1	1	NoAb	YES	Fresh	Autologous	ICSI	15		33	G34	41	D3	2	0	4	4	2PN	10			Live Birth	NONET	NONET	NONET	IV	NonDUC	DUC-Trait	MNB2C											False	NonDUC	MNB2
33	ICSI	ejac		Positive	2	1	1	NoAb	YES	Fresh	Autologous	ICSI	15		33	G34	41	D3	2	0	4	4	2PN	10			Live Birth	NONET	NONET	NONET	IV	NonDUC	DUC-Trait	MNB2C											False	NonDUC	MNB2
33	ICSI	ejac		Positive	2	1	1	NoAb	YES	Fresh	Autologous	ICSI	15		33	G34	41	D3	2	0	4	4	2PN	10			Live Birth	NONET	NONET	NONET	IV	NonDUC	DUC-Trait	NoMNB											False	NonDUC	NoMNB
33	ICSI	ejac		Positive	2	1	1	NoAb	YES	Fresh	Autologous	ICSI	15		33	G34	41	D3	2	0	4	4	2PN	10			Live Birth	NONET	NONET	NONET	IV	NonDUC	DUC-Trait	NoMNB											False	NonDUC	NoMNB
33	ICSI	ejac		Positive	2	1	1	NoAb	YES	Fresh	Autologous	ICSI	15		33	G34	41	D3	2	0	4	4	2PN	10			Live Birth	NONET	NONET	NONET	IV	NonDUC	DUC-Trait	NoMNB											False	NonDUC	NoMNB
43	ICSI	husb, froz	Freeze	NoTransfer	NoTransfer	NoTransfer	NoTransfer	NoTransfer	NO	Fresh	Autologous	PGS D3 FISH(SEX)	14		43	G42	48	NoTransfer	0	0	2	2	2PN	12	FET	D6	PGD - Not suitable for transfer	NONET	NONET	NONET	II	NonDUC	DUC-Trait	NoMNB	BX	3	PGS	D3	No	FISH			PUR	EUP	True	NonDUC	NoMNB
43	ICSI	husb, froz	Freeze	NoTransfer	NoTransfer	NoTransfer	NoTransfer	NoTransfer	NO	Fresh	Autologous	PGS D3 FISH(SEX)	14		43	G42	48	NoTransfer	0	0	2	2	2PN	12	FET	D6	PGD - Not suitable for transfer	NONET	NONET	NONET	II	NonDUC	DUC-Trait	MNB2C	BX	3	PGS	D3	No	FISH			PUR	EUP	True	NonDUC	MNB2
43	ICSI	husb, froz		NoTransfer	NoTransfer	NoTransfer	NoTransfer	NoTransfer	NO	Fresh	Autologous	PGS D3 FISH(SEX)	14		43	G42	48	NoTransfer	0	0	2	2	2PN	12			PGD - Not suitable for transfer	NONET	NONET	NONET	IV	NonDUC	DUC-Trait	NoMNB	BX	3	PGS	D3	No	FISH			PUR	EUP	False	NonDUC	NoMNB
43	ICSI	husb, froz		NoTransfer	NoTransfer	NoTransfer	NoTransfer	NoTransfer	NO	Fresh	Autologous	PGS D3 FISH(SEX)	14		43	G42	48	NoTransfer	0	0	2	2	2PN	12			PGD - Not suitable for transfer	NONET	NONET	NONET	IV	NonDUC	DUC-Trait	NoMNB	BX	3	PGS	D3	No	FISH			PUR	CxA	False	NonDUC	NoMNB
43	ICSI	husb, froz		NoTransfer	NoTransfer	NoTransfer	NoTransfer	NoTransfer	NO	Fresh	Autologous	PGS D3 FISH(SEX)	14		43	G42	48	NoTransfer	0	0	2	2	2PN	12			PGD - Not suitable for transfer	NONET	NONET	NONET	IV	NonDUC	DUC-Trait	NoMNB	BX	3	PGS	D3	No	FISH			PUR	CxA	False	NonDUC	NoMNB
43	ICSI	husb, froz	Undecided	NoTransfer	NoTransfer	NoTransfer	NoTransfer	NoTransfer	NO	Fresh	Autologous	PGS D3 FISH(SEX)	14		43	G42	48	NoTransfer	0	0	2	2	2PN	12			PGD - Not suitable for transfer	NONET	NONET	NONET	IV	DUC-3	DUC-Trait	NoMNB	BX	3	PGS	D3	No	FISH			PUR	ANU	False	DUC-3	NoMNB
43	ICSI	husb, froz		NoTransfer	NoTransfer	NoTransfer	NoTransfer	NoTransfer	NO	Fresh	Autologous	PGS D3 FISH(SEX)	14		43	G42	48	NoTransfer	0	0	2	2	2PN	12			PGD - Not suitable for transfer	NONET	NONET	NONET	IV	NonDUC	DUC-Trait	NoMNB	BX	3	PGS	D3	No	FISH			PUR	ANU	False	NonDUC	NoMNB
43	ICSI	husb, froz		NoTransfer	NoTransfer	NoTransfer	NoTransfer	NoTransfer	NO	Fresh	Autologous	PGS D3 FISH(SEX)	14		43	G42	48	NoTransfer	0	0	2	2	2PN	12			PGD - Not suitable for transfer	NONET	NONET	NONET	IV	NonDUC	DUC-Trait	MNB2C	BX	3	PGS	D3	No	FISH			PUR	ANU	False	NonDUC	MNB2
43	ICSI	husb, froz		NoTransfer	NoTransfer	NoTransfer	NoTransfer	NoTransfer	NO	Fresh	Autologous	PGS D3 FISH(SEX)	14		43	G42	48	NoTransfer	0	0	2	2	2PN	12			PGD - Not suitable for transfer	NONET	NONET	NONET	IV	NonDUC	DUC-Trait	NoMNB	BX	3	PGS	D3	No	FISH			PUR		False	NonDUC	NoMNB
43	ICSI	husb, froz		NoTransfer	NoTransfer	NoTransfer	NoTransfer	NoTransfer	NO	Fresh	Autologous	PGS D3 FISH(SEX)	14		43	G42	48	NoTransfer	0	0	2	2	2PN	12			PGD - Not suitable for transfer	NONET	NONET	NONET	IV	NonDUC	DUC-Trait	NoMNB	BX	3	PGS	D3	No	FISH			PUR	ANU	False	NonDUC	NoMNB
43	ICSI	husb, froz		NoTransfer	NoTransfer	NoTransfer	NoTransfer	NoTransfer	NO	Fresh	Autologous	PGS D3 FISH(SEX)	14		43	G42	48	NoTransfer	0	0	2	2	2PN	12			PGD - Not suitable for transfer	NONET	NONET	NONET	IV	NonDUC	DUC-Trait	MNB2Cp	BX	3	PGS	D3	No	FISH			PUR	CxA	False	NonDUC	MNB2
43	ICSI	husb, froz		NoTransfer	NoTransfer	NoTransfer	NoTransfer	NoTransfer	NO	Fresh	Autologous	PGS D3 FISH(SEX)	14		43	G42	48	NoTransfer	0	0	2	2	2PN	12			PGD - Not suitable for transfer	NONET	NONET	NONET	IV	NonDUC	DUC-Trait	NoMNB	BX	3	PGS	D3	No	FISH			PUR	CxA	False	NonDUC	NoMNB
38	ICSI	ejac	Transfer	Positive	1	1	1	NoAb	NO	Fresh	Autologous	ICSI	8		38	G38	40	D3	3	3	0	0	2PN	7	ET	D3	Live Birth	NONKID	NONKID	NONKID	IV	DUC-3Plus	DUC-Trait	MNB2Cp											True	DUCPlus	MNB2
38	ICSI	ejac	Transfer	Positive	1	1	1	NoAb	NO	Fresh	Autologous	ICSI	8		38	G38	40	D3	3	3	0	0	2PN	7	ET	D3	Live Birth	NONKID	NONKID	NONKID	IV	DUC-3	DUC-Trait	MNB2C											True	DUC-3	MNB2
38	ICSI	ejac	Transfer	Positive	1	1	1	NoAb	NO	Fresh	Autologous	ICSI	8		38	G38	40	D3	3	3	0	0	2PN	7	ET	D3	Live Birth	NONKID	NONKID	NONKID	IV	NonDUC	DUC-Trait	NoMNB											True	NonDUC	NoMNB
38	ICSI	ejac	Discard	Positive	1	1	1	NoAb	NO	Fresh	Autologous	ICSI	8		38	G38	40	D3	3	3	0	0	3PN	7			Live Birth	NONET	NONET	NONET	IV	NonDUC	DUC-Trait	MNB2Cp											False	NonDUC	MNB2
38	ICSI	ejac	Undecided	Positive	1	1	1	NoAb	NO	Fresh	Autologous	ICSI	8		38	G38	40	D3	3	3	0	0	2PN	7			Live Birth	NONET	NONET	NONET	IV	DUC-3	DUC-Trait	NoMNB											False	DUC-3	NoMNB
38	ICSI	ejac		Positive	1	1	1	NoAb	NO	Fresh	Autologous	ICSI	8		38	G38	40	D3	3	3	0	0	2PN	7			Live Birth	NONET	NONET	NONET	IV	NonDUC	DUC-Trait	NoMNB											False	NonDUC	NoMNB
38	ICSI	ejac	Undecided	Positive	1	1	1	NoAb	NO	Fresh	Autologous	ICSI	8		38	G38	40	D3	3	3	0	0	2PN	7			Live Birth	NONET	NONET	NONET	IV	DUC-2Plus	DUC-Trait	MNB2C											False	DUCPlus	MNB2
38	ICSI	ejac		Positive	1	1	1	NoAb	NO	Fresh	Autologous	ICSI	8		38	G38	40	D3	3	3	0	0	2PN	7			Live Birth	NONET	NONET	NONET	IV	NonDUC	DUC-Trait	MNB2C											False	NonDUC	MNB2
38	ICSI	ejac	Transfer	Positive	1	1	0	Ab	NO	Fresh	Autologous	PGS D3 FISH	11		38	G38	39	D5	1	1	0	0	2PN	10	ET	D5	Missed Ab	KIDPOS	KIDPOS	KIDNEG	II	NonDUC	DUC-Trait	NoMNB	BX	3	PGS	D3	No	FISH			PUR	EUP	True	NonDUC	NoMNB
38	ICSI	ejac	Undecided	Positive	1	1	0	Ab	NO	Fresh	Autologous	PGS D3 FISH	11		38	G38	39	D5	1	1	0	0	2PN	10			Missed Ab	NONET	NONET	NONET	IV	DUC-2	DUC-Trait	NoMNB	BX	3	PGS	D3	No	FISH			PUR	CxA	False	DUC-2	NoMNB
38	ICSI	ejac		Positive	1	1	0	Ab	NO	Fresh	Autologous	PGS D3 FISH	11		38	G38	39	D5	1	1	0	0	2PN	10			Missed Ab	NONET	NONET	NONET	IV	NonDUC	DUC-Trait	NoMNB	BX	3	PGS	D3	No	FISH			PUR	ANU	False	NonDUC	NoMNB
38	ICSI	ejac		Positive	1	1	0	Ab	NO	Fresh	Autologous	PGS D3 FISH	11		38	G38	39	D5	1	1	0	0	2PN	10			Missed Ab	NONET	NONET	NONET	IV	NonDUC	DUC-Trait	NoMNB	BX	3	PGS	D3	No	FISH			PUR	ANU	False	NonDUC	NoMNB
38	ICSI	ejac		Positive	1	1	0	Ab	NO	Fresh	Autologous	PGS D3 FISH	11		38	G38	39	D5	1	1	0	0	2PN	10			Missed Ab	NONET	NONET	NONET	IV	NonDUC	DUC-Trait	MNB2C	BX	3	PGS	D3	No	FISH			PUR	ANU	False	NonDUC	MNB2
38	ICSI	ejac		Positive	1	1	0	Ab	NO	Fresh	Autologous	PGS D3 FISH	11		38	G38	39	D5	1	1	0	0	2PN	10			Missed Ab	NONET	NONET	NONET	IV	NonDUC	DUC-Trait	NoMNB	BX	3	PGS	D3	No	FISH			PUR	ANU	False	NonDUC	NoMNB
38	ICSI	ejac	Undecided	Positive	1	1	0	Ab	NO	Fresh	Autologous	PGS D3 FISH	11		38	G38	39	D5	1	1	0	0	2PN	10			Missed Ab	NONET	NONET	NONET	IV	DUC-2	DUC-Trait	MNB2C	BX	3	PGS	D3	No	FISH			PUR	CxA	False	DUC-2	MNB2
38	ICSI	ejac		Positive	1	1	0	Ab	NO	Fresh	Autologous	PGS D3 FISH	11		38	G38	39	D5	1	1	0	0	2PN	10			Missed Ab	NONET	NONET	NONET	IV	NonDUC	DUC-Trait	NoMNB	BX	3	PGS	D3	No	FISH			PUR	ANU	False	NonDUC	NoMNB
38	ICSI	ejac		Positive	1	1	0	Ab	NO	Fresh	Autologous	PGS D3 FISH	11		38	G38	39	D5	1	1	0	0	2PN	10			Missed Ab	NONET	NONET	NONET	IV	NonDUC	DUC-Trait	NoMNB	BX	3	PGS	D3	No	FISH			PUR	ANU	False	NonDUC	NoMNB
38	ICSI	ejac		Positive	1	1	0	Ab	NO	Fresh	Autologous	PGS D3 FISH	11		38	G38	39	D5	1	1	0	0	2PN	10			Missed Ab	NONET	NONET	NONET	IV	NonDUC	DUC-Trait	NoMNB	BX	3	PGS	D3	No	FISH			PUR	ANU	False	NonDUC	NoMNB
39	ICSI	ejac	Transfer	Negative	0	0	0	NoPreg	NO	Fresh	Autologous	ICSI	9		39	G38	37	D3	4	4	0	0	2PN	7	ET	D3	Not Pregnant	KIDNEG	KIDNEG	KIDNEG	IV	NonDUC	DUC-Trait	NoMNB											True	NonDUC	NoMNB
39	ICSI	ejac	Transfer	Negative	0	0	0	NoPreg	NO	Fresh	Autologous	ICSI	9		39	G38	37	D3	4	4	0	0	2PN	7	ET	D3	Not Pregnant	KIDNEG	KIDNEG	KIDNEG	IV	NonDUC	DUC-Trait	NoMNB											True	NonDUC	NoMNB
39	ICSI	ejac	Transfer	Negative	0	0	0	NoPreg	NO	Fresh	Autologous	ICSI	9		39	G38	37	D3	4	4	0	0	2PN	7	ET	D3	Not Pregnant	KIDNEG	KIDNEG	KIDNEG	IV	NonDUC	DUC-Trait	MNB2C											True	NonDUC	MNB2
39	ICSI	ejac	Transfer	Negative	0	0	0	NoPreg	NO	Fresh	Autologous	ICSI	9		39	G38	37	D3	4	4	0	0	2PN	7	ET	D3	Not Pregnant	KIDNEG	KIDNEG	KIDNEG	IV	NonDUC	DUC-Trait	MNB2C											True	NonDUC	MNB2
39	ICSI	ejac	Discard	Negative	0	0	0	NoPreg	NO	Fresh	Autologous	ICSI	9		39	G38	37	D3	4	4	0	0	2PN	7			Not Pregnant	NONET	NONET	NONET	IV	NonDUC	DUC-Trait	MNB2C											False	NonDUC	MNB2
39	ICSI	ejac		Negative	0	0	0	NoPreg	NO	Fresh	Autologous	ICSI	9		39	G38	37	D3	4	4	0	0	2PN	7			Not Pregnant	NONET	NONET	NONET	IV	DUC-2	DUC-Trait	NoMNB											False	DUC-2	NoMNB
39	ICSI	ejac		Negative	0	0	0	NoPreg	NO	Fresh	Autologous	ICSI	9		39	G38	37	D3	4	4	0	0	2PN	7			Not Pregnant	NONET	NONET	NONET	IV	NonDUC	DUC-Trait	MNB2C											False	NonDUC	MNB2
38	Normal IVF	ejac	Transfer	Positive	2	2	2	NoAb	NO	Fresh	Autologous		11		38	G38	44	D3	3	3	0	0	2PN	7	ET	D3	Live Birth	NONKID	NONKID	NONKID	IV	NonDUC	DUC-Trait	NoMNB											True	NonDUC	NoMNB
38	Normal IVF	ejac	Transfer	Positive	2	2	2	NoAb	NO	Fresh	Autologous		11		38	G38	44	D3	3	3	0	0	2PN	7	ET	D3	Live Birth	NONKID	NONKID	NONKID	IV	NonDUC	DUC-Trait	NoMNB											True	NonDUC	NoMNB
38	Normal IVF	ejac	Transfer	Positive	2	2	2	NoAb	NO	Fresh	Autologous		11		38	G38	44	D3	3	3	0	0	2PN	7	ET	D3	Live Birth	NONKID	NONKID	NONKID	IV	NonDUC	DUC-Trait	NoMNB											True	NonDUC	NoMNB
38	Normal IVF	ejac	Undecided	Positive	2	2	2	NoAb	NO	Fresh	Autologous		11		38	G38	44	D3	3	3	0	0	2PN	7			Live Birth	NONET	NONET	NONET	IV	DUC-2Plus	DUC-Trait	MNB2C											False	DUCPlus	MNB2
38	Normal IVF	ejac	Discard	Positive	2	2	2	NoAb	NO	Fresh	Autologous		11		38	G38	44	D3	3	3	0	0	3PN	7			Live Birth	NONET	NONET	NONET	IV	DUC-1	DUC-Trait	NoMNB											False	DUC-1	NoMNB
38	Normal IVF	ejac	Undecided	Positive	2	2	2	NoAb	NO	Fresh	Autologous		11		38	G38	44	D3	3	3	0	0	2PN	7			Live Birth	NONET	NONET	NONET	IV	NonDUC	DUC-Trait	NoMNB											False	NonDUC	NoMNB
38	Normal IVF	ejac		Positive	2	2	2	NoAb	NO	Fresh	Autologous		11		38	G38	44	D3	3	3	0	0	2PN	7			Live Birth	NONET	NONET	NONET	IV	NonDUC	DUC-Trait	NoMNB											False	NonDUC	NoMNB
38	Normal IVF	ejac	Discard	Positive	2	2	2	NoAb	NO	Fresh	Autologous		11		38	G38	44	D3	3	3	0	0	1PN	7			Live Birth	NONET	NONET	NONET	IV	NonDUC	DUC-Trait	NoMNB											False	NonDUC	NoMNB
38	Normal IVF	ejac		Positive	2	2	2	NoAb	NO	Fresh	Autologous		11		38	G38	44	D3	3	3	0	0	2PN	7			Live Birth	NONET	NONET	NONET	IV	NonDUC	DUC-Trait	NoMNB											False	NonDUC	NoMNB
33	ICSI	ejac	Freeze	Negative	0	0	0	NoPreg	NO	Fresh	Autologous		9		33	G34	31	D3	2	2	4	4	2PN	7	Cry	D6	Not Pregnant	NONET	NONET	NONET	III	NonDUC	DUC-Trait	MNB2C											True	NonDUC	MNB2
33	ICSI	ejac	Freeze	Negative	0	0	0	NoPreg	NO	Fresh	Autologous		9		33	G34	31	D3	2	2	4	4	2PN	7	Cry	D5	Not Pregnant	NONET	NONET	NONET	I	NonDUC	DUC-Trait	MNB2C											True	NonDUC	MNB2
33	ICSI	ejac	Freeze	Negative	0	0	0	NoPreg	NO	Fresh	Autologous		9		33	G34	31	D3	2	2	4	4	2PN	7	Cry	D6	Not Pregnant	NONET	NONET	NONET	II	NonDUC	DUC-Trait	NoMNB											True	NonDUC	NoMNB
33	ICSI	ejac	Freeze	Negative	0	0	0	NoPreg	NO	Fresh	Autologous		9		33	G34	31	D3	2	2	4	4	2PN	7	Cry	D5	Not Pregnant	NONET	NONET	NONET	III	NonDUC	DUC-Trait	MNB2C											True	NonDUC	MNB2
33	ICSI	ejac	Transfer	Negative	0	0	0	NoPreg	NO	Fresh	Autologous		9		33	G34	31	D3	2	2	4	4	2PN	7	ET	D3	Not Pregnant	KIDNEG	KIDNEG	KIDNEG	IV	NonDUC	DUC-Trait	NoMNB											True	NonDUC	NoMNB
33	ICSI	ejac	Transfer	Negative	0	0	0	NoPreg	NO	Fresh	Autologous		9		33	G34	31	D3	2	2	4	4	2PN	7	ET	D3	Not Pregnant	KIDNEG	KIDNEG	KIDNEG	IV	NonDUC	DUC-Trait	NoMNB											True	NonDUC	NoMNB
33	ICSI	ejac	Undecided	Negative	0	0	0	NoPreg	NO	Fresh	Autologous		9		33	G34	31	D3	2	2	4	4	2PN	7			Not Pregnant	NONET	NONET	NONET	IV	DUC-1	DUC-Trait	NoMNB											False	DUC-1	NoMNB
33	ICSI	ejac	Discard	Negative	0	0	0	NoPreg	NO	Fresh	Autologous		9		33	G34	31	D3	2	2	4	4	3PN	7			Not Pregnant	NONET	NONET	NONET	IV	NonDUC	DUC-Trait	NoMNB											False	NonDUC	NoMNB
33	ICSI	ejac	Discard	Negative	0	0	0	NoPreg	NO	Fresh	Autologous		9		33	G34	31	D3	2	2	4	4	3PN	7			Not Pregnant	NONET	NONET	NONET	IV	NonDUC	DUC-Trait	MNB2C											False	NonDUC	MNB2
38	Normal IVF	ejac	Freeze	Positive	2	2	2	NoAb	NO	Fresh	Autologous		14		38	G38	38	D5	2	2	3	3	2PN	9	Cry	D7	Live Birth	NONET	NONET	NONET	III	DUC-2	DUC-Trait	MNB2C											True	DUC-2	MNB2
38	Normal IVF	ejac	Freeze	Positive	2	2	2	NoAb	NO	Fresh	Autologous		14		38	G38	38	D5	2	2	3	3	2PN	9	Cry	D7	Live Birth	NONET	NONET	NONET	II	NonDUC	DUC-Trait	NoMNB											True	NonDUC	NoMNB
38	Normal IVF	ejac	Freeze	Positive	2	2	2	NoAb	NO	Fresh	Autologous		14		38	G38	38	D5	2	2	3	3	2PN	9	Cry	D7	Live Birth	NONET	NONET	NONET	II	DUC-2	DUC-Trait	NoMNB											True	DUC-2	NoMNB
38	Normal IVF	ejac	Transfer	Positive	2	2	2	NoAb	NO	Fresh	Autologous		14		38	G38	38	D5	2	2	3	3	2PN	9	ET	D5	Live Birth	KIDPOS	KIDPOS	KIDPOS	I	NonDUC	DUC-Trait	NoMNB											True	NonDUC	NoMNB
38	Normal IVF	ejac	Transfer	Positive	2	2	2	NoAb	NO	Fresh	Autologous		14		38	G38	38	D5	2	2	3	3	2PN	9	ET	D5	Live Birth	KIDPOS	KIDPOS	KIDPOS	I	NonDUC	DUC-Trait	MNB2C											True	NonDUC	MNB2
38	Normal IVF	ejac		Positive	2	2	2	NoAb	NO	Fresh	Autologous		14		38	G38	38	D5	2	2	3	3	2PN	9			Live Birth	NONET	NONET	NONET	IV	NonDUC	DUC-Trait	NoMNB											False	NonDUC	NoMNB
38	Normal IVF	ejac		Positive	2	2	2	NoAb	NO	Fresh	Autologous		14		38	G38	38	D5	2	2	3	3	2PN	9			Live Birth	NONET	NONET	NONET	IV	NonDUC	DUC-Trait	NoMNB											False	NonDUC	NoMNB
38	Normal IVF	ejac		Positive	2	2	2	NoAb	NO	Fresh	Autologous		14		38	G38	38	D5	2	2	3	3	2PN	9			Live Birth	NONET	NONET	NONET	IV	NonDUC	DUC-Trait	NoMNB											False	NonDUC	NoMNB
38	Normal IVF	ejac		Positive	2	2	2	NoAb	NO	Fresh	Autologous		14		38	G38	38	D5	2	2	3	3	1PN	9			Live Birth	NONET	NONET	NONET	IV	NonDUC	DUC-Trait	NoMNB											False	NonDUC	NoMNB
38	Normal IVF	ejac		Positive	2	2	2	NoAb	NO	Fresh	Autologous		14		38	G38	38	D5	2	2	3	3	2PN	9			Live Birth	NONET	NONET	NONET	IV	NonDUC	DUC-Trait	NoMNB											False	NonDUC	NoMNB
31	ICSI	donor, froz	Freeze	Positive	2	2	2	NoAb	NO	Fresh	Autologous	ICSI	19		31	G34	32	D5	2	2	6	3	2PN	12	Cry	D6	Live Birth	NONET	NONET	NONET	II	NonDUC	DUC-Trait	NoMNB											True	NonDUC	NoMNB
31	ICSI	donor, froz	Freeze	Positive	2	2	2	NoAb	NO	Fresh	Autologous	ICSI	19		31	G34	32	D5	2	2	6	3	2PN	12	Cry	D6	Live Birth	NONET	NONET	NONET	II	DUC-3	DUC-Trait	MNB2C											True	DUC-3	MNB2
31	ICSI	donor, froz	Freeze	Positive	2	2	2	NoAb	NO	Fresh	Autologous	ICSI	19		31	G34	32	D5	2	2	6	3	2PN	12	Cry	D6	Live Birth	NONET	NONET	NONET	I	NonDUC	DUC-Trait	NoMNB											True	NonDUC	NoMNB
31	ICSI	donor, froz	Transfer	Positive	2	2	2	NoAb	NO	Fresh	Autologous	ICSI	19		31	G34	32	D5	2	2	6	3	2PN	12	ET	D5	Live Birth	KIDPOS	KIDPOS	KIDPOS	II	NonDUC	DUC-Trait	NoMNB											True	NonDUC	NoMNB
31	ICSI	donor, froz	Transfer	Positive	2	2	2	NoAb	NO	Fresh	Autologous	ICSI	19		31	G34	32	D5	2	2	6	3	2PN	12	ET	D5	Live Birth	KIDPOS	KIDPOS	KIDPOS	II	NonDUC	DUC-Trait	NoMNB											True	NonDUC	NoMNB
31	ICSI	donor, froz		Positive	2	2	2	NoAb	NO	Fresh	Autologous	ICSI	19		31	G34	32	D5	2	2	6	3	2PN	12			Live Birth	NONET	NONET	NONET	IV	NonDUC	DUC-Trait	MNB2C											False	NonDUC	MNB2
31	ICSI	donor, froz		Positive	2	2	2	NoAb	NO	Fresh	Autologous	ICSI	19		31	G34	32	D5	2	2	6	3	2PN	12			Live Birth	NONET	NONET	NONET	IV	DUC-2	DUC-Trait	MNB2C											False	DUC-2	MNB2
31	ICSI	donor, froz		Positive	2	2	2	NoAb	NO	Fresh	Autologous	ICSI	19		31	G34	32	D5	2	2	6	3	2PN	12			Live Birth	NONET	NONET	NONET	IV	NonDUC	DUC-Trait	MNB2C											False	NonDUC	MNB2
31	ICSI	donor, froz		Positive	2	2	2	NoAb	NO	Fresh	Autologous	ICSI	19		31	G34	32	D5	2	2	6	3	2PN	12			Live Birth	NONET	NONET	NONET	IV	NonDUC	DUC-Trait	MNB2C											False	NonDUC	MNB2
31	ICSI	donor, froz		Positive	2	2	2	NoAb	NO	Fresh	Autologous	ICSI	19		31	G34	32	D5	2	2	6	3	2PN	12			Live Birth	NONET	NONET	NONET	IV	NonDUC	DUC-Trait	NoMNB											False	NonDUC	NoMNB
31	ICSI	donor, froz		Positive	2	2	2	NoAb	NO	Fresh	Autologous	ICSI	19		31	G34	32	D5	2	2	6	3	2PN	12			Live Birth	NONET	NONET	NONET	IV	DUC-1	DUC-Trait	MNU1Cp											False	DUC-1	MNB1
31	ICSI	donor, froz	Undecided	Positive	2	2	2	NoAb	NO	Fresh	Autologous	ICSI	19		31	G34	32	D5	2	2	6	3	2PN	12			Live Birth	NONET	NONET	NONET	IV	DUC-1	DUC-Trait	MNB2C											False	DUC-1	MNB2
31	Normal IVF	ejac	Freeze	Negative	0	0	0	NoPreg	NO	Fresh	Autologous	INSEM	12		31	G34	36	D3	2	2	6	5	2PN	10	Cry	D6	Not Pregnant	Unknown	Unknown	Unknown	II	DUC-3	DUC-Trait	NoMNB											True	DUC-3	NoMNB
31	Normal IVF	ejac	Freeze	Negative	0	0	0	NoPreg	NO	Fresh	Autologous	INSEM	12		31	G34	36	D3	2	2	6	5	2PN	10	Cry	D6	Not Pregnant	Unknown	Unknown	Unknown	II	NonDUC	DUC-Trait	NoMNB											True	NonDUC	NoMNB
31	Normal IVF	ejac	Freeze	Negative	0	0	0	NoPreg	NO	Fresh	Autologous	INSEM	12		31	G34	36	D3	2	2	6	5	2PN	10	Cry	D6	Not Pregnant	NONKID	NONKID	NONKID	II	NonDUC	DUC-Trait	NoMNB											True	NonDUC	NoMNB
31	Normal IVF	ejac	Freeze	Negative	0	0	0	NoPreg	NO	Fresh	Autologous	INSEM	12		31	G34	36	D3	2	2	6	5	1PN	10	Cry	D6	Not Pregnant	NONET	NONET	NONET	II	NonDUC	DUC-Trait	NoMNB											True	NonDUC	NoMNB
31	Normal IVF	ejac	Freeze	Negative	0	0	0	NoPreg	NO	Fresh	Autologous	INSEM	12		31	G34	36	D3	2	2	6	5	2PN	10	Cry	D6	Not Pregnant	NONKID	NONKID	NONKID	I	NonDUC	DUC-Trait	NoMNB											True	NonDUC	NoMNB
31	Normal IVF	ejac	Transfer	Negative	0	0	0	NoPreg	NO	Fresh	Autologous	INSEM	12		31	G34	36	D3	2	2	6	5	2PN	10	ET	D3	Not Pregnant	KIDNEG	KIDNEG	KIDNEG	IV	NonDUC	DUC-Trait	NoMNB											True	NonDUC	NoMNB
31	Normal IVF	ejac	Transfer	Negative	0	0	0	NoPreg	NO	Fresh	Autologous	INSEM	12		31	G34	36	D3	2	2	6	5	2PN	10	ET	D3	Not Pregnant	KIDNEG	KIDNEG	KIDNEG	IV	NonDUC	DUC-Trait	MNB2C											True	NonDUC	MNB2
31	Normal IVF	ejac		Negative	0	0	0	NoPreg	NO	Fresh	Autologous	INSEM	12		31	G34	36	D3	2	2	6	5	2PN	10			Not Pregnant	NONET	NONET	NONET	IV	NonDUC	DUC-Trait	NoMNB											False	NonDUC	NoMNB
31	Normal IVF	ejac	Discard	Negative	0	0	0	NoPreg	NO	Fresh	Autologous	INSEM	12		31	G34	36	D3	2	2	6	5	2PN	10			Not Pregnant	NONET	NONET	NONET	IV	NonDUC	DUC-Trait	NoMNB											False	NonDUC	NoMNB
31	Normal IVF	ejac		Negative	0	0	0	NoPreg	NO	Fresh	Autologous	INSEM	12		31	G34	36	D3	2	2	6	5	2PN	10			Not Pregnant	NONET	NONET	NONET	IV	NonDUC	DUC-Trait	NoMNB											False	NonDUC	NoMNB
31	Normal IVF	ejac	Undecided	Negative	0	0	0	NoPreg	NO	Fresh	Autologous	INSEM	12		31	G34	36	D3	2	2	6	5	2PN	10			Not Pregnant	NONET	NONET	NONET	IV	DUC-2	DUC-Trait	NoMNB											False	DUC-2	NoMNB
34	Normal IVF	ejac	Transfer	Positive	2	2	1	NoAb	NO	Fresh	Autologous	INSEM	14		34	G34	35	D5	2	2	4	4	2PN	10	ET	D5	Live Birth	KIDPOS	KIDPOS	NONKID	I	NonDUC	DUC-Trait	NoMNB											True	NonDUC	NoMNB
34	Normal IVF	ejac	Freeze	Positive	2	2	1	NoAb	NO	Fresh	Autologous	INSEM	14		34	G34	35	D5	2	2	4	4	2PN	10	Cry	D6	Live Birth	NONET	NONET	NONET	I	NonDUC	DUC-Trait	NoMNB											True	NonDUC	NoMNB
34	Normal IVF	ejac	Transfer	Positive	2	2	1	NoAb	NO	Fresh	Autologous	INSEM	14		34	G34	35	D5	2	2	4	4	2PN	10	ET	D5	Live Birth	KIDPOS	KIDPOS	NONKID	I	NonDUC	DUC-Trait	MNB2C											True	NonDUC	MNB2
34	Normal IVF	ejac	Freeze	Positive	2	2	1	NoAb	NO	Fresh	Autologous	INSEM	14		34	G34	35	D5	2	2	4	4	2PN	10	Cry	D5	Live Birth	NONET	NONET	NONET	II	NonDUC	DUC-Trait	NoMNB											True	NonDUC	NoMNB
34	Normal IVF	ejac	Freeze	Positive	2	2	1	NoAb	NO	Fresh	Autologous	INSEM	14		34	G34	35	D5	2	2	4	4	2PN	10	Cry	D6	Live Birth	NONET	NONET	NONET	II	NonDUC	DUC-Trait	NoMNB											True	NonDUC	NoMNB
34	Normal IVF	ejac	Freeze	Positive	2	2	1	NoAb	NO	Fresh	Autologous	INSEM	14		34	G34	35	D5	2	2	4	4	2PN	10	Cry	D5	Live Birth	NONET	NONET	NONET	II	NonDUC	DUC-Trait	MNB2C											True	NonDUC	MNB2
34	Normal IVF	ejac		Positive	2	2	1	NoAb	NO	Fresh	Autologous	INSEM	14		34	G34	35	D5	2	2	4	4	2PN	10			Live Birth	NONET	NONET	NONET	IV	NonDUC	DUC-Trait	MNB2C											False	NonDUC	MNB2
34	Normal IVF	ejac		Positive	2	2	1	NoAb	NO	Fresh	Autologous	INSEM	14		34	G34	35	D5	2	2	4	4	2PN	10			Live Birth	NONET	NONET	NONET	IV	NonDUC	DUC-Trait	MNB2C											False	NonDUC	MNB2
34	Normal IVF	ejac		Positive	2	2	1	NoAb	NO	Fresh	Autologous	INSEM	14		34	G34	35	D5	2	2	4	4	2PN	10			Live Birth	NONET	NONET	NONET	IV	NonDUC	DUC-Trait	NoMNB											False	NonDUC	NoMNB
34	Normal IVF	ejac	Undecided	Positive	2	2	1	NoAb	NO	Fresh	Autologous	INSEM	14		34	G34	35	D5	2	2	4	4	2PN	10			Live Birth	NONET	NONET	NONET	IV	DUC-2	DUC-Trait	NoMNB											False	DUC-2	NoMNB
34	Normal IVF	ejac		Positive	2	2	1	NoAb	NO	Fresh	Autologous	INSEM	14		34	G34	35	D5	2	2	4	4	1PN	10			Live Birth	NONET	NONET	NONET	IV	NonDUC	DUC-Trait	NoMNB											False	NonDUC	NoMNB
35	ICSI	ejac	Freeze	Positive	1	1	0	Ab	NO	Fresh	Autologous		27		35	G35	37	D3	2	2	7	4	2PN	12	Cry	D5	Missed Ab	NONET	NONET	NONET	II	NonDUC	DUC-Trait	NoMNB											True	NonDUC	NoMNB
35	ICSI	ejac	Freeze	Positive	1	1	0	Ab	NO	Fresh	Autologous		27		35	G35	37	D3	2	2	7	4	2PN	12	Cry	D5	Missed Ab	NONET	NONET	NONET	II	NonDUC	DUC-Trait	NoMNB											True	NonDUC	NoMNB
35	ICSI	ejac		Positive	1	1	0	Ab	NO	Fresh	Autologous		27		35	G35	37	D3	2	2	7	4	2PN	12			Missed Ab	NONET	NONET	NONET	III	NonDUC	DUC-Trait	NoMNB											False	NonDUC	NoMNB
35	ICSI	ejac	Freeze	Positive	1	1	0	Ab	NO	Fresh	Autologous		27		35	G35	37	D3	2	2	7	4	2PN	12	Cry	D6	Missed Ab	NONET	NONET	NONET	II	NonDUC	DUC-Trait	NoMNB											True	NonDUC	NoMNB
35	ICSI	ejac	Freeze	Positive	1	1	0	Ab	NO	Fresh	Autologous		27		35	G35	37	D3	2	2	7	4	2PN	12	Cry	D6	Missed Ab	NONET	NONET	NONET	II	NonDUC	DUC-Trait	NoMNB											True	NonDUC	NoMNB
35	ICSI	ejac	Transfer	Positive	1	1	0	Ab	NO	Fresh	Autologous		27		35	G35	37	D3	2	2	7	4	2PN	12	ET	D3	Missed Ab	NONKID	NONKID	KIDNEG	IV	NonDUC	DUC-Trait	NoMNB											True	NonDUC	NoMNB
35	ICSI	ejac	Transfer	Positive	1	1	0	Ab	NO	Fresh	Autologous		27		35	G35	37	D3	2	2	7	4	2PN	12	ET	D3	Missed Ab	NONKID	NONKID	KIDNEG	IV	NonDUC	DUC-Trait	NoMNB											True	NonDUC	NoMNB
35	ICSI	ejac		Positive	1	1	0	Ab	NO	Fresh	Autologous		27		35	G35	37	D3	2	2	7	4	2PN	12			Missed Ab	NONET	NONET	NONET	IV	NonDUC	DUC-Trait	NoMNB											False	NonDUC	NoMNB
35	ICSI	ejac		Positive	1	1	0	Ab	NO	Fresh	Autologous		27		35	G35	37	D3	2	2	7	4	2PN	12			Missed Ab	NONET	NONET	NONET	IV	NonDUC	DUC-Trait	NoMNB											False	NonDUC	NoMNB
35	ICSI	ejac		Positive	1	1	0	Ab	NO	Fresh	Autologous		27		35	G35	37	D3	2	2	7	4	2PN	12			Missed Ab	NONET	NONET	NONET	IV	NonDUC	DUC-Trait	NoMNB											False	NonDUC	NoMNB
35	ICSI	ejac		Positive	1	1	0	Ab	NO	Fresh	Autologous		27		35	G35	37	D3	2	2	7	4	2PN	12			Missed Ab	NONET	NONET	NONET	IV	NonDUC	DUC-Trait	NoMNB											False	NonDUC	NoMNB
35	ICSI	ejac	Undecided	Positive	1	1	0	Ab	NO	Fresh	Autologous		27		35	G35	37	D3	2	2	7	4	2PN	12			Missed Ab	NONET	NONET	NONET	IV	DUC-1	DUC-Trait	MNB2C											False	DUC-1	MNB2
37	ICSI	ejac	Transfer	Positive	1	1	1	NoAb	NO	Fresh	Autologous	PGS D3 CCS(SNP)	11		37	G35	41	D5	3	3	0	0	2PN	10	ET	D5	Live Birth	NONKID	NONKID	NONKID	II	NonDUC	DUC-Trait	MNB2Cp	BX	3	PGS	D3	Yes	SNP			PUR	EUP	True	NonDUC	MNB2
37	ICSI	ejac	Transfer	Positive	1	1	1	NoAb	NO	Fresh	Autologous	PGS D3 CCS(SNP)	11		37	G35	41	D5	3	3	0	0	2PN	10	ET	D5	Live Birth	NONKID	NONKID	NONKID	III	NonDUC	DUC-Trait	NoMNB	BX	3	PGS	D3	Yes	SNP			PUR	EUP	True	NonDUC	NoMNB
37	ICSI	ejac	Transfer	Positive	1	1	1	NoAb	NO	Fresh	Autologous	PGS D3 CCS(SNP)	11		37	G35	41	D5	3	3	0	0	2PN	10	ET	D5	Live Birth	NONKID	NONKID	NONKID	IV	NonDUC	DUC-Trait	NoMNB	BX	3	PGS	D3	Yes	SNP			PUR	EUP	True	NonDUC	NoMNB
37	ICSI	ejac	Undecided	Positive	1	1	1	NoAb	NO	Fresh	Autologous	PGS D3 CCS(SNP)	11		37	G35	41	D5	3	3	0	0	2PN	10			Live Birth	NONET	NONET	NONET	IV	DUC-2	DUC-Trait	MNB2C	BX	3	PGS	D3	Yes	SNP			PUR	CxA	False	DUC-2	MNB2
37	ICSI	ejac		Positive	1	1	1	NoAb	NO	Fresh	Autologous	PGS D3 CCS(SNP)	11		37	G35	41	D5	3	3	0	0	2PN	10			Live Birth	NONET	NONET	NONET	IV	NonDUC	DUC-Trait	NoMNB	BX	3	PGS	D3	Yes	SNP			PUR	CxA	False	NonDUC	NoMNB
37	ICSI	ejac	Undecided	Positive	1	1	1	NoAb	NO	Fresh	Autologous	PGS D3 CCS(SNP)	11		37	G35	41	D5	3	3	0	0	1PN	10			Live Birth	NONET	NONET	NONET	IV	DUC-3	DUC-Trait	NoMNB	BX	3	PGS	D3	Yes	SNP			PUR	CxA	False	DUC-3	NoMNB
37	ICSI	ejac	Undecided	Positive	1	1	1	NoAb	NO	Fresh	Autologous	PGS D3 CCS(SNP)	11		37	G35	41	D5	3	3	0	0	2PN	10			Live Birth	NONET	NONET	NONET	IV	DUC-2	DUC-Trait	MNB2C	BX	3	PGS	D3	Yes	SNP			PUR	CxA	False	DUC-2	MNB2
37	ICSI	ejac		Positive	1	1	1	NoAb	NO	Fresh	Autologous	PGS D3 CCS(SNP)	11		37	G35	41	D5	3	3	0	0	2PN	10			Live Birth	NONET	NONET	NONET	IV	NonDUC	DUC-Trait	NoMNB	BX	3	PGS	D3	Yes	SNP			PUR	CxA	False	NonDUC	NoMNB
37	ICSI	ejac		Positive	1	1	1	NoAb	NO	Fresh	Autologous	PGS D3 CCS(SNP)	11		37	G35	41	D5	3	3	0	0	2PN	10			Live Birth	NONET	NONET	NONET	IV	NonDUC	DUC-Trait	NoMNB	BX	3	PGS	D3	Yes	SNP			PUR	ANU	False	NonDUC	NoMNB
37	ICSI	ejac		Positive	1	1	1	NoAb	NO	Fresh	Autologous	PGS D3 CCS(SNP)	11		37	G35	41	D5	3	3	0	0	2PN	10			Live Birth	NONET	NONET	NONET	IV	NonDUC	DUC-Trait	MNB2C	BX	3	PGS	D3	Yes	SNP			PUR	MUT	False	NonDUC	MNB2
37	ICSI	ejac		Positive	1	1	1	NoAb	NO	Fresh	Autologous	PGS D3 CCS(SNP)	11		37	G35	41	D5	3	3	0	0	2PN	10			Live Birth	NONET	NONET	NONET	IV	NonDUC	DUC-Trait	NoMNB	BX	3	PGS	D3	Yes	SNP			PUR	CxA	False	NonDUC	NoMNB
35	ICSI	ejac	Freeze	Negative	0	0	0	NoPreg	NO	Fresh	Autologous		13		35	G35	39	D3	3	3	4	4	2PN	9	Cry	D6	Not Pregnant	KIDPOS	KIDPOS	Unknown	II	NonDUC	DUC-Trait	NoMNB											True	NonDUC	NoMNB
35	ICSI	ejac	Freeze	Negative	0	0	0	NoPreg	NO	Fresh	Autologous		13		35	G35	39	D3	3	3	4	4	2PN	9	Cry	D6	Not Pregnant	NONET	NONET	NONET	II	NonDUC	DUC-Trait	NoMNB											True	NonDUC	NoMNB
35	ICSI	ejac	Freeze	Negative	0	0	0	NoPreg	NO	Fresh	Autologous		13		35	G35	39	D3	3	3	4	4	2PN	9	Cry	D6	Not Pregnant	NONET	NONET	NONET	III	NonDUC	DUC-Trait	MNB2C											True	NonDUC	MNB2
35	ICSI	ejac	Freeze	Negative	0	0	0	NoPreg	NO	Fresh	Autologous		13		35	G35	39	D3	3	3	4	4	2PN	9	Cry	D6	Not Pregnant	NONET	NONET	NONET	III	NonDUC	DUC-Trait	MNB2C											True	NonDUC	MNB2
35	ICSI	ejac	Transfer	Negative	0	0	0	NoPreg	NO	Fresh	Autologous		13		35	G35	39	D3	3	3	4	4	2PN	9	ET	D3	Not Pregnant	KIDNEG	KIDNEG	KIDNEG	IV	NonDUC	DUC-Trait	NoMNB											True	NonDUC	NoMNB
35	ICSI	ejac	Transfer	Negative	0	0	0	NoPreg	NO	Fresh	Autologous		13		35	G35	39	D3	3	3	4	4	2PN	9	ET	D3	Not Pregnant	KIDNEG	KIDNEG	KIDNEG	IV	NonDUC	DUC-Trait	NoMNB											True	NonDUC	NoMNB
35	ICSI	ejac	Transfer	Negative	0	0	0	NoPreg	NO	Fresh	Autologous		13		35	G35	39	D3	3	3	4	4	2PN	9	ET	D3	Not Pregnant	KIDNEG	KIDNEG	KIDNEG	IV	NonDUC	DUC-Trait	NoMNB											True	NonDUC	NoMNB
35	ICSI	ejac		Negative	0	0	0	NoPreg	NO	Fresh	Autologous		13		35	G35	39	D3	3	3	4	4	2PN	9			Not Pregnant	NONET	NONET	NONET	IV	NonDUC	DUC-Trait	NoMNB											False	NonDUC	NoMNB
35	ICSI	ejac		Negative	0	0	0	NoPreg	NO	Fresh	Autologous		13		35	G35	39	D3	3	3	4	4	2PN	9			Not Pregnant	NONET	NONET	NONET	IV	NonDUC	DUC-Trait	MNB2C											False	NonDUC	MNB2
40	ICSI	ejac	Freeze	Positive	1	1	1	NoAb	NO	Fresh	Autologous		25		40	G38	41	D3	5	5	3	3	2PN	18	FET	D6	Live Birth	NONET	NONET	NONET	III	NonDUC	DUC-Trait	MNB2Cp											True	NonDUC	MNB2
40	ICSI	ejac	Freeze	Positive	1	1	1	NoAb	NO	Fresh	Autologous	ICSI	25		40	G38	41	D3	5	5	3	3	2PN	18	FET	D6	Live Birth	NONET	NONET	NONET	III	NonDUC	DUC-Trait	NoMNB											True	NonDUC	NoMNB
40	ICSI	ejac	Freeze	Positive	1	1	1	NoAb	NO	Fresh	Autologous	ICSI	25		40	G38	41	D3	5	5	3	3	2PN	18	FET	D5	Live Birth	NONET	NONET	NONET	II	NonDUC	DUC-Trait	NoMNB											True	NonDUC	NoMNB
40	ICSI	ejac	Transfer	Positive	1	1	1	NoAb	NO	Fresh	Autologous		25		40	G38	41	D3	5	5	3	3	2PN	18	ET	D3	Live Birth	NONKID	NONKID	NONKID	IV	NonDUC	DUC-Trait	NoMNB											True	NonDUC	NoMNB
40	ICSI	ejac	Transfer	Positive	1	1	1	NoAb	NO	Fresh	Autologous		25		40	G38	41	D3	5	5	3	3	2PN	18	ET	D3	Live Birth	NONKID	NONKID	NONKID	IV	NonDUC	DUC-Trait	NoMNB											True	NonDUC	NoMNB
40	ICSI	ejac	Transfer	Positive	1	1	1	NoAb	NO	Fresh	Autologous	ICSI	25		40	G38	41	D3	5	5	3	3	2PN	18	ET	D3	Live Birth	NONKID	NONKID	NONKID	IV	NonDUC	DUC-Trait	NoMNB											True	NonDUC	NoMNB
40	ICSI	ejac	Transfer	Positive	1	1	1	NoAb	NO	Fresh	Autologous	ICSI	25		40	G38	41	D3	5	5	3	3	2PN	18	ET	D3	Live Birth	NONKID	NONKID	NONKID	IV	NonDUC	DUC-Trait	NoMNB											True	NonDUC	NoMNB
40	ICSI	ejac	Transfer	Positive	1	1	1	NoAb	NO	Fresh	Autologous		25		40	G38	41	D3	5	5	3	3	2PN	18	ET	D3	Live Birth	NONKID	NONKID	NONKID	IV	NonDUC	DUC-Trait	NoMNB											True	NonDUC	NoMNB
40	ICSI	ejac		Positive	1	1	1	NoAb	NO	Fresh	Autologous		25		40	G38	41	D3	5	5	3	3	2PN	18			Live Birth	NONET	NONET	NONET	IV	NonDUC	DUC-Trait	MNB2C											False	NonDUC	MNB2
40	ICSI	ejac	Undecided	Positive	1	1	1	NoAb	NO	Fresh	Autologous		25		40	G38	41	D3	5	5	3	3	2PN	18			Live Birth	NONET	NONET	NONET	IV	DU4-1	DUC-Trait	NoMNB											False	DUC-1	NoMNB
40	ICSI	ejac	Undecided	Positive	1	1	1	NoAb	NO	Fresh	Autologous		25		40	G38	41	D3	5	5	3	3	2PN	18			Live Birth	NONET	NONET	NONET	IV	DUC-2	DUC-Trait	MNB2C											False	DUC-2	MNB2
40	ICSI	ejac	Undecided	Positive	1	1	1	NoAb	NO	Fresh	Autologous	ICSI	25		40	G38	41	D3	5	5	3	3	2PN	18			Live Birth	NONET	NONET	NONET	IV	DUC-2	DUC-Trait	NoMNB											False	DUC-2	NoMNB
40	ICSI	ejac		Positive	1	1	1	NoAb	NO	Fresh	Autologous	ICSI	25		40	G38	41	D3	5	5	3	3	2PN	18			Live Birth	NONET	NONET	NONET	IV	NonDUC	DUC-Trait	NoMNB											False	NonDUC	NoMNB
40	ICSI	ejac		Positive	1	1	1	NoAb	NO	Fresh	Autologous		25		40	G38	41	D3	5	5	3	3	2PN	18			Live Birth	NONET	NONET	NONET	IV	NonDUC	DUC-Trait	NoMNB											False	NonDUC	NoMNB
40	ICSI	ejac	Undecided	Positive	1	1	1	NoAb	NO	Fresh	Autologous	ICSI	25		40	G38	41	D3	5	5	3	3	2PN	18			Live Birth	NONET	NONET	NONET	IV	DUC-2	DUC-Trait	NoMNB											False	DUC-2	NoMNB
40	ICSI	ejac		Positive	1	1	1	NoAb	NO	Fresh	Autologous	ICSI	25		40	G38	41	D3	5	5	3	3	2PN	18			Live Birth	NONET	NONET	NONET	IV	NonDUC	DUC-Trait	NoMNB											False	NonDUC	NoMNB
40	ICSI	ejac		Positive	1	1	1	NoAb	NO	Fresh	Autologous		25		40	G38	41	D3	5	5	3	3	2PN	18			Live Birth	NONET	NONET	NONET	IV	NonDUC	DUC-Trait	MNB2Cp											False	NonDUC	MNB2
40	ICSI	ejac	Undecided	Positive	1	1	1	NoAb	NO	Fresh	Autologous		25		40	G38	41	D3	5	5	3	3	2PN	18			Live Birth	NONET	NONET	NONET	IV	NonDUC	DUC-Trait	NoMNB											False	NonDUC	NoMNB
34	ICSI	ejac	Freeze	Positive	1	1	1	NoAb	NO	Fresh	Autologous		9		34	G34	38	D3	3	3	3	3	2PN	8	Cry	D6	Live Birth	NONET	NONET	NONET	III	DUC-1	DUC-Trait	NoMNB											True	DUC-1	NoMNB
34	ICSI	ejac	Freeze	Positive	1	1	1	NoAb	NO	Fresh	Autologous		9		34	G34	38	D3	3	3	3	3	2PN	8	Cry	D5	Live Birth	KIDPOS	KIDPOS	KIDNEG	II	DUC-2	DUC-Trait	NoMNB											True	DUC-2	NoMNB
34	ICSI	ejac	Freeze	Positive	1	1	1	NoAb	NO	Fresh	Autologous		9		34	G34	38	D3	3	3	3	3	2PN	8	Cry	D5	Live Birth	KIDNEG	KIDNEG	KIDNEG	III	NonDUC	DUC-Trait	NoMNB											True	NonDUC	NoMNB
34	ICSI	ejac	Transfer	Positive	1	1	1	NoAb	NO	Fresh	Autologous		9		34	G34	38	D3	3	3	3	3	2PN	8	ET	D3	Live Birth	NONKID	NONKID	NONKID	IV	NonDUC	DUC-Trait	MNB2C											True	NonDUC	MNB2
34	ICSI	ejac	Transfer	Positive	1	1	1	NoAb	NO	Fresh	Autologous		9		34	G34	38	D3	3	3	3	3	2PN	8	ET	D3	Live Birth	NONKID	NONKID	NONKID	IV	NonDUC	DUC-Trait	MNB4C											True	NonDUC	MNB4
34	ICSI	ejac	Transfer	Positive	1	1	1	NoAb	NO	Fresh	Autologous		9		34	G34	38	D3	3	3	3	3	2PN	8	ET	D3	Live Birth	NONKID	NONKID	NONKID	IV	NonDUC	DUC-Trait	NoMNB											True	NonDUC	NoMNB
34	ICSI	ejac	Discard	Positive	1	1	1	NoAb	NO	Fresh	Autologous		9		34	G34	38	D3	3	3	3	3	3PN	8			Live Birth	NONET	NONET	NONET	IV	NonDUC	DUC-Trait	NoMNB											False	NonDUC	NoMNB
34	ICSI	ejac	Undecided	Positive	1	1	1	NoAb	NO	Fresh	Autologous		9		34	G34	38	D3	3	3	3	3	2PN	8			Live Birth	NONET	NONET	NONET	IV	NonDUC	DUC-Trait	NoMNB											False	NonDUC	NoMNB
34	ICSI	ejac		Positive	1	1	1	NoAb	NO	Fresh	Autologous		9		34	G34	38	D3	3	3	3	3	2PN	8			Live Birth	NONET	NONET	NONET	IV	NonDUC	DUC-Trait	MNB2C											False	NonDUC	MNB2
35	ICSI	ejac	Transfer	Positive	1	1	1	NoAb	NO	Fresh	Autologous		9		35	G35	40	D3	3	3	0	0	2PN	7	ET	D3	Live Birth	NONKID	NONKID	NONKID	IV	NonDUC	DUC-Nor	NoMNB											True	NonDUC	NoMNB
35	ICSI	ejac	Transfer	Positive	1	1	1	NoAb	NO	Fresh	Autologous		9		35	G35	40	D3	3	3	0	0	2PN	7	ET	D3	Live Birth	NONKID	NONKID	NONKID	IV	DUC-1	DUC-Nor	MNB2C											True	DUC-1	MNB2
35	ICSI	ejac	Transfer	Positive	1	1	1	NoAb	NO	Fresh	Autologous		9		35	G35	40	D3	3	3	0	0	2PN	7	ET	D3	Live Birth	NONKID	NONKID	NONKID	IV	NonDUC	DUC-Nor	NoMNB											True	NonDUC	NoMNB
35	ICSI	ejac	Undecided	Positive	1	1	1	NoAb	NO	Fresh	Autologous		9		35	G35	40	D3	3	3	0	0	2PN	7			Live Birth	NONET	NONET	NONET	IV	DUC-1	DUC-Nor	NoMNB											False	DUC-1	NoMNB
35	ICSI	ejac	Undecided	Positive	1	1	1	NoAb	NO	Fresh	Autologous		9		35	G35	40	D3	3	3	0	0	2PN	7			Live Birth	NONET	NONET	NONET	IV	DUC-1	DUC-Nor	NoMNB											False	DUC-1	NoMNB
35	ICSI	ejac	Undecided	Positive	1	1	1	NoAb	NO	Fresh	Autologous		9		35	G35	40	D3	3	3	0	0	2PN	7			Live Birth	NONET	NONET	NONET	IV	DUC-1	DUC-Nor	NoMNB											False	DUC-1	NoMNB
35	ICSI	ejac	Undecided	Positive	1	1	1	NoAb	NO	Fresh	Autologous		9		35	G35	40	D3	3	3	0	0	2PN	7			Live Birth	NONET	NONET	NONET	IV	DUC-1	DUC-Nor	MNB8C											False	DUC-1	MNB8
39	ICSI	husb, froz	Transfer	Positive	1	1	1	NoAb	NO	Fresh	Autologous	ICSI	9		39	G38	40	D3	4	4	0	0	2PN	9	ET	D3	Live Birth	NONKID	NONKID	NONKID	IV	NonDUC	DUC-Nor	MNB2C											True	NonDUC	MNB2
39	ICSI	husb, froz	Transfer	Positive	1	1	1	NoAb	NO	Fresh	Autologous	ICSI	9		39	G38	40	D3	4	4	0	0	2PN	9	ET	D3	Live Birth	NONKID	NONKID	NONKID	IV	DUC-3	DUC-Nor	MNB2C											True	DUC-3	MNB2
39	ICSI	husb, froz	Transfer	Positive	1	1	1	NoAb	NO	Fresh	Autologous	ICSI	9		39	G38	40	D3	4	4	0	0	2PN	9	ET	D3	Live Birth	NONKID	NONKID	NONKID	IV	NonDUC	DUC-Nor	MNB2Cp											True	NonDUC	MNB2
39	ICSI	husb, froz	Transfer	Positive	1	1	1	NoAb	NO	Fresh	Autologous	ICSI	9		39	G38	40	D3	4	4	0	0	2PN	9	ET	D3	Live Birth	NONKID	NONKID	NONKID	IV	NonDUC	DUC-Nor	MNB2Cp											True	NonDUC	MNB2
39	ICSI	husb, froz	Undecided	Positive	1	1	1	NoAb	NO	Fresh	Autologous	ICSI	9		39	G38	40	D3	4	4	0	0	2PN	9			Live Birth	NONET	NONET	NONET	IV	DU4-1	DUC-Nor	MNB2C											False	DUC-1	MNB2
39	ICSI	husb, froz	Undecided	Positive	1	1	1	NoAb	NO	Fresh	Autologous	ICSI	9		39	G38	40	D3	4	4	0	0	2PN	9			Live Birth	NONET	NONET	NONET	IV	DUC-2Plus	DUC-Nor	MNB2C											False	DUCPlus	MNB2
39	ICSI	husb, froz	Undecided	Positive	1	1	1	NoAb	NO	Fresh	Autologous	ICSI	9		39	G38	40	D3	4	4	0	0	2PN	9			Live Birth	NONET	NONET	NONET	IV	DUC-2	DUC-Nor	MNB2C											False	DUC-2	MNB2
39	ICSI	husb, froz	Undecided	Positive	1	1	1	NoAb	NO	Fresh	Autologous	ICSI	9		39	G38	40	D3	4	4	0	0	2PN	9			Live Birth	NONET	NONET	NONET	IV	NonDUC	DUC-Nor	MNB2C											False	NonDUC	MNB2
39	ICSI	husb, froz		Positive	1	1	1	NoAb	NO	Fresh	Autologous	ICSI	9		39	G38	40	D3	4	4	0	0	2PN	9			Live Birth	NONET	NONET	NONET	IV	DUC-1	DUC-Nor	MNB2C											False	DUC-1	MNB2
40	Normal IVF	ejac	Transfer	Positive	1	1	1	NoAb	NO	Fresh	Autologous		13		40	G38	44	D3	3	3	0	0	2PN	8	ET	D3	Live Birth	NONKID	NONKID	NONKID	IV	NonDUC	DUC-Trait	NoMNB											True	NonDUC	NoMNB
40	Normal IVF	ejac	Transfer	Positive	1	1	1	NoAb	NO	Fresh	Autologous		13		40	G38	44	D3	3	3	0	0	2PN	8	ET	D3	Live Birth	NONKID	NONKID	NONKID	IV	NonDUC	DUC-Trait	MNB2C											True	NonDUC	MNB2
40	Normal IVF	ejac	Transfer	Positive	1	1	1	NoAb	NO	Fresh	Autologous		13		40	G38	44	D3	3	3	0	0	2PN	8	ET	D3	Live Birth	NONKID	NONKID	NONKID	IV	NonDUC	DUC-Trait	MNB2C											True	NonDUC	MNB2
40	Normal IVF	ejac	Undecided	Positive	1	1	1	NoAb	NO	Fresh	Autologous		13		40	G38	44	D3	3	3	0	0	2PN	8			Live Birth	NONET	NONET	NONET	IV	DUC-2	DUC-Trait	NoMNB											False	DUC-2	NoMNB
40	Normal IVF	ejac		Positive	1	1	1	NoAb	NO	Fresh	Autologous		13		40	G38	44	D3	3	3	0	0	2PN	8			Live Birth	NONET	NONET	NONET	IV	NonDUC	DUC-Trait	MNB2C											False	NonDUC	MNB2
40	Normal IVF	ejac	Undecided	Positive	1	1	1	NoAb	NO	Fresh	Autologous		13		40	G38	44	D3	3	3	0	0	2PN	8			Live Birth	NONET	NONET	NONET	IV	DUC-1	DUC-Trait	NoMNB											False	DUC-1	NoMNB
40	Normal IVF	ejac	Undecided	Positive	1	1	1	NoAb	NO	Fresh	Autologous		13		40	G38	44	D3	3	3	0	0	2PN	8			Live Birth	NONET	NONET	NONET	IV	DUC-1	DUC-Trait	MNB2Cp											False	DUC-1	MNB2
40	Normal IVF	ejac	Undecided	Positive	1	1	1	NoAb	NO	Fresh	Autologous		13		40	G38	44	D3	3	3	0	0	2PN	8			Live Birth	NONET	NONET	NONET	IV	DU4-1	DUC-Trait	NoMNB											False	DUC-1	NoMNB
40	Normal IVF	ejac	Discard	Positive	1	1	1	NoAb	NO	Fresh	Autologous		13		40	G38	44	D3	3	3	0	0	3PN	8			Live Birth	NONET	NONET	NONET	IV	DUC-2	DUC-Trait	NoMNB											False	DUC-2	NoMNB
36	ICSI	ejac	Transfer	Positive	1	1	1	NoAb	NO	Fresh	Autologous	PGS D3 CCS(SNP)	8		36	G35	37	D5	2	2	0	2	2PN	7	ET	D5	Live Birth	NONKID	NONKID	NONKID	II	NonDUC	DUC-Trait	NoMNB	BX	3	PGS	D3	Yes	SNP			PUR	EUP	True	NonDUC	NoMNB
36	ICSI	ejac	Freeze	Positive	1	1	1	NoAb	NO	Fresh	Autologous	PGS D3 CCS(SNP)	8		36	G35	37	D5	2	2	0	2	2PN	7	Cry	D5	Live Birth	NONET	NONET	NONET	II	NonDUC	DUC-Trait	NoMNB	BX	3	PGS	D3	Yes	SNP			PUR	CxA	True	NonDUC	NoMNB
36	ICSI	ejac	Freeze	Positive	1	1	1	NoAb	NO	Fresh	Autologous	PGS D3 CCS(SNP)	8		36	G35	37	D5	2	2	0	2	2PN	7	Cry	D6	Live Birth	NONET	NONET	NONET	III	NonDUC	DUC-Trait	NoMNB	BX	3	PGS	D3	Yes	SNP			PUR	ANU	True	NonDUC	NoMNB
36	ICSI	ejac	Transfer	Positive	1	1	1	NoAb	NO	Fresh	Autologous	PGS D3 CCS(SNP)	8		36	G35	37	D5	2	2	0	2	2PN	7	ET	D5	Live Birth	NONKID	NONKID	NONKID	IV	NonDUC	DUC-Trait	NoMNB	BX	3	PGS	D3	Yes	SNP			PUR	EUP	True	NonDUC	NoMNB
36	ICSI	ejac	Undecided	Positive	1	1	1	NoAb	NO	Fresh	Autologous	PGS D3 CCS(SNP)	8		36	G35	37	D5	2	2	0	2	2PN	7			Live Birth	NONET	NONET	NONET	IV	DUC-3	DUC-Trait	NoMNB	BX	3	PGS	D3	Yes	SNP			PUR	ANU	False	DUC-3	NoMNB
36	ICSI	ejac	Discard	Positive	1	1	1	NoAb	NO	Fresh	Autologous	PGS D3 CCS(SNP)	8		36	G35	37	D5	2	2	0	2	2PN	7			Live Birth	NONET	NONET	NONET	IV	NonDUC	DUC-Trait	MNU1Cp			PGS	D3	Yes	SNP					False	NonDUC	MNB1
36	ICSI	ejac	Discard	Positive	1	1	1	NoAb	NO	Fresh	Autologous	PGS D3 CCS(SNP)	8		36	G35	37	D5	2	2	0	2	2PN	7			Live Birth	NONET	NONET	NONET	IV	NonDUC	DUC-Trait	MNU1Cp			PGS	D3	Yes	SNP					False	NonDUC	MNB1
36	ICSI	ejac	Discard	Positive	1	1	1	NoAb	NO	Fresh	Autologous	PGS D3 CCS(SNP)	8		36	G35	37	D5	2	2	0	2	3PN	7			Live Birth	NONET	NONET	NONET	IV	NonDUC	DUC-Trait	NoMNB			PGS	D3	Yes	SNP					False	NonDUC	NoMNB
36	ICSI	husb, froz	Freeze	Positive	2	2	2	NoAb	NO	Fresh	Autologous		15		36	G35	31	D3	2	2	4	4	2PN	11	Cry	D6	Live Birth	NONET	NONET	NONET	III	NonDUC	DUC-Trait	NoMNB											True	NonDUC	NoMNB
36	ICSI	husb, froz	Freeze	Positive	2	2	2	NoAb	NO	Fresh	Autologous		15		36	G35	31	D3	2	2	4	4	2PN	11	Cry	D5	Live Birth	NONET	NONET	NONET	I	NonDUC	DUC-Trait	MNB2C											True	NonDUC	MNB2
36	ICSI	husb, froz	Freeze	Positive	2	2	2	NoAb	NO	Fresh	Autologous		15		36	G35	31	D3	2	2	4	4	2PN	11	Cry	D5	Live Birth	NONET	NONET	NONET	IV	NonDUC	DUC-Trait	NoMNB											True	NonDUC	NoMNB
36	ICSI	husb, froz	Freeze	Positive	2	2	2	NoAb	NO	Fresh	Autologous		15		36	G35	31	D3	2	2	4	4	2PN	11	Cry	D5	Live Birth	NONET	NONET	NONET	II	NonDUC	DUC-Trait	NoMNB											True	NonDUC	NoMNB
36	ICSI	husb, froz	Transfer	Positive	2	2	2	NoAb	NO	Fresh	Autologous		15		36	G35	31	D3	2	2	4	4	2PN	11	ET	D3	Live Birth	KIDPOS	KIDPOS	KIDPOS	IV	NonDUC	DUC-Trait	NoMNB											True	NonDUC	NoMNB
36	ICSI	husb, froz	Transfer	Positive	2	2	2	NoAb	NO	Fresh	Autologous		15		36	G35	31	D3	2	2	4	4	2PN	11	ET	D3	Live Birth	KIDPOS	KIDPOS	KIDPOS	IV	NonDUC	DUC-Trait	MNB2C											True	NonDUC	MNB2
36	ICSI	husb, froz		Positive	2	2	2	NoAb	NO	Fresh	Autologous		15		36	G35	31	D3	2	2	4	4	2PN	11			Live Birth	NONET	NONET	NONET	IV	NonDUC	DUC-Trait	MNB2Cp											False	NonDUC	MNB2
36	ICSI	husb, froz		Positive	2	2	2	NoAb	NO	Fresh	Autologous		15		36	G35	31	D3	2	2	4	4	2PN	11			Live Birth	NONET	NONET	NONET	IV	NonDUC	DUC-Trait	MNB2Cp											False	NonDUC	MNB2
36	ICSI	husb, froz	Undecided	Positive	2	2	2	NoAb	NO	Fresh	Autologous		15		36	G35	31	D3	2	2	4	4	2PN	11			Live Birth	NONET	NONET	NONET	IV	DUC-2	DUC-Trait	NoMNB											False	DUC-2	NoMNB
36	ICSI	husb, froz	Undecided	Positive	2	2	2	NoAb	NO	Fresh	Autologous		15		36	G35	31	D3	2	2	4	4	2PN	11			Live Birth	NONET	NONET	NONET	IV	DUC-2	DUC-Trait	MNB2C											False	DUC-2	MNB2
36	ICSI	husb, froz		Positive	2	2	2	NoAb	NO	Fresh	Autologous		15		36	G35	31	D3	2	2	4	4	2PN	11			Live Birth	NONET	NONET	NONET	IV	NonDUC	DUC-Trait	MNB2C											False	NonDUC	MNB2
41	ICSI	ejac	Freeze	Positive	2	2	0	Ab	NO	Fresh	Autologous		10		41	G41	37	D3	4	4	2	2	2PN	9	Cry	D5	Missed Ab	NONET	NONET	NONET	I	NonDUC	DUC-Trait	NoMNB											True	NonDUC	NoMNB
41	ICSI	ejac	Freeze	Positive	2	2	0	Ab	NO	Fresh	Autologous		10		41	G41	37	D3	4	4	2	2	2PN	9	Cry	D5	Missed Ab	NONET	NONET	NONET	IV	NonDUC	DUC-Trait	NoMNB											True	NonDUC	NoMNB
41	ICSI	ejac	Transfer	Positive	2	2	0	Ab	NO	Fresh	Autologous		10		41	G41	37	D3	4	4	2	2	2PN	9	ET	D3	Missed Ab	NONKID	NONKID	KIDNEG	IV	NonDUC	DUC-Trait	MNB2C											True	NonDUC	MNB2
41	ICSI	ejac	Transfer	Positive	2	2	0	Ab	NO	Fresh	Autologous		10		41	G41	37	D3	4	4	2	2	2PN	9	ET	D3	Missed Ab	NONKID	NONKID	KIDNEG	IV	NonDUC	DUC-Trait	NoMNB											True	NonDUC	NoMNB
41	ICSI	ejac	Transfer	Positive	2	2	0	Ab	NO	Fresh	Autologous		10		41	G41	37	D3	4	4	2	2	2PN	9	ET	D3	Missed Ab	NONKID	NONKID	KIDNEG	IV	NonDUC	DUC-Trait	NoMNB											True	NonDUC	NoMNB
41	ICSI	ejac	Transfer	Positive	2	2	0	Ab	NO	Fresh	Autologous		10		41	G41	37	D3	4	4	2	2	2PN	9	ET	D3	Missed Ab	NONKID	NONKID	KIDNEG	IV	NonDUC	DUC-Trait	MNB2C											True	NonDUC	MNB2
41	ICSI	ejac		Positive	2	2	0	Ab	NO	Fresh	Autologous		10		41	G41	37	D3	4	4	2	2	2PN	9			Missed Ab	NONET	NONET	NONET	IV	NonDUC	DUC-Trait	MNB2C											False	NonDUC	MNB2
41	ICSI	ejac		Positive	2	2	0	Ab	NO	Fresh	Autologous		10		41	G41	37	D3	4	4	2	2	2PN	9			Missed Ab	NONET	NONET	NONET	IV	NonDUC	DUC-Trait	MNB4C											False	NonDUC	MNB4
41	ICSI	ejac	Discard	Positive	2	2	0	Ab	NO	Fresh	Autologous		10		41	G41	37	D3	4	4	2	2	3PN	9			Missed Ab	NONET	NONET	NONET	IV	NonDUC	DUC-Trait	NoMNB											False	NonDUC	NoMNB
41	ICSI	ejac		Positive	2	2	0	Ab	NO	Fresh	Autologous		10		41	G41	37	D3	4	4	2	2	2PN	9			Missed Ab	NONET	NONET	NONET	IV	NonDUC	DUC-Trait	MNB4C											False	NonDUC	MNB4
43	ICSI	ejac	Transfer	Negative	0	0	0	NoPreg	NO	Fresh	Autologous	PGS D3 CCS(SNP)	10		43	G42	47	D5	1	1	0	0	2PN	8	ET	D5	Not Pregnant	KIDNEG	KIDNEG	KIDNEG	IV	NonDUC	DUC-Trait	MNB2Cp	BX	3	PGS	D3	Yes	SNP					True	NonDUC	MNB2
43	ICSI	ejac	Undecided	Negative	0	0	0	NoPreg	NO	Fresh	Autologous	PGS D3 CCS(SNP)	10		43	G42	47	D5	1	1	0	0	2PN	8			Not Pregnant	NONET	NONET	NONET	IV	DUC-1	DUC-Trait	MNB2C	BX	3	PGS	D3	Yes	SNP					False	DUC-1	MNB2
43	ICSI	ejac		Negative	0	0	0	NoPreg	NO	Fresh	Autologous	PGS D3 CCS(SNP)	10		43	G42	47	D5	1	1	0	0	2PN	8			Not Pregnant	NONET	NONET	NONET	IV	NonDUC	DUC-Trait	MNB2C	BX	3	PGS	D3	Yes	SNP					False	NonDUC	MNB2
43	ICSI	ejac	Undecided	Negative	0	0	0	NoPreg	NO	Fresh	Autologous	PGS D3 CCS(SNP)	10		43	G42	47	D5	1	1	0	0	2PN	8			Not Pregnant	NONET	NONET	NONET	IV	DUC-2	DUC-Trait	MNB2C	BX	3	PGS	D3	Yes	SNP					False	DUC-2	MNB2
43	ICSI	ejac		Negative	0	0	0	NoPreg	NO	Fresh	Autologous	PGS D3 CCS(SNP)	10		43	G42	47	D5	1	1	0	0	2PN	8			Not Pregnant	NONET	NONET	NONET	IV	NonDUC	DUC-Trait	NoMNB	BX	3	PGS	D3	Yes	SNP					False	NonDUC	NoMNB
43	ICSI	ejac		Negative	0	0	0	NoPreg	NO	Fresh	Autologous	PGS D3 CCS(SNP)	10		43	G42	47	D5	1	1	0	0	2PN	8			Not Pregnant	NONET	NONET	NONET	IV	NonDUC	DUC-Trait	NoMNB	BX	3	PGS	D3	Yes	SNP					False	NonDUC	NoMNB
43	ICSI	ejac		Negative	0	0	0	NoPreg	NO	Fresh	Autologous	PGS D3 CCS(SNP)	10		43	G42	47	D5	1	1	0	0	2PN	8			Not Pregnant	NONET	NONET	NONET	IV	NonDUC	DUC-Trait	NoMNB	BX	3	PGS	D3	Yes	SNP					False	NonDUC	NoMNB
43	ICSI	ejac		Negative	0	0	0	NoPreg	NO	Fresh	Autologous	PGS D3 CCS(SNP)	10		43	G42	47	D5	1	1	0	0	2PN	8			Not Pregnant	NONET	NONET	NONET	IV	NonDUC	DUC-Trait	MNB2C	BX	3	PGS	D3	Yes	SNP					False	NonDUC	MNB2
33	Normal IVF	ejac	Freeze	Negative	0	0	0	NoPreg	NO	Fresh	Autologous		13		33	G34	35	D5	1	1	8	6	2PN	11	Cry	D6	Not Pregnant	NONET	NONET	NONET	III	NonDUC	DUC-Trait	NoMNB											True	NonDUC	NoMNB
33	Normal IVF	ejac	Freeze	Negative	0	0	0	NoPreg	NO	Fresh	Autologous		13		33	G34	35	D5	1	1	8	6	2PN	11	Cry	D6	Not Pregnant	NONET	NONET	NONET	II	NonDUC	DUC-Trait	NoMNB											True	NonDUC	NoMNB
33	Normal IVF	ejac	Transfer	Negative	0	0	0	NoPreg	NO	Fresh	Autologous		13		33	G34	35	D5	1	1	8	6	2PN	11	ET	D5	Not Pregnant	KIDNEG	KIDNEG	KIDNEG	I	NonDUC	DUC-Trait	NoMNB											True	NonDUC	NoMNB
33	Normal IVF	ejac	Freeze	Negative	0	0	0	NoPreg	NO	Fresh	Autologous		13		33	G34	35	D5	1	1	8	6	2PN	11	Cry	D6	Not Pregnant	NONET	NONET	NONET	I	NonDUC	DUC-Trait	NoMNB											True	NonDUC	NoMNB
33	Normal IVF	ejac	Freeze	Negative	0	0	0	NoPreg	NO	Fresh	Autologous		13		33	G34	35	D5	1	1	8	6	2PN	11	Cry	D5	Not Pregnant	NONET	NONET	NONET	II	DUC-2	DUC-Trait	NoMNB											True	DUC-2	NoMNB
33	Normal IVF	ejac	Freeze	Negative	0	0	0	NoPreg	NO	Fresh	Autologous		13		33	G34	35	D5	1	1	8	6	2PN	11	Cry	D6	Not Pregnant	NONET	NONET	NONET	II	NonDUC	DUC-Trait	NoMNB											True	NonDUC	NoMNB
33	Normal IVF	ejac	Freeze	Negative	0	0	0	NoPreg	NO	Fresh	Autologous		13		33	G34	35	D5	1	1	8	6	2PN	11	Cry	D5	Not Pregnant	NONET	NONET	NONET	II	NonDUC	DUC-Trait	NoMNB											True	NonDUC	NoMNB
33	Normal IVF	ejac		Negative	0	0	0	NoPreg	NO	Fresh	Autologous		13		33	G34	35	D5	1	1	8	6	2PN	11			Not Pregnant	NONET	NONET	NONET	IV	NonDUC	DUC-Trait	MNB2C											False	NonDUC	MNB2
33	Normal IVF	ejac	Undecided	Negative	0	0	0	NoPreg	NO	Fresh	Autologous		13		33	G34	35	D5	1	1	8	6	2PN	11			Not Pregnant	NONET	NONET	NONET	IV	DUC-1	DUC-Trait	NoMNB											False	DUC-1	NoMNB
33	Normal IVF	ejac		Negative	0	0	0	NoPreg	NO	Fresh	Autologous		13		33	G34	35	D5	1	1	8	6	2PN	11			Not Pregnant	NONET	NONET	NONET	IV	NonDUC	DUC-Trait	MNB2C											False	NonDUC	MNB2
33	Normal IVF	ejac	Undecided	Negative	0	0	0	NoPreg	NO	Fresh	Autologous		13		33	G34	35	D5	1	1	8	6	2PN	11			Not Pregnant	NONET	NONET	NONET	IV	DUC-1	DUC-Trait	NoMNB											False	DUC-1	NoMNB
35	ICSI	ejac	Transfer	Positive	1	1	1	NoAb	NO	Fresh	Autologous	ICSI	14		35	G35	41	D5	2	2	4	4	2PN	11	ET	D5	Live Birth	NONKID	NONKID	NONKID	II	NonDUC	DUC-Trait	NoMNB											True	NonDUC	NoMNB
35	ICSI	ejac	Freeze	Positive	1	1	1	NoAb	NO	Fresh	Autologous	ICSI	14		35	G35	41	D5	2	2	4	4	2PN	11	Cry	D5	Live Birth	NONET	NONET	NONET	IV	NonDUC	DUC-Trait	NoMNB											True	NonDUC	NoMNB
35	ICSI	ejac	Transfer	Positive	1	1	1	NoAb	NO	Fresh	Autologous	ICSI	14		35	G35	41	D5	2	2	4	4	2PN	11	ET	D5	Live Birth	NONKID	NONKID	NONKID	II	NonDUC	DUC-Trait	MNB2C											True	NonDUC	MNB2
35	ICSI	ejac	Freeze	Positive	1	1	1	NoAb	NO	Fresh	Autologous	ICSI	14		35	G35	41	D5	2	2	4	4	2PN	11	Cry	D5	Live Birth	NONET	NONET	NONET	IV	NonDUC	DUC-Trait	NoMNB											True	NonDUC	NoMNB
35	ICSI	ejac	Freeze	Positive	1	1	1	NoAb	NO	Fresh	Autologous	ICSI	14		35	G35	41	D5	2	2	4	4	2PN	11	Cry	D5	Live Birth	NONET	NONET	NONET	II	DUC-2	DUC-Trait	MNB2C											True	DUC-2	MNB2
35	ICSI	ejac	Freeze	Positive	1	1	1	NoAb	NO	Fresh	Autologous	ICSI	14		35	G35	41	D5	2	2	4	4	2PN	11	Cry	D5	Live Birth	NONET	NONET	NONET	II	NonDUC	DUC-Trait	MNB2C											True	NonDUC	MNB2
35	ICSI	ejac	Undecided	Positive	1	1	1	NoAb	NO	Fresh	Autologous	ICSI	14		35	G35	41	D5	2	2	4	4	2PN	11			Live Birth	NONET	NONET	NONET	IV	DUC-2Plus	DUC-Trait	NoMNB											False	DUCPlus	NoMNB
35	ICSI	ejac		Positive	1	1	1	NoAb	NO	Fresh	Autologous	ICSI	14		35	G35	41	D5	2	2	4	4	2PN	11			Live Birth	NONET	NONET	NONET	IV	NonDUC	DUC-Trait	MNB4C											False	NonDUC	MNB4
35	ICSI	ejac		Positive	1	1	1	NoAb	NO	Fresh	Autologous	ICSI	14		35	G35	41	D5	2	2	4	4	2PN	11			Live Birth	NONET	NONET	NONET	IV	NonDUC	DUC-Trait	NoMNB											False	NonDUC	NoMNB
35	ICSI	ejac	Undecided	Positive	1	1	1	NoAb	NO	Fresh	Autologous	ICSI	14		35	G35	41	D5	2	2	4	4	2PN	11			Live Birth	NONET	NONET	NONET	IV	DUC-1	DUC-Trait	MNB2C											False	DUC-1	MNB2
35	ICSI	ejac		Positive	1	1	1	NoAb	NO	Fresh	Autologous	ICSI	14		35	G35	41	D5	2	2	4	4	2PN	11			Live Birth	NONET	NONET	NONET	IV	NonDUC	DUC-Trait	MNB2Cp											False	NonDUC	MNB2
35	Normal IVF	ejac	Transfer	Positive	2	2	2	NoAb	NO	Fresh	Autologous	PGS D3 FISH[SEX]	8		35	G35	35	D5	2	2	1	1	2PN	8	ET	D5	Live Birth	KIDPOS	KIDPOS	KIDPOS	II	NonDUC	DUC-Trait	MNB4C	BX	3	PGS	D3	No	FISH	SEX	UNK	PUR	EUP	True	NonDUC	MNB4
35	Normal IVF	ejac	Transfer	Positive	2	2	2	NoAb	NO	Fresh	Autologous	PGS D3 FISH[SEX]	8		35	G35	35	D5	2	2	1	1	2PN	8	ET	D5	Live Birth	KIDPOS	KIDPOS	KIDPOS	II	NonDUC	DUC-Trait	MNB2C	BX	3	PGS	D3	No	FISH	SEX	UNK	PUR	EUP	True	NonDUC	MNB2
35	Normal IVF	ejac	Freeze	Positive	2	2	2	NoAb	NO	Fresh	Autologous	PGS D3 FISH[SEX]	8		35	G35	35	D5	2	2	1	1	2PN	8	Cry	D5	Live Birth	NONET	NONET	NONET	II	NonDUC	DUC-Trait	NoMNB	BX	3	PGS	D3	No	FISH	SEX	UNK	PUR	EUP	True	NonDUC	NoMNB
35	Normal IVF	ejac		Positive	2	2	2	NoAb	NO	Fresh	Autologous	PGS D3 FISH[SEX]	8		35	G35	35	D5	2	2	1	1	2PN	8			Live Birth	NONET	NONET	NONET	IV	NonDUC	DUC-Trait	MNB2Cp	BX	3	PGS	D3	No	FISH	SEX	UNK	PUR	CxA	False	NonDUC	MNB2
35	Normal IVF	ejac	Undecided	Positive	2	2	2	NoAb	NO	Fresh	Autologous	PGS D3 FISH[SEX]	8		35	G35	35	D5	2	2	1	1	2PN	8			Live Birth	NONET	NONET	NONET	IV	DUC-3	DUC-Trait	MNB2C	BX	3	PGS	D3	No	FISH	SEX	UNK	MOS	A&C	False	DUC-3	MNB2
35	Normal IVF	ejac	Undecided	Positive	2	2	2	NoAb	NO	Fresh	Autologous	PGS D3 FISH[SEX]	8		35	G35	35	D5	2	2	1	1	2PN	8			Live Birth	NONET	NONET	NONET	IV	DUC-2	DUC-Trait	MNB2C	BX	3	PGS	D3	No	FISH	SEX	UNK	PUR	CxA	False	DUC-2	MNB2
35	Normal IVF	ejac		Positive	2	2	2	NoAb	NO	Fresh	Autologous	PGS D3 FISH[SEX]	8		35	G35	35	D5	2	2	1	1	2PN	8			Live Birth	NONET	NONET	NONET	IV	NonDUC	DUC-Trait	NoMNB	BX	3	PGS	D3	No	FISH	SEX	UNK	PUR	ANU	False	NonDUC	NoMNB
35	Normal IVF	ejac		Positive	2	2	2	NoAb	NO	Fresh	Autologous	PGS D3 FISH[SEX]	8		35	G35	35	D5	2	2	1	1	2PN	8			Live Birth	NONET	NONET	NONET	IV	NonDUC	DUC-Trait	MNB2C	BX	3	PGS	D3	No	FISH	SEX	UNK	PUR	ANU	False	NonDUC	MNB2
41	Normal IVF	ejac	Transfer	Positive	1	1	0	Ab	NO	Fresh	Autologous	INSEM	11		41	G41	43	D3	4	4	0	0	2PN	9	ET	D3	Missed Ab	NONKID	NONKID	KIDNEG	IV	NonDUC	DUC-Trait	NoMNB											True	NonDUC	NoMNB
41	Normal IVF	ejac	Transfer	Positive	1	1	0	Ab	NO	Fresh	Autologous	INSEM	11		41	G41	43	D3	4	4	0	0	2PN	9	ET	D3	Missed Ab	NONKID	NONKID	KIDNEG	IV	NonDUC	DUC-Trait	MNB2C											True	NonDUC	MNB2
41	Normal IVF	ejac	Transfer	Positive	1	1	0	Ab	NO	Fresh	Autologous	INSEM	11		41	G41	43	D3	4	4	0	0	2PN	9	ET	D3	Missed Ab	NONKID	NONKID	KIDNEG	IV	NonDUC	DUC-Trait	NoMNB											True	NonDUC	NoMNB
41	Normal IVF	ejac	Transfer	Positive	1	1	0	Ab	NO	Fresh	Autologous	INSEM	11		41	G41	43	D3	4	4	0	0	2PN	9	ET	D3	Missed Ab	NONKID	NONKID	KIDNEG	IV	NonDUC	DUC-Trait	MNB2Cp											True	NonDUC	MNB2
41	Normal IVF	ejac	Undecided	Positive	1	1	0	Ab	NO	Fresh	Autologous	INSEM	11		41	G41	43	D3	4	4	0	0	2PN	9			Missed Ab	NONET	NONET	NONET	IV	DUC-1	DUC-Trait	NoMNB											False	DUC-1	NoMNB
41	Normal IVF	ejac	Undecided	Positive	1	1	0	Ab	NO	Fresh	Autologous	INSEM	11		41	G41	43	D3	4	4	0	0	2PN	9			Missed Ab	NONET	NONET	NONET	IV	DUC-1	DUC-Trait	NoMNB											False	DUC-1	NoMNB
41	Normal IVF	ejac	Undecided	Positive	1	1	0	Ab	NO	Fresh	Autologous	INSEM	11		41	G41	43	D3	4	4	0	0	2PN	9			Missed Ab	NONET	NONET	NONET	IV	DUC-2	DUC-Trait	MNB2C											False	DUC-2	MNB2
41	Normal IVF	ejac	Undecided	Positive	1	1	0	Ab	NO	Fresh	Autologous	INSEM	11		41	G41	43	D3	4	4	0	0	2PN	9			Missed Ab	NONET	NONET	NONET	IV	NonDUC	DUC-Trait	NoMNB											False	NonDUC	NoMNB
41	Normal IVF	ejac	Undecided	Positive	1	1	0	Ab	NO	Fresh	Autologous	INSEM	11		41	G41	43	D3	4	4	0	0	2PN	9			Missed Ab	NONET	NONET	NONET	IV	NonDUC	DUC-Trait	NoMNB											False	NonDUC	NoMNB
34	ICSI	ejac	Transfer	Negative	0	0	0	NoPreg	NO	Fresh	Autologous		10		34	G34	32	D5	2	2	5	5	2PN	9	ET	D5	Not Pregnant	KIDNEG	KIDNEG	KIDNEG	I	NonDUC	DUC-Trait	NoMNB											True	NonDUC	NoMNB
34	ICSI	ejac	Freeze	Negative	0	0	0	NoPreg	NO	Fresh	Autologous		10		34	G34	32	D5	2	2	5	5	2PN	9	Cry	D5	Not Pregnant	NONET	NONET	NONET	IV	NonDUC	DUC-Trait	NoMNB											True	NonDUC	NoMNB
34	ICSI	ejac	Transfer	Negative	0	0	0	NoPreg	NO	Fresh	Autologous		10		34	G34	32	D5	2	2	5	5	2PN	9	ET	D5	Not Pregnant	KIDNEG	KIDNEG	KIDNEG	II	NonDUC	DUC-Trait	NoMNB											True	NonDUC	NoMNB
34	ICSI	ejac	Freeze	Negative	0	0	0	NoPreg	NO	Fresh	Autologous		10		34	G34	32	D5	2	2	5	5	2PN	9	Cry	D5	Not Pregnant	NONET	NONET	NONET	II	NonDUC	DUC-Trait	MNB2C											True	NonDUC	MNB2
34	ICSI	ejac	Freeze	Negative	0	0	0	NoPreg	NO	Fresh	Autologous		10		34	G34	32	D5	2	2	5	5	2PN	9	Cry	D5	Not Pregnant	NONET	NONET	NONET	II	NonDUC	DUC-Trait	MNB2C											True	NonDUC	MNB2
34	ICSI	ejac	Freeze	Negative	0	0	0	NoPreg	NO	Fresh	Autologous		10		34	G34	32	D5	2	2	5	5	2PN	9	Cry	D6	Not Pregnant	NONET	NONET	NONET	IV	NonDUC	DUC-Trait	NoMNB											True	NonDUC	NoMNB
34	ICSI	ejac	Freeze	Negative	0	0	0	NoPreg	NO	Fresh	Autologous		10		34	G34	32	D5	2	2	5	5	2PN	9	Cry	D6	Not Pregnant	NONET	NONET	NONET	III	NonDUC	DUC-Trait	NoMNB											True	NonDUC	NoMNB
34	ICSI	ejac		Negative	0	0	0	NoPreg	NO	Fresh	Autologous		10		34	G34	32	D5	2	2	5	5	2PN	9			Not Pregnant	NONET	NONET	NONET	IV	NonDUC	DUC-Trait	MNB2C											False	NonDUC	MNB2
34	ICSI	ejac		Negative	0	0	0	NoPreg	NO	Fresh	Autologous		10		34	G34	32	D5	2	2	5	5	2PN	9			Not Pregnant	NONET	NONET	NONET	IV	NonDUC	DUC-Trait	MNB2C											False	NonDUC	MNB2
42	ICSI	test bx, froz	Freeze	Positive	2	1	1	NoAb	NO	Fresh	Autologous	TESE FZ	11		42	G42	45	D3	5	5	2	2	2PN	9	Cry	D6	Live Birth	NONKID	KIDNEG	KIDNEG	IV	NonDUC	DUC-Trait	NoMNB											True	NonDUC	NoMNB
42	ICSI	test bx, froz	Freeze	Positive	2	1	1	NoAb	NO	Fresh	Autologous	TESE FZ	11		42	G42	45	D3	5	5	2	2	2PN	9	Cry	D5	Live Birth	NONKID	KIDNEG	KIDNEG	IV	NonDUC	DUC-Trait	MNB8C											True	NonDUC	MNB8
42	ICSI	test bx, froz	Transfer	Positive	2	1	1	NoAb	NO	Fresh	Autologous	TESE FZ	11		42	G42	45	D3	5	5	2	2	2PN	9	ET	D3	Live Birth	NONKID	NONKID	NONKID	IV	NonDUC	DUC-Trait	NoMNB											True	NonDUC	NoMNB
42	ICSI	test bx, froz	Transfer	Positive	2	1	1	NoAb	NO	Fresh	Autologous	TESE FZ	11		42	G42	45	D3	5	5	2	2	2PN	9	ET	D3	Live Birth	NONKID	NONKID	NONKID	IV	NonDUC	DUC-Trait	NoMNB											True	NonDUC	NoMNB
42	ICSI	test bx, froz	Transfer	Positive	2	1	1	NoAb	NO	Fresh	Autologous	TESE FZ	11		42	G42	45	D3	5	5	2	2	2PN	9	ET	D3	Live Birth	NONKID	NONKID	NONKID	IV	NonDUC	DUC-Trait	NoMNB											True	NonDUC	NoMNB
42	ICSI	test bx, froz	Transfer	Positive	2	1	1	NoAb	NO	Fresh	Autologous	TESE FZ	11		42	G42	45	D3	5	5	2	2	2PN	9	ET	D3	Live Birth	NONKID	NONKID	NONKID	IV	DUC-1	DUC-Trait	NoMNB											True	DUC-1	NoMNB
42	ICSI	test bx, froz	Transfer	Positive	2	1	1	NoAb	NO	Fresh	Autologous	TESE FZ	11		42	G42	45	D3	5	5	2	2	2PN	9	ET	D3	Live Birth	NONKID	NONKID	NONKID	IV	NonDUC	DUC-Trait	NoMNB											True	NonDUC	NoMNB
42	ICSI	test bx, froz		Positive	2	1	1	NoAb	NO	Fresh	Autologous	TESE FZ	11		42	G42	45	D3	5	5	2	2	2PN	9			Live Birth	NONET	NONET	NONET	IV	NonDUC	DUC-Trait	NoMNB											False	NonDUC	NoMNB
42	ICSI	test bx, froz		Positive	2	1	1	NoAb	NO	Fresh	Autologous	TESE FZ	11		42	G42	45	D3	5	5	2	2	2PN	9			Live Birth	NONET	NONET	NONET	IV	NonDUC	DUC-Trait	NoMNB											False	NonDUC	NoMNB
31	ICSI	test bx, froz	Transfer	Positive	2	2	2	NoAb	NO	Fresh	Autologous	TESE FZ	11		31	G34	34	D5	2	2	2	2	2PN	10	ET	D5	Live Birth	KIDPOS	KIDPOS	KIDPOS	I	NonDUC	DUC-Trait	MNB2C											True	NonDUC	MNB2
31	ICSI	test bx, froz	Transfer	Positive	2	2	2	NoAb	NO	Fresh	Autologous	TESE FZ	11		31	G34	34	D5	2	2	2	2	2PN	10	ET	D5	Live Birth	KIDPOS	KIDPOS	KIDPOS	II	NonDUC	DUC-Trait	MNB2Cp											True	NonDUC	MNB2
31	ICSI	test bx, froz	Freeze	Positive	2	2	2	NoAb	NO	Fresh	Autologous	TESE FZ	11		31	G34	34	D5	2	2	2	2	2PN	10	Cry	D5	Live Birth	NONET	NONET	NONET	III	NonDUC	DUC-Trait	MNB2C											True	NonDUC	MNB2
31	ICSI	test bx, froz	Freeze	Positive	2	2	2	NoAb	NO	Fresh	Autologous	TESE FZ	11		31	G34	34	D5	2	2	2	2	2PN	10	Cry	D5	Live Birth	NONET	NONET	NONET	III	NonDUC	DUC-Trait	MNB2C											True	NonDUC	MNB2
31	ICSI	test bx, froz	Undecided	Positive	2	2	2	NoAb	NO	Fresh	Autologous	TESE FZ	11		31	G34	34	D5	2	2	2	2	2PN	10			Live Birth	NONET	NONET	NONET	IV	DUC-3	DUC-Trait	MNB2C											False	DUC-3	MNB2
31	ICSI	test bx, froz		Positive	2	2	2	NoAb	NO	Fresh	Autologous	TESE FZ	11		31	G34	34	D5	2	2	2	2	2PN	10			Live Birth	NONET	NONET	NONET	IV	NonDUC	DUC-Trait	MNB2C											False	NonDUC	MNB2
31	ICSI	test bx, froz	Undecided	Positive	2	2	2	NoAb	NO	Fresh	Autologous	TESE FZ	11		31	G34	34	D5	2	2	2	2	2PN	10			Live Birth	NONET	NONET	NONET	IV	DUC-2	DUC-Trait	MNB2C											False	DUC-2	MNB2
31	ICSI	test bx, froz	Undecided	Positive	2	2	2	NoAb	NO	Fresh	Autologous	TESE FZ	11		31	G34	34	D5	2	2	2	2	2PN	10			Live Birth	NONET	NONET	NONET	IV	DUC-2	DUC-Trait	MNB2C											False	DUC-2	MNB2
31	ICSI	test bx, froz		Positive	2	2	2	NoAb	NO	Fresh	Autologous	TESE FZ	11		31	G34	34	D5	2	2	2	2	2PN	10			Live Birth	NONET	NONET	NONET	IV	NonDUC	DUC-Trait	MNB2C											False	NonDUC	MNB2
31	ICSI	test bx, froz		Positive	2	2	2	NoAb	NO	Fresh	Autologous	TESE FZ	11		31	G34	34	D5	2	2	2	2	2PN	10			Live Birth	NONET	NONET	NONET	IV	NonDUC	DUC-Trait	NoMNB											False	NonDUC	NoMNB
41	Normal IVF	ejac	Freeze	Positive	1	1	1	NoAb	NO	Fresh	Autologous		12		41	G41	38	D3	4	4	1	1	2PN	10	Cry	D5	Live Birth	NONET	NONET	NONET	II	NonDUC	DUC-Trait	MNB2C											True	NonDUC	MNB2
41	Normal IVF	ejac	Transfer	Positive	1	1	1	NoAb	NO	Fresh	Autologous		12		41	G41	38	D3	4	4	1	1	2PN	10	ET	D3	Live Birth	NONKID	NONKID	NONKID	IV	NonDUC	DUC-Trait	MNB2C											True	NonDUC	MNB2
41	Normal IVF	ejac	Transfer	Positive	1	1	1	NoAb	NO	Fresh	Autologous		12		41	G41	38	D3	4	4	1	1	2PN	10	ET	D3	Live Birth	NONKID	NONKID	NONKID	IV	NonDUC	DUC-Trait	NoMNB											True	NonDUC	NoMNB
41	Normal IVF	ejac	Transfer	Positive	1	1	1	NoAb	NO	Fresh	Autologous		12		41	G41	38	D3	4	4	1	1	2PN	10	ET	D3	Live Birth	NONKID	NONKID	NONKID	IV	NonDUC	DUC-Trait	MNB8C											True	NonDUC	MNB8
41	Normal IVF	ejac	Transfer	Positive	1	1	1	NoAb	NO	Fresh	Autologous		12		41	G41	38	D3	4	4	1	1	2PN	10	ET	D3	Live Birth	NONKID	NONKID	NONKID	IV	NonDUC	DUC-Trait	NoMNB											True	NonDUC	NoMNB
41	Normal IVF	ejac	Undecided	Positive	1	1	1	NoAb	NO	Fresh	Autologous		12		41	G41	38	D3	4	4	1	1	2PN	10			Live Birth	NONET	NONET	NONET	IV	DUC-2	DUC-Trait	MNB2C											False	DUC-2	MNB2
41	Normal IVF	ejac		Positive	1	1	1	NoAb	NO	Fresh	Autologous		12		41	G41	38	D3	4	4	1	1	2PN	10			Live Birth	NONET	NONET	NONET	IV	NonDUC	DUC-Trait	MNB2C											False	NonDUC	MNB2
41	Normal IVF	ejac	Undecided	Positive	1	1	1	NoAb	NO	Fresh	Autologous		12		41	G41	38	D3	4	4	1	1	2PN	10			Live Birth	NONET	NONET	NONET	IV	DUC-1	DUC-Trait	MNB2C											False	DUC-1	MNB2
41	Normal IVF	ejac	Undecided	Positive	1	1	1	NoAb	NO	Fresh	Autologous		12		41	G41	38	D3	4	4	1	1	2PN	10			Live Birth	NONET	NONET	NONET	IV	DUC-1	DUC-Trait	NoMNB											False	DUC-1	NoMNB
41	Normal IVF	ejac	Undecided	Positive	1	1	1	NoAb	NO	Fresh	Autologous		12		41	G41	38	D3	4	4	1	1	2PN	10			Live Birth	NONET	NONET	NONET	IV	DUC-1	DUC-Trait	MNB2C											False	DUC-1	MNB2
37	Normal IVF	ejac	Freeze	Positive	1	1	1	NoAb	NO	Fresh	Autologous		9		37	G35	36	D3	2	2	2	2	2PN	6	Cry	D6	Live Birth	NONET	NONET	NONET	III	NonDUC	DUC-Trait	MNB2Cp											True	NonDUC	MNB2
37	Normal IVF	ejac	Freeze	Positive	1	1	1	NoAb	NO	Fresh	Autologous		9		37	G35	36	D3	2	2	2	2	2PN	6	Cry	D5	Live Birth	NONET	NONET	NONET	III	NonDUC	DUC-Trait	MNB2C											True	NonDUC	MNB2
37	Normal IVF	ejac	Transfer	Positive	1	1	1	NoAb	NO	Fresh	Autologous		9		37	G35	36	D3	2	2	2	2	2PN	6	ET	D3	Live Birth	NONKID	NONKID	NONKID	IV	NonDUC	DUC-Trait	MNB2C											True	NonDUC	MNB2
37	Normal IVF	ejac	Transfer	Positive	1	1	1	NoAb	NO	Fresh	Autologous		9		37	G35	36	D3	2	2	2	2	2PN	6	ET	D3	Live Birth	NONKID	NONKID	NONKID	IV	NonDUC	DUC-Trait	NoMNB											True	NonDUC	NoMNB
37	Normal IVF	ejac	Undecided	Positive	1	1	1	NoAb	NO	Fresh	Autologous		9		37	G35	36	D3	2	2	2	2	2PN	6			Live Birth	NONET	NONET	NONET	IV	DUC-2	DUC-Trait	MNB2C											False	DUC-2	MNB2
37	Normal IVF	ejac		Positive	1	1	1	NoAb	NO	Fresh	Autologous		9		37	G35	36	D3	2	2	2	2	2PN	6			Live Birth	NONET	NONET	NONET	IV	NonDUC	DUC-Trait	MNB2C											False	NonDUC	MNB2
33	Normal IVF	ejac	Freeze	Positive	1	1	1	NoAb	NO	Fresh	Autologous	INSEM	8		33	G34	40	D3	2	2	1	1	2PN	7	Cry	D6	Live Birth	NONET	NONET	NONET	III	DUC-2Plus	DUC-Nor	MNB2C											True	DUCPlus	MNB2
33	Normal IVF	ejac	Transfer	Positive	1	1	1	NoAb	NO	Fresh	Autologous	INSEM	8		33	G34	40	D3	2	2	1	1	2PN	7	ET	D3	Live Birth	NONKID	NONKID	NONKID	IV	NonDUC	DUC-Nor	NoMNB											True	NonDUC	NoMNB
33	Normal IVF	ejac	Transfer	Positive	1	1	1	NoAb	NO	Fresh	Autologous	INSEM	8		33	G34	40	D3	2	2	1	1	2PN	7	ET	D3	Live Birth	NONKID	NONKID	NONKID	IV	NonDUC	DUC-Nor	NoMNB											True	NonDUC	NoMNB
33	Normal IVF	ejac	Undecided	Positive	1	1	1	NoAb	NO	Fresh	Autologous	INSEM	8		33	G34	40	D3	2	2	1	1	1PN	7			Live Birth	NONET	NONET	NONET	IV	DUC-1	DUC-Nor	NoMNB											False	DUC-1	NoMNB
33	Normal IVF	ejac	Undecided	Positive	1	1	1	NoAb	NO	Fresh	Autologous	INSEM	8		33	G34	40	D3	2	2	1	1	2PN	7			Live Birth	NONET	NONET	NONET	IV	DUC-1	DUC-Nor	NoMNB											False	DUC-1	NoMNB
33	Normal IVF	ejac	Undecided	Positive	1	1	1	NoAb	NO	Fresh	Autologous	INSEM	8		33	G34	40	D3	2	2	1	1	2PN	7			Live Birth	NONET	NONET	NONET	IV	DUC-1	DUC-Nor	MNB2Cp											False	DUC-1	MNB2
33	Normal IVF	ejac	Undecided	Positive	1	1	1	NoAb	NO	Fresh	Autologous	INSEM	8		33	G34	40	D3	2	2	1	1	2PN	7			Live Birth	NONET	NONET	NONET	IV	DU4-1	DUC-Nor	NoMNB											False	DUC-1	NoMNB
33	Normal IVF	ejac	Discard	Positive	1	1	1	NoAb	NO	Fresh	Autologous	INSEM	8		33	G34	40	D3	2	2	1	1	2PN	7			Live Birth	NONET	NONET	NONET	IV	NonDUC	DUC-Nor	NoMNB											False	NonDUC	NoMNB
32	Normal IVF	ejac	Freeze	Positive	1	1	0	Ab	NO	Fresh	Autologous		13		32	G34	32	D3	2	2	2	2	2PN	6	Cry	D5	Missed Ab	NONET	NONET	NONET	II	NonDUC	DUC-Trait	NoMNB											True	NonDUC	NoMNB
32	Normal IVF	ejac	Freeze	Positive	1	1	0	Ab	NO	Fresh	Autologous		13		32	G34	32	D3	2	2	2	2	2PN	6	Cry	D5	Missed Ab	NONET	NONET	NONET	II	DUC-2	DUC-Trait	NoMNB											True	DUC-2	NoMNB
32	Normal IVF	ejac	Transfer	Positive	1	1	0	Ab	NO	Fresh	Autologous		13		32	G34	32	D3	2	2	2	2	2PN	6	ET	D3	Missed Ab	NONKID	NONKID	KIDNEG	IV	NonDUC	DUC-Trait	NoMNB											True	NonDUC	NoMNB
32	Normal IVF	ejac	Transfer	Positive	1	1	0	Ab	NO	Fresh	Autologous		13		32	G34	32	D3	2	2	2	2	2PN	6	ET	D3	Missed Ab	NONKID	NONKID	KIDNEG	IV	NonDUC	DUC-Trait	NoMNB											True	NonDUC	NoMNB
32	Normal IVF	ejac	Undecided	Positive	1	1	0	Ab	NO	Fresh	Autologous		13		32	G34	32	D3	2	2	2	2	2PN	6			Missed Ab	NONET	NONET	NONET	IV	DUC-2	DUC-Trait	NoMNB											False	DUC-2	NoMNB
32	Normal IVF	ejac	Discard	Positive	1	1	0	Ab	NO	Fresh	Autologous		13		32	G34	32	D3	2	2	2	2	2PN	6			Missed Ab	NONET	NONET	NONET	IV	NonDUC	DUC-Trait	NoMNB											False	NonDUC	NoMNB
29	ICSI	epi, froz	Freeze	Positive	2	2	2	NoAb	NO	Fresh	Autologous	EPI FROZEN	14		29	G34	62	D3	2	2	1	1	2PN	7	Cry	D6	Live Birth	KIDPOS	KIDNEG	Unknown	III	NonDUC	DUC-Nor	NoMNB											True	NonDUC	NoMNB
29	ICSI	epi, froz	Transfer	Positive	2	2	2	NoAb	NO	Fresh	Autologous	EPI FROZEN	14		29	G34	62	D3	2	2	1	1	2PN	7	ET	D3	Live Birth	KIDPOS	KIDPOS	KIDPOS	IV	NonDUC	DUC-Nor	NoMNB											True	NonDUC	NoMNB
29	ICSI	epi, froz	Transfer	Positive	2	2	2	NoAb	NO	Fresh	Autologous	EPI FROZEN	14		29	G34	62	D3	2	2	1	1	2PN	7	ET	D3	Live Birth	KIDPOS	KIDPOS	KIDPOS	IV	NonDUC	DUC-Nor	NoMNB											True	NonDUC	NoMNB
29	ICSI	epi, froz	Undecided	Positive	2	2	2	NoAb	NO	Fresh	Autologous	EPI FROZEN	14		29	G34	62	D3	2	2	1	1	2PN	7			Live Birth	NONET	NONET	NONET	IV	DUC-1Plus	DUC-Nor	NoMNB											False	DUCPlus	NoMNB
29	ICSI	epi, froz	Undecided	Positive	2	2	2	NoAb	NO	Fresh	Autologous	EPI FROZEN	14		29	G34	62	D3	2	2	1	1	2PN	7			Live Birth	NONET	NONET	NONET	IV	DUC-2	DUC-Nor	NoMNB											False	DUC-2	NoMNB
29	ICSI	epi, froz	Undecided	Positive	2	2	2	NoAb	NO	Fresh	Autologous	EPI FROZEN	14		29	G34	62	D3	2	2	1	1	2PN	7			Live Birth	NONET	NONET	NONET	IV	DUC-1	DUC-Nor	NoMNB											False	DUC-1	NoMNB
29	ICSI	epi, froz	Undecided	Positive	2	2	2	NoAb	NO	Fresh	Autologous	EPI FROZEN	14		29	G34	62	D3	2	2	1	1	2PN	7			Live Birth	NONET	NONET	NONET	IV	DUC-1	DUC-Nor	NoMNB											False	DUC-1	NoMNB
33	ICSI	ejac	Transfer	Positive	2	2	2	NoAb	NO	Fresh	Autologous		12		33	G34	34	D3	2	2	0	0	2PN	12	ET	D3	Live Birth	KIDPOS	KIDPOS	KIDPOS	IV	NonDUC	DUC-Nor	MNB2C											True	NonDUC	MNB2
33	ICSI	ejac	Transfer	Positive	2	2	2	NoAb	NO	Fresh	Autologous		12		33	G34	34	D3	2	2	0	0	2PN	12	ET	D3	Live Birth	KIDPOS	KIDPOS	KIDPOS	IV	NonDUC	DUC-Nor	MNB2C											True	NonDUC	MNB2
33	ICSI	ejac	Undecided	Positive	2	2	2	NoAb	NO	Fresh	Autologous		12		33	G34	34	D3	2	2	0	0	2PN	12			Live Birth	NONET	NONET	NONET	IV	DU4-1	DUC-Nor	NoMNB											False	DUC-1	NoMNB
33	ICSI	ejac	Undecided	Positive	2	2	2	NoAb	NO	Fresh	Autologous		12		33	G34	34	D3	2	2	0	0	2PN	12			Live Birth	NONET	NONET	NONET	IV	DUC-2	DUC-Nor	NoMNB											False	DUC-2	NoMNB
33	ICSI	ejac	Undecided	Positive	2	2	2	NoAb	NO	Fresh	Autologous		12		33	G34	34	D3	2	2	0	0	2PN	12			Live Birth	NONET	NONET	NONET	IV	DUC-2	DUC-Nor	MNB2C											False	DUC-2	MNB2
33	ICSI	ejac	Undecided	Positive	2	2	2	NoAb	NO	Fresh	Autologous		12		33	G34	34	D3	2	2	0	0	2PN	12			Live Birth	NONET	NONET	NONET	IV	DU4-1	DUC-Nor	NoMNB											False	DUC-1	NoMNB
33	ICSI	ejac	Undecided	Positive	2	2	2	NoAb	NO	Fresh	Autologous		12		33	G34	34	D3	2	2	0	0	2PN	12			Live Birth	NONET	NONET	NONET	IV	DUC-2	DUC-Nor	MNB2C											False	DUC-2	MNB2
33	ICSI	ejac		Positive	2	2	2	NoAb	NO	Fresh	Autologous		12		33	G34	34	D3	2	2	0	0	2PN	12			Live Birth	NONET	NONET	NONET	IV	NonDUC	DUC-Nor	NoMNB											False	NonDUC	NoMNB
33	ICSI	ejac	Undecided	Positive	2	2	2	NoAb	NO	Fresh	Autologous		12		33	G34	34	D3	2	2	0	0	2PN	12			Live Birth	NONET	NONET	NONET	IV	DUC-1	DUC-Nor	MNB2C											False	DUC-1	MNB2
33	ICSI	ejac		Positive	2	2	2	NoAb	NO	Fresh	Autologous		12		33	G34	34	D3	2	2	0	0	2PN	12			Live Birth	NONET	NONET	NONET	IV	NonDUC	DUC-Nor	MNB2C											False	NonDUC	MNB2
33	ICSI	ejac	Undecided	Positive	2	2	2	NoAb	NO	Fresh	Autologous		12		33	G34	34	D3	2	2	0	0	2PN	12			Live Birth	NONET	NONET	NONET	IV	DUC-1	DUC-Nor	NoMNB											False	DUC-1	NoMNB
33	ICSI	ejac		Positive	2	2	2	NoAb	NO	Fresh	Autologous		12		33	G34	34	D3	2	2	0	0	2PN	12			Live Birth	NONET	NONET	NONET	IV	NonDUC	DUC-Nor	MNB2C											False	NonDUC	MNB2
43	ICSI	ejac	Transfer	Negative	0	0	0	NoPreg	NO	Fresh	Autologous	PGS D3 FISH(SEX)	12		43	G42	48	D5	1	1	0	0	2PN	8	ET	D5	Not Pregnant	KIDNEG	KIDNEG	KIDNEG	II	DUC-3	DUC-Trait	NoMNB	BX	3	PGS	D3	No	FISH			PUR	EUP	True	DUC-3	NoMNB
43	ICSI	ejac		Negative	0	0	0	NoPreg	NO	Fresh	Autologous	PGS D3 FISH(SEX)	12		43	G42	48	D5	1	1	0	0	2PN	8			Not Pregnant	NONET	NONET	NONET	IV	NonDUC	DUC-Trait	NoMNB	BX	3	PGS	D3	No	FISH			PUR	ANU	False	NonDUC	NoMNB
43	ICSI	ejac		Negative	0	0	0	NoPreg	NO	Fresh	Autologous	PGS D3 FISH(SEX)	12		43	G42	48	D5	1	1	0	0	2PN	8			Not Pregnant	NONET	NONET	NONET	IV	NonDUC	DUC-Trait	MNB2C	BX	3	PGS	D3	No	FISH			PUR	CxA	False	NonDUC	MNB2
43	ICSI	ejac		Negative	0	0	0	NoPreg	NO	Fresh	Autologous	PGS D3 FISH(SEX)	12		43	G42	48	D5	1	1	0	0	2PN	8			Not Pregnant	NONET	NONET	NONET	IV	NonDUC	DUC-Trait	MNB8C	BX	3	PGS	D3	No	FISH			PUR	CxA	False	NonDUC	MNB8
43	ICSI	ejac		Negative	0	0	0	NoPreg	NO	Fresh	Autologous	PGS D3 FISH(SEX)	12		43	G42	48	D5	1	1	0	0	2PN	8			Not Pregnant	NONET	NONET	NONET	IV	NonDUC	DUC-Trait	MNB2C	BX	3	PGS	D3	No	FISH			PUR	CxA	False	NonDUC	MNB2
43	ICSI	ejac		Negative	0	0	0	NoPreg	NO	Fresh	Autologous	PGS D3 FISH(SEX)	12		43	G42	48	D5	1	1	0	0	2PN	8			Not Pregnant	NONET	NONET	NONET	IV	NonDUC	DUC-Trait	NoMNB	BX	3	PGS	D3	No	FISH			PUR	CxA	False	NonDUC	NoMNB
43	ICSI	ejac		Negative	0	0	0	NoPreg	NO	Fresh	Autologous	PGS D3 FISH(SEX)	12		43	G42	48	D5	1	1	0	0	2PN	8			Not Pregnant	NONET	NONET	NONET	IV	NonDUC	DUC-Trait	NoMNB	BX	3	PGS	D3	No	FISH			PUR	EUP	False	NonDUC	NoMNB
43	ICSI	ejac		Negative	0	0	0	NoPreg	NO	Fresh	Autologous	PGS D3 FISH(SEX)	12		43	G42	48	D5	1	1	0	0	2PN	8			Not Pregnant	NONET	NONET	NONET	IV	NonDUC	DUC-Trait	NoMNB	BX	3	PGS	D3	No	FISH			PUR	CxA	False	NonDUC	NoMNB
37	ICSI	ejac	Transfer	Positive	3	3	2	NoAb	NO	Fresh	Autologous		7		37	G35	37	D3	2	2	0	0	2PN	6	ET	D3	Live Birth	KIDPOS	KIDPOS	KIDPOS	IV	NonDUC	DUC-Trait	NoMNB											True	NonDUC	NoMNB
37	ICSI	ejac	Transfer	Positive	3	3	2	NoAb	NO	Fresh	Autologous		7		37	G35	37	D3	2	2	0	0	2PN	6	ET	D3	Live Birth	KIDPOS	KIDPOS	KIDPOS	IV	NonDUC	DUC-Trait	NoMNB											True	NonDUC	NoMNB
37	ICSI	ejac		Positive	3	3	2	NoAb	NO	Fresh	Autologous		7		37	G35	37	D3	2	2	0	0	2PN	6			Live Birth	NONET	NONET	NONET	IV	NonDUC	DUC-Trait	MNB2C											False	NonDUC	MNB2
37	ICSI	ejac		Positive	3	3	2	NoAb	NO	Fresh	Autologous		7		37	G35	37	D3	2	2	0	0	2PN	6			Live Birth	NONET	NONET	NONET	IV	NonDUC	DUC-Trait	MNB4C											False	NonDUC	MNB4
37	ICSI	ejac	Undecided	Positive	3	3	2	NoAb	NO	Fresh	Autologous		7		37	G35	37	D3	2	2	0	0	2PN	6			Live Birth	NONET	NONET	NONET	IV	DUC-2	DUC-Trait	MNB2C											False	DUC-2	MNB2
37	ICSI	ejac		Positive	3	3	2	NoAb	NO	Fresh	Autologous		7		37	G35	37	D3	2	2	0	0	2PN	6			Live Birth	NONET	NONET	NONET	IV	NonDUC	DUC-Trait	NoMNB											False	NonDUC	NoMNB
39	ICSI	ejac	Freeze	Positive	0	0	0	BC	NO	Fresh	Autologous		9		39	G38	36	D3	3	3	1	1	2PN	7	Cry	D6	Biochemical	NONET	NONET	NONET	I	NonDUC	DUC-Trait	MNB2C											True	NonDUC	MNB2
39	ICSI	ejac	Transfer	Positive	0	0	0	BC	NO	Fresh	Autologous		9		39	G38	36	D3	3	3	1	1	2PN	7	ET	D3	Biochemical	KIDNEG	KIDNEG	KIDNEG	IV	NonDUC	DUC-Trait	NoMNB											True	NonDUC	NoMNB
39	ICSI	ejac	Transfer	Positive	0	0	0	BC	NO	Fresh	Autologous		9		39	G38	36	D3	3	3	1	1	2PN	7	ET	D3	Biochemical	KIDNEG	KIDNEG	KIDNEG	IV	NonDUC	DUC-Trait	NoMNB											True	NonDUC	NoMNB
39	ICSI	ejac	Transfer	Positive	0	0	0	BC	NO	Fresh	Autologous		9		39	G38	36	D3	3	3	1	1	2PN	7	ET	D3	Biochemical	KIDNEG	KIDNEG	KIDNEG	IV	NonDUC	DUC-Trait	NoMNB											True	NonDUC	NoMNB
39	ICSI	ejac		Positive	0	0	0	BC	NO	Fresh	Autologous		9		39	G38	36	D3	3	3	1	1	2PN	7			Biochemical	NONET	NONET	NONET	IV	NonDUC	DUC-Trait	NoMNB											False	NonDUC	NoMNB
39	ICSI	ejac	Undecided	Positive	0	0	0	BC	NO	Fresh	Autologous		9		39	G38	36	D3	3	3	1	1	2PN	7			Biochemical	NONET	NONET	NONET	IV	DUC-2	DUC-Trait	MNB2C											False	DUC-2	MNB2
39	ICSI	ejac	Undecided	Positive	0	0	0	BC	NO	Fresh	Autologous		9		39	G38	36	D3	3	3	1	1	2PN	7			Biochemical	NONET	NONET	NONET	IV	DUC-1	DUC-Trait	NoMNB											False	DUC-1	NoMNB
38	Normal IVF	ejac	Transfer	Negative	0	0	0	NoPreg	NO	Fresh	Autologous	INSEM	7		38	G38	36	D3	3	3	0	0	2PN	5	ET	D3	Not Pregnant	KIDNEG	KIDNEG	KIDNEG	IV	DUC-2	DUC-Nor	MNB2C											True	DUC-2	MNB2
38	Normal IVF	ejac	Transfer	Negative	0	0	0	NoPreg	NO	Fresh	Autologous	INSEM	7		38	G38	36	D3	3	3	0	0	2PN	5	ET	D3	Not Pregnant	KIDNEG	KIDNEG	KIDNEG	IV	DUC-2	DUC-Nor	NoMNB											True	DUC-2	NoMNB
38	Normal IVF	ejac	Transfer	Negative	0	0	0	NoPreg	NO	Fresh	Autologous	INSEM	7		38	G38	36	D3	3	3	0	0	1PN	5	ET	D3	Not Pregnant	KIDNEG	KIDNEG	KIDNEG	IV	DUC-2	DUC-Nor	NoMNB											True	DUC-2	NoMNB
38	Normal IVF	ejac	Undecided	Negative	0	0	0	NoPreg	NO	Fresh	Autologous	INSEM	7		38	G38	36	D3	3	3	0	0	2PN	5			Not Pregnant	NONET	NONET	NONET	IV	DU4-1Plus	DUC-Nor	NoMNB											False	DUCPlus	NoMNB
38	Normal IVF	ejac	Undecided	Negative	0	0	0	NoPreg	NO	Fresh	Autologous	INSEM	7		38	G38	36	D3	3	3	0	0	2PN	5			Not Pregnant	NONET	NONET	NONET	IV	DUC-2	DUC-Nor	MNB2C											False	DUC-2	MNB2
38	Normal IVF	ejac	Discard	Negative	0	0	0	NoPreg	NO	Fresh	Autologous	INSEM	7		38	G38	36	D3	3	3	0	0	2PN	5			Not Pregnant	NONET	NONET	NONET	IV	NonDUC	DUC-Nor	NoMNB											False	NonDUC	NoMNB
41	ICSI	ejac	Freeze	Positive	2	2	2	NoAb	NO	Fresh	Autologous		15		41	G41	41	D3	4	4	1	1	2PN	10	Cry	D5	Live Birth	NONET	NONET	NONET	I	NonDUC	DUC-Trait	NoMNB											True	NonDUC	NoMNB
41	ICSI	ejac	Transfer	Positive	2	2	2	NoAb	NO	Fresh	Autologous		15		41	G41	41	D3	4	4	1	1	2PN	10	ET	D3	Live Birth	NONKID	NONKID	NONKID	IV	NonDUC	DUC-Trait	NoMNB											True	NonDUC	NoMNB
41	ICSI	ejac	Transfer	Positive	2	2	2	NoAb	NO	Fresh	Autologous		15		41	G41	41	D3	4	4	1	1	2PN	10	ET	D3	Live Birth	NONKID	NONKID	NONKID	IV	NonDUC	DUC-Trait	NoMNB											True	NonDUC	NoMNB
41	ICSI	ejac	Transfer	Positive	2	2	2	NoAb	NO	Fresh	Autologous		15		41	G41	41	D3	4	4	1	1	2PN	10	ET	D3	Live Birth	NONKID	NONKID	NONKID	IV	NonDUC	DUC-Trait	NoMNB											True	NonDUC	NoMNB
41	ICSI	ejac	Transfer	Positive	2	2	2	NoAb	NO	Fresh	Autologous		15		41	G41	41	D3	4	4	1	1	2PN	10	ET	D3	Live Birth	NONKID	NONKID	NONKID	IV	NonDUC	DUC-Trait	NoMNB											True	NonDUC	NoMNB
41	ICSI	ejac		Positive	2	2	2	NoAb	NO	Fresh	Autologous		15		41	G41	41	D3	4	4	1	1	2PN	10			Live Birth	NONET	NONET	NONET	IV	NonDUC	DUC-Trait	NoMNB											False	NonDUC	NoMNB
41	ICSI	ejac		Positive	2	2	2	NoAb	NO	Fresh	Autologous		15		41	G41	41	D3	4	4	1	1	2PN	10			Live Birth	NONET	NONET	NONET	IV	NonDUC	DUC-Trait	NoMNB											False	NonDUC	NoMNB
41	ICSI	ejac		Positive	2	2	2	NoAb	NO	Fresh	Autologous		15		41	G41	41	D3	4	4	1	1	2PN	10			Live Birth	NONET	NONET	NONET	IV	NonDUC	DUC-Trait	NoMNB											False	NonDUC	NoMNB
41	ICSI	ejac		Positive	2	2	2	NoAb	NO	Fresh	Autologous		15		41	G41	41	D3	4	4	1	1	2PN	10			Live Birth	NONET	NONET	NONET	IV	NonDUC	DUC-Trait	MNB8C											False	NonDUC	MNB8
41	ICSI	ejac		Positive	2	2	2	NoAb	NO	Fresh	Autologous		15		41	G41	41	D3	4	4	1	1	2PN	10			Live Birth	NONET	NONET	NONET	IV	NonDUC	DUC-Trait	NoMNB											False	NonDUC	NoMNB
34	ICSI	ejac	Freeze	Negative	0	0	0	NoPreg	NO	Fresh	Autologous		17		34	G34	35	D3	2	2	2	2	2PN	8	Cry	D6	Not Pregnant	KIDNEG	KIDNEG	KIDNEG	I	NonDUC	DUC-Trait	NoMNB											True	NonDUC	NoMNB
34	ICSI	ejac	Freeze	Negative	0	0	0	NoPreg	NO	Fresh	Autologous		17		34	G34	35	D3	2	2	2	2	2PN	8	Cry	D6	Not Pregnant	KIDNEG	KIDNEG	KIDNEG	I	NonDUC	DUC-Trait	NoMNB											True	NonDUC	NoMNB
34	ICSI	ejac	Transfer	Negative	0	0	0	NoPreg	NO	Fresh	Autologous		17		34	G34	35	D3	2	2	2	2	2PN	8	ET	D3	Not Pregnant	KIDNEG	KIDNEG	KIDNEG	IV	NonDUC	DUC-Trait	NoMNB											True	NonDUC	NoMNB
34	ICSI	ejac	Transfer	Negative	0	0	0	NoPreg	NO	Fresh	Autologous		17		34	G34	35	D3	2	2	2	2	2PN	8	ET	D3	Not Pregnant	KIDNEG	KIDNEG	KIDNEG	IV	NonDUC	DUC-Trait	NoMNB											True	NonDUC	NoMNB
34	ICSI	ejac	Undecided	Negative	0	0	0	NoPreg	NO	Fresh	Autologous		17		34	G34	35	D3	2	2	2	2	2PN	8			Not Pregnant	NONET	NONET	NONET	IV	DUC-1	DUC-Trait	NoMNB											False	DUC-1	NoMNB
34	ICSI	ejac	Undecided	Negative	0	0	0	NoPreg	NO	Fresh	Autologous		17		34	G34	35	D3	2	2	2	2	2PN	8			Not Pregnant	NONET	NONET	NONET	IV	DUC-3	DUC-Trait	NoMNB											False	DUC-3	NoMNB
34	ICSI	ejac	Discard	Negative	0	0	0	NoPreg	NO	Fresh	Autologous		17		34	G34	35	D3	2	2	2	2	2PN	8			Not Pregnant	NONET	NONET	NONET	IV	NonDUC	DUC-Trait	NoMNB											False	NonDUC	NoMNB
34	ICSI	ejac	Discard	Negative	0	0	0	NoPreg	NO	Fresh	Autologous		17		34	G34	35	D3	2	2	2	2	2PN	8			Not Pregnant	NONET	NONET	NONET	IV	NonDUC	DUC-Trait	MNU1Cp											False	NonDUC	MNB1
41	ICSI	ejac	Transfer	Negative	0	0	0	NoPreg	NO	Fresh	Autologous		6		41	G41	51	D3	5	5	0	0	2PN	6	ET	D3	Not Pregnant	KIDNEG	KIDNEG	KIDNEG	IV	NonDUC	DUC-Trait	NoMNB											True	NonDUC	NoMNB
41	ICSI	ejac	Transfer	Negative	0	0	0	NoPreg	NO	Fresh	Autologous		6		41	G41	51	D3	5	5	0	0	2PN	6	ET	D3	Not Pregnant	KIDNEG	KIDNEG	KIDNEG	IV	NonDUC	DUC-Trait	NoMNB											True	NonDUC	NoMNB
41	ICSI	ejac	Transfer	Negative	0	0	0	NoPreg	NO	Fresh	Autologous		6		41	G41	51	D3	5	5	0	0	2PN	6	ET	D3	Not Pregnant	KIDNEG	KIDNEG	KIDNEG	IV	NonDUC	DUC-Trait	NoMNB											True	NonDUC	NoMNB
41	ICSI	ejac	Transfer	Negative	0	0	0	NoPreg	NO	Fresh	Autologous		6		41	G41	51	D3	5	5	0	0	2PN	6	ET	D3	Not Pregnant	KIDNEG	KIDNEG	KIDNEG	IV	NonDUC	DUC-Trait	NoMNB											True	NonDUC	NoMNB
41	ICSI	ejac	Transfer	Negative	0	0	0	NoPreg	NO	Fresh	Autologous		6		41	G41	51	D3	5	5	0	0	2PN	6	ET	D3	Not Pregnant	KIDNEG	KIDNEG	KIDNEG	IV	NonDUC	DUC-Trait	NoMNB											True	NonDUC	NoMNB
41	ICSI	ejac		Negative	0	0	0	NoPreg	NO	Fresh	Autologous		6		41	G41	51	D3	5	5	0	0	2PN	6			Not Pregnant	NONET	NONET	NONET	IV	NonDUC	DUC-Trait	NoMNB											False	NonDUC	NoMNB
37	Normal IVF	ejac	Freeze	Negative	0	0	0	NoPreg	NO	Fresh	Autologous	INSEM	27		37	G35	38	D3	2	2	2	2	1PN	17	Cry	D6	Not Pregnant	NONET	NONET	NONET	II	NonDUC	DUC-Trait	NoMNB											True	NonDUC	NoMNB
37	Normal IVF	ejac	Freeze	Negative	0	0	0	NoPreg	NO	Fresh	Autologous		27		37	G35	38	D3	2	2	2	2	2PN	17	Cry	D6	Not Pregnant	NONET	NONET	NONET	III	DUC-3	DUC-Trait	MNB2C											True	DUC-3	MNB2
37	Normal IVF	ejac	Transfer	Negative	0	0	0	NoPreg	NO	Fresh	Autologous	INSEM	27		37	G35	38	D3	2	2	2	2	2PN	17	ET	D3	Not Pregnant	KIDNEG	KIDNEG	KIDNEG	IV	NonDUC	DUC-Trait	NoMNB											True	NonDUC	NoMNB
37	Normal IVF	ejac	Transfer	Negative	0	0	0	NoPreg	NO	Fresh	Autologous	INSEM	27		37	G35	38	D3	2	2	2	2	2PN	17	ET	D3	Not Pregnant	KIDNEG	KIDNEG	KIDNEG	IV	NonDUC	DUC-Trait	MNB2Cp											True	NonDUC	MNB2
37	Normal IVF	ejac	Undecided	Negative	0	0	0	NoPreg	NO	Fresh	Autologous		27		37	G35	38	D3	2	2	2	2	2PN	17			Not Pregnant	NONET	NONET	NONET	IV	DUC-2	DUC-Trait	MNB2C											False	DUC-2	MNB2
37	Normal IVF	ejac	Undecided	Negative	0	0	0	NoPreg	NO	Fresh	Autologous		27		37	G35	38	D3	2	2	2	2	2PN	17			Not Pregnant	NONET	NONET	NONET	IV	DUC-1	DUC-Trait	NoMNB											False	DUC-1	NoMNB
37	Normal IVF	ejac		Negative	0	0	0	NoPreg	NO	Fresh	Autologous		27		37	G35	38	D3	2	2	2	2	2PN	17			Not Pregnant	NONET	NONET	NONET	IV	NonDUC	DUC-Trait	MNB2C											False	NonDUC	MNB2
37	Normal IVF	ejac	Undecided	Negative	0	0	0	NoPreg	NO	Fresh	Autologous	INSEM	27		37	G35	38	D3	2	2	2	2	2PN	17			Not Pregnant	NONET	NONET	NONET	IV	DU4-1	DUC-Trait	NoMNB											False	DUC-1	NoMNB
37	Normal IVF	ejac		Negative	0	0	0	NoPreg	NO	Fresh	Autologous		27		37	G35	38	D3	2	2	2	2	2PN	17			Not Pregnant	NONET	NONET	NONET	IV	NonDUC	DUC-Trait	MNB2C											False	NonDUC	MNB2
37	Normal IVF	ejac		Negative	0	0	0	NoPreg	NO	Fresh	Autologous	INSEM	27		37	G35	38	D3	2	2	2	2	1PN	17			Not Pregnant	NONET	NONET	NONET	IV	NonDUC	DUC-Trait	NoMNB											False	NonDUC	NoMNB
37	Normal IVF	ejac		Negative	0	0	0	NoPreg	NO	Fresh	Autologous		27		37	G35	38	D3	2	2	2	2	2PN	17			Not Pregnant	NONET	NONET	NONET	IV	NonDUC	DUC-Trait	MNB2Cp											False	NonDUC	MNB2
37	Normal IVF	ejac		Negative	0	0	0	NoPreg	NO	Fresh	Autologous	INSEM	27		37	G35	38	D3	2	2	2	2	2PN	17			Not Pregnant	NONET	NONET	NONET	IV	NonDUC	DUC-Trait	MNB2C											False	NonDUC	MNB2
37	Normal IVF	ejac	Undecided	Negative	0	0	0	NoPreg	NO	Fresh	Autologous		27		37	G35	38	D3	2	2	2	2	2PN	17			Not Pregnant	NONET	NONET	NONET	IV	NonDUC	DUC-Trait	MNB2C											False	NonDUC	MNB2
37	Normal IVF	ejac	Undecided	Negative	0	0	0	NoPreg	NO	Fresh	Autologous		27		37	G35	38	D3	2	2	2	2	2PN	17			Not Pregnant	NONET	NONET	NONET	IV	DUC-1	DUC-Trait	NoMNB											False	DUC-1	NoMNB
37	Normal IVF	ejac		Negative	0	0	0	NoPreg	NO	Fresh	Autologous		27		37	G35	38	D3	2	2	2	2	2PN	17			Not Pregnant	NONET	NONET	NONET	IV	NonDUC	DUC-Trait	MNB2C											False	NonDUC	MNB2
37	Normal IVF	ejac	Discard	Negative	0	0	0	NoPreg	NO	Fresh	Autologous	INSEM	27		37	G35	38	D3	2	2	2	2	1PN	17			Not Pregnant	NONET	NONET	NONET	IV	NonDUC	DUC-Trait	NoMNB											False	NonDUC	NoMNB
37	Normal IVF	ejac	Undecided	Negative	0	0	0	NoPreg	NO	Fresh	Autologous	INSEM	27		37	G35	38	D3	2	2	2	2	1PN	17			Not Pregnant	NONET	NONET	NONET	IV	NonDUC	DUC-Trait	NoMNB											False	NonDUC	NoMNB
37	Normal IVF	ejac	Undecided	Negative	0	0	0	NoPreg	NO	Fresh	Autologous		27		37	G35	38	D3	2	2	2	2	2PN	17			Not Pregnant	NONET	NONET	NONET	IV	DUC-1	DUC-Trait	NoMNB											False	DUC-1	NoMNB
37	Normal IVF	ejac	Undecided	Negative	0	0	0	NoPreg	NO	Fresh	Autologous		27		37	G35	38	D3	2	2	2	2	2PN	17			Not Pregnant	NONET	NONET	NONET	IV	DUC-2	DUC-Trait	MNB2C											False	DUC-2	MNB2
37	Normal IVF	ejac	Undecided	Negative	0	0	0	NoPreg	NO	Fresh	Autologous		27		37	G35	38	D3	2	2	2	2	2PN	17			Not Pregnant	NONET	NONET	NONET	IV	DUC-1	DUC-Trait	NoMNB											False	DUC-1	NoMNB
37	Normal IVF	ejac	Undecided	Negative	0	0	0	NoPreg	NO	Fresh	Autologous	INSEM	27		37	G35	38	D3	2	2	2	2	2PN	17			Not Pregnant	NONET	NONET	NONET	IV	DUC-1	DUC-Trait	MNU1Cp											False	DUC-1	MNB1
34	ICSI	ejac	Transfer	Positive	0	0	0	BC	NO	Fresh	Autologous	ICSI	8		34	G34	35	D3	2	2	0	0	2PN	7	ET	D3	Biochemical	KIDNEG	KIDNEG	KIDNEG	IV	NonDUC	DUC-Trait	NoMNB											True	NonDUC	NoMNB
34	ICSI	ejac	Transfer	Positive	0	0	0	BC	NO	Fresh	Autologous	ICSI	8		34	G34	35	D3	2	2	0	0	2PN	7	ET	D3	Biochemical	KIDNEG	KIDNEG	KIDNEG	IV	NonDUC	DUC-Trait	MNB2C											True	NonDUC	MNB2
34	ICSI	ejac	Undecided	Positive	0	0	0	BC	NO	Fresh	Autologous	ICSI	8		34	G34	35	D3	2	2	0	0	2PN	7			Biochemical	NONET	NONET	NONET	IV	DUC-2Plus	DUC-Trait	NoMNB											False	DUCPlus	NoMNB
34	ICSI	ejac		Positive	0	0	0	BC	NO	Fresh	Autologous	ICSI	8		34	G34	35	D3	2	2	0	0	2PN	7			Biochemical	NONET	NONET	NONET	IV	NonDUC	DUC-Trait	MNB2C											False	NonDUC	MNB2
34	ICSI	ejac		Positive	0	0	0	BC	NO	Fresh	Autologous	ICSI	8		34	G34	35	D3	2	2	0	0	2PN	7			Biochemical	NONET	NONET	NONET	IV	NonDUC	DUC-Trait	MNB2C											False	NonDUC	MNB2
34	ICSI	ejac	Undecided	Positive	0	0	0	BC	NO	Fresh	Autologous	ICSI	8		34	G34	35	D3	2	2	0	0	2PN	7			Biochemical	NONET	NONET	NONET	IV	DUC-2	DUC-Trait	NoMNB											False	DUC-2	NoMNB
34	ICSI	ejac		Positive	0	0	0	BC	NO	Fresh	Autologous	ICSI	8		34	G34	35	D3	2	2	0	0	2PN	7			Biochemical	NONET	NONET	NONET	IV	NonDUC	DUC-Trait	NoMNB											False	NonDUC	NoMNB
39	Normal IVF	ejac	Freeze	Positive	0	0	0	BC	NO	Fresh	Autologous		16		39	G38	46	D5	2	2	2	2	2PN	12	Cry	D5	Biochemical	NONET	NONET	NONET	II	NonDUC	DUC-Trait	NoMNB											True	NonDUC	NoMNB
39	Normal IVF	ejac	Transfer	Positive	0	0	0	BC	NO	Fresh	Autologous		16		39	G38	46	D5	2	2	2	2	2PN	12	ET	D5	Biochemical	KIDNEG	KIDNEG	KIDNEG	I	NonDUC	DUC-Trait	MNB2C											True	NonDUC	MNB2
39	Normal IVF	ejac	Transfer	Positive	0	0	0	BC	NO	Fresh	Autologous		16		39	G38	46	D5	2	2	2	2	2PN	12	ET	D5	Biochemical	KIDNEG	KIDNEG	KIDNEG	I	NonDUC	DUC-Trait	NoMNB											True	NonDUC	NoMNB
39	Normal IVF	ejac	Freeze	Positive	0	0	0	BC	NO	Fresh	Autologous		16		39	G38	46	D5	2	2	2	2	2PN	12	Cry	D5	Biochemical	NONET	NONET	NONET	II	NonDUC	DUC-Trait	MNB2C											True	NonDUC	MNB2
39	Normal IVF	ejac	Undecided	Positive	0	0	0	BC	NO	Fresh	Autologous		16		39	G38	46	D5	2	2	2	2	2PN	12			Biochemical	NONET	NONET	NONET	IV	DUC-3Plus	DUC-Trait	NoMNB											False	DUCPlus	NoMNB
39	Normal IVF	ejac		Positive	0	0	0	BC	NO	Fresh	Autologous		16		39	G38	46	D5	2	2	2	2	2PN	12			Biochemical	NONET	NONET	NONET	IV	NonDUC	DUC-Trait	MNB2Cp											False	NonDUC	MNB2
39	Normal IVF	ejac		Positive	0	0	0	BC	NO	Fresh	Autologous		16		39	G38	46	D5	2	2	2	2	2PN	12			Biochemical	NONET	NONET	NONET	IV	NonDUC	DUC-Trait	MNB2C											False	NonDUC	MNB2
39	Normal IVF	ejac		Positive	0	0	0	BC	NO	Fresh	Autologous		16		39	G38	46	D5	2	2	2	2	2PN	12			Biochemical	NONET	NONET	NONET	IV	NonDUC	DUC-Trait	NoMNB											False	NonDUC	NoMNB
39	Normal IVF	ejac		Positive	0	0	0	BC	NO	Fresh	Autologous		16		39	G38	46	D5	2	2	2	2	2PN	12			Biochemical	NONET	NONET	NONET	IV	NonDUC	DUC-Trait	NoMNB											False	NonDUC	NoMNB
39	Normal IVF	ejac	Undecided	Positive	0	0	0	BC	NO	Fresh	Autologous		16		39	G38	46	D5	2	2	2	2	2PN	12			Biochemical	NONET	NONET	NONET	IV	DUC-1	DUC-Trait	MNB2C											False	DUC-1	MNB2
39	Normal IVF	ejac		Positive	0	0	0	BC	NO	Fresh	Autologous		16		39	G38	46	D5	2	2	2	2	2PN	12			Biochemical	NONET	NONET	NONET	IV	NonDUC	DUC-Trait	MNB2C											False	NonDUC	MNB2
39	Normal IVF	ejac		Positive	0	0	0	BC	NO	Fresh	Autologous		16		39	G38	46	D5	2	2	2	2	2PN	12			Biochemical	NONET	NONET	NONET	IV	NonDUC	DUC-Trait	MNB2Cp											False	NonDUC	MNB2
36	Normal IVF	ejac	Freeze	Positive	2	2	2	NoAb	NO	Fresh	Autologous		11		36	G35	42	D5	2	2	3	3	2PN	8	Cry	D6	Live Birth	NONET	NONET	NONET	III	NonDUC	DUC-Trait	NoMNB											True	NonDUC	NoMNB
36	Normal IVF	ejac	Transfer	Positive	2	2	2	NoAb	NO	Fresh	Autologous		11		36	G35	42	D5	2	2	3	3	2PN	8	ET	D5	Live Birth	KIDPOS	KIDPOS	KIDPOS	I	NonDUC	DUC-Trait	MNB2C											True	NonDUC	MNB2
36	Normal IVF	ejac	Transfer	Positive	2	2	2	NoAb	NO	Fresh	Autologous		11		36	G35	42	D5	2	2	3	3	2PN	8	ET	D5	Live Birth	KIDPOS	KIDPOS	KIDPOS	I	NonDUC	DUC-Trait	NoMNB											True	NonDUC	NoMNB
36	Normal IVF	ejac	Freeze	Positive	2	2	2	NoAb	NO	Fresh	Autologous		11		36	G35	42	D5	2	2	3	3	2PN	8	Cry	D5	Live Birth	NONET	NONET	NONET	II	NonDUC	DUC-Trait	NoMNB											True	NonDUC	NoMNB
36	Normal IVF	ejac	Freeze	Positive	2	2	2	NoAb	NO	Fresh	Autologous		11		36	G35	42	D5	2	2	3	3	2PN	8	Cry	D5	Live Birth	NONET	NONET	NONET	II	NonDUC	DUC-Trait	NoMNB											True	NonDUC	NoMNB
36	Normal IVF	ejac		Positive	2	2	2	NoAb	NO	Fresh	Autologous		11		36	G35	42	D5	2	2	3	3	2PN	8			Live Birth	NONET	NONET	NONET	IV	NonDUC	DUC-Trait	NoMNB											False	NonDUC	NoMNB
36	Normal IVF	ejac		Positive	2	2	2	NoAb	NO	Fresh	Autologous		11		36	G35	42	D5	2	2	3	3	2PN	8			Live Birth	NONET	NONET	NONET	IV	NonDUC	DUC-Trait	MNB2Cp											False	NonDUC	MNB2
36	Normal IVF	ejac	Discard	Positive	2	2	2	NoAb	NO	Fresh	Autologous		11		36	G35	42	D5	2	2	3	3	2PN	8			Live Birth	NONET	NONET	NONET	IV	DUC-1	DUC-Trait	MNU1Cp											False	DUC-1	MNB1
41	ICSI	ejac	Transfer	Positive	1	1	1	NoAb	NO	Fresh	Autologous		11		41	G41	42	D3	4	4	0	0	2PN	11	ET	D3	Live Birth	NONKID	NONKID	NONKID	IV	DUC-2	DUC-Nor	MNB2C											True	DUC-2	MNB2
41	ICSI	ejac	Transfer	Positive	1	1	1	NoAb	NO	Fresh	Autologous		11		41	G41	42	D3	4	4	0	0	2PN	11	ET	D3	Live Birth	NONKID	NONKID	NONKID	IV	NonDUC	DUC-Nor	NoMNB											True	NonDUC	NoMNB
41	ICSI	ejac	Transfer	Positive	1	1	1	NoAb	NO	Fresh	Autologous		11		41	G41	42	D3	4	4	0	0	2PN	11	ET	D3	Live Birth	NONKID	NONKID	NONKID	IV	NonDUC	DUC-Nor	NoMNB											True	NonDUC	NoMNB
41	ICSI	ejac	Transfer	Positive	1	1	1	NoAb	NO	Fresh	Autologous		11		41	G41	42	D3	4	4	0	0	2PN	11	ET	D3	Live Birth	NONKID	NONKID	NONKID	IV	NonDUC	DUC-Nor	MNB2C											True	NonDUC	MNB2
41	ICSI	ejac	Undecided	Positive	1	1	1	NoAb	NO	Fresh	Autologous		11		41	G41	42	D3	4	4	0	0	2PN	11			Live Birth	NONET	NONET	NONET	IV	DU4-1	DUC-Nor	NoMNB											False	DUC-1	NoMNB
41	ICSI	ejac	Undecided	Positive	1	1	1	NoAb	NO	Fresh	Autologous		11		41	G41	42	D3	4	4	0	0	2PN	11			Live Birth	NONET	NONET	NONET	IV	DUC-1Plus	DUC-Nor	MNB2C											False	DUCPlus	MNB2
41	ICSI	ejac	Undecided	Positive	1	1	1	NoAb	NO	Fresh	Autologous		11		41	G41	42	D3	4	4	0	0	2PN	11			Live Birth	NONET	NONET	NONET	IV	DUC-2	DUC-Nor	MNB2Cp											False	DUC-2	MNB2
41	ICSI	ejac		Positive	1	1	1	NoAb	NO	Fresh	Autologous		11		41	G41	42	D3	4	4	0	0	2PN	11			Live Birth	NONET	NONET	NONET	IV	NonDUC	DUC-Nor	MNB2C											False	NonDUC	MNB2
41	ICSI	ejac	Undecided	Positive	1	1	1	NoAb	NO	Fresh	Autologous		11		41	G41	42	D3	4	4	0	0	2PN	11			Live Birth	NONET	NONET	NONET	IV	DUC-2	DUC-Nor	MNB2C											False	DUC-2	MNB2
41	ICSI	ejac		Positive	1	1	1	NoAb	NO	Fresh	Autologous		11		41	G41	42	D3	4	4	0	0	2PN	11			Live Birth	NONET	NONET	NONET	IV	NonDUC	DUC-Nor	MNB2C											False	NonDUC	MNB2
41	ICSI	ejac	Undecided	Positive	1	1	1	NoAb	NO	Fresh	Autologous		11		41	G41	42	D3	4	4	0	0	2PN	11			Live Birth	NONET	NONET	NONET	IV	DUC-1	DUC-Nor	NoMNB											False	DUC-1	NoMNB
38	Normal IVF	ejac	Transfer	Positive	1	0	0	Ab	NO	Fresh	Autologous		14		38	G38	42	D3	3	3	0	0	2PN	10	ET	D3	Spontaneous Abortion	NONKID	KIDNEG	KIDNEG	IV	NonDUC	DUC-Trait	NoMNB											True	NonDUC	NoMNB
38	Normal IVF	ejac	Transfer	Positive	1	0	0	Ab	NO	Fresh	Autologous		14		38	G38	42	D3	3	3	0	0	2PN	10	ET	D3	Spontaneous Abortion	NONKID	KIDNEG	KIDNEG	IV	NonDUC	DUC-Trait	NoMNB											True	NonDUC	NoMNB
38	Normal IVF	ejac	Transfer	Positive	1	0	0	Ab	NO	Fresh	Autologous		14		38	G38	42	D3	3	3	0	0	2PN	10	ET	D3	Spontaneous Abortion	NONKID	KIDNEG	KIDNEG	IV	NonDUC	DUC-Trait	MNB2Cp2											True	NonDUC	MNB2
38	Normal IVF	ejac	Undecided	Positive	1	0	0	Ab	NO	Fresh	Autologous		14		38	G38	42	D3	3	3	0	0	2PN	10			Spontaneous Abortion	NONET	NONET	NONET	IV	DUC-2Plus	DUC-Trait	MNB2C											False	DUCPlus	MNB2
38	Normal IVF	ejac	Undecided	Positive	1	0	0	Ab	NO	Fresh	Autologous		14		38	G38	42	D3	3	3	0	0	2PN	10			Spontaneous Abortion	NONET	NONET	NONET	IV	DUC-3	DUC-Trait	NoMNB											False	DUC-3	NoMNB
38	Normal IVF	ejac		Positive	1	0	0	Ab	NO	Fresh	Autologous		14		38	G38	42	D3	3	3	0	0	2PN	10			Spontaneous Abortion	NONET	NONET	NONET	IV	NonDUC	DUC-Trait	NoMNB											False	NonDUC	NoMNB
38	Normal IVF	ejac		Positive	1	0	0	Ab	NO	Fresh	Autologous		14		38	G38	42	D3	3	3	0	0	2PN	10			Spontaneous Abortion	NONET	NONET	NONET	IV	NonDUC	DUC-Trait	MNB2Cp2											False	NonDUC	MNB2
38	Normal IVF	ejac	Undecided	Positive	1	0	0	Ab	NO	Fresh	Autologous		14		38	G38	42	D3	3	3	0	0	2PN	10			Spontaneous Abortion	NONET	NONET	NONET	IV	DUC-2	DUC-Trait	MNB2C											False	DUC-2	MNB2
38	Normal IVF	ejac	Undecided	Positive	1	0	0	Ab	NO	Fresh	Autologous		14		38	G38	42	D3	3	3	0	0	2PN	10			Spontaneous Abortion	NONET	NONET	NONET	IV	DUC-1	DUC-Trait	NoMNB											False	DUC-1	NoMNB
38	Normal IVF	ejac	Undecided	Positive	1	0	0	Ab	NO	Fresh	Autologous		14		38	G38	42	D3	3	3	0	0	2PN	10			Spontaneous Abortion	NONET	NONET	NONET	IV	DUC-1	DUC-Trait	NoMNB											False	DUC-1	NoMNB
38	ICSI	ejac	Transfer	Negative	0	0	0	NoPreg	NO	Fresh	Autologous		14		38	G38	41	D3	2	2	0	0	2PN	10	ET	D3	Not Pregnant	KIDNEG	KIDNEG	KIDNEG	IV	NonDUC	DUC-Nor	NoMNB											True	NonDUC	NoMNB
38	ICSI	ejac	Transfer	Negative	0	0	0	NoPreg	NO	Fresh	Autologous		14		38	G38	41	D3	2	2	0	0	2PN	10	ET	D3	Not Pregnant	KIDNEG	KIDNEG	KIDNEG	IV	NonDUC	DUC-Nor	NoMNB											True	NonDUC	NoMNB
38	ICSI	ejac	Undecided	Negative	0	0	0	NoPreg	NO	Fresh	Autologous		14		38	G38	41	D3	2	2	0	0	2PN	10			Not Pregnant	NONET	NONET	NONET	IV	DUC-1	DUC-Nor	NoMNB											False	DUC-1	NoMNB
38	ICSI	ejac	Undecided	Negative	0	0	0	NoPreg	NO	Fresh	Autologous		14		38	G38	41	D3	2	2	0	0	2PN	10			Not Pregnant	NONET	NONET	NONET	IV	DUC-2	DUC-Nor	NoMNB											False	DUC-2	NoMNB
38	ICSI	ejac	Undecided	Negative	0	0	0	NoPreg	NO	Fresh	Autologous		14		38	G38	41	D3	2	2	0	0	2PN	10			Not Pregnant	NONET	NONET	NONET	IV	DUC-2	DUC-Nor	NoMNB											False	DUC-2	NoMNB
38	ICSI	ejac	Undecided	Negative	0	0	0	NoPreg	NO	Fresh	Autologous		14		38	G38	41	D3	2	2	0	0	2PN	10			Not Pregnant	NONET	NONET	NONET	IV	DUC-3	DUC-Nor	NoMNB											False	DUC-3	NoMNB
38	ICSI	ejac	Undecided	Negative	0	0	0	NoPreg	NO	Fresh	Autologous		14		38	G38	41	D3	2	2	0	0	2PN	10			Not Pregnant	NONET	NONET	NONET	IV	DUC-1	DUC-Nor	NoMNB											False	DUC-1	NoMNB
38	ICSI	ejac		Negative	0	0	0	NoPreg	NO	Fresh	Autologous		14		38	G38	41	D3	2	2	0	0	2PN	10			Not Pregnant	NONET	NONET	NONET	IV	NonDUC	DUC-Nor	NoMNB											False	NonDUC	NoMNB
38	ICSI	ejac		Negative	0	0	0	NoPreg	NO	Fresh	Autologous		14		38	G38	41	D3	2	2	0	0	2PN	10			Not Pregnant	NONET	NONET	NONET	IV	NonDUC	DUC-Nor	NoMNB											False	NonDUC	NoMNB
38	ICSI	ejac	Undecided	Negative	0	0	0	NoPreg	NO	Fresh	Autologous		14		38	G38	41	D3	2	2	0	0	2PN	10			Not Pregnant	NONET	NONET	NONET	IV	DUC-1	DUC-Nor	NoMNB											False	DUC-1	NoMNB
35	ICSI	ejac	Freeze	NoTransfer	NoTransfer	NoTransfer	NoTransfer	NoTransfer	NO	Fresh	Autologous	ICSI	12		35	G35	35	NoTransfer	0	0	6	6	2PN	12	Cry	D5	All Cryo (Not Planned)	NONET	NONET	NONET	I	NonDUC	DUC-Trait	NoMNB											True	NonDUC	NoMNB
35	ICSI	ejac	Freeze	NoTransfer	NoTransfer	NoTransfer	NoTransfer	NoTransfer	NO	Fresh	Autologous	ICSI	12		35	G35	35	NoTransfer	0	0	6	6	2PN	12	Cry	D5	All Cryo (Not Planned)	NONET	NONET	NONET	I	NonDUC	DUC-Trait	NoMNB											True	NonDUC	NoMNB
35	ICSI	ejac	Freeze	NoTransfer	NoTransfer	NoTransfer	NoTransfer	NoTransfer	NO	Fresh	Autologous	ICSI	12		35	G35	35	NoTransfer	0	0	6	6	2PN	12	Cry	D6	All Cryo (Not Planned)	NONET	NONET	NONET	I	NonDUC	DUC-Trait	NoMNB											True	NonDUC	NoMNB
35	ICSI	ejac	Freeze	NoTransfer	NoTransfer	NoTransfer	NoTransfer	NoTransfer	NO	Fresh	Autologous	ICSI	12		35	G35	35	NoTransfer	0	0	6	6	2PN	12	Cry	D5	All Cryo (Not Planned)	NONET	NONET	NONET	I	NonDUC	DUC-Trait	NoMNB											True	NonDUC	NoMNB
35	ICSI	ejac	Freeze	NoTransfer	NoTransfer	NoTransfer	NoTransfer	NoTransfer	NO	Fresh	Autologous	ICSI	12		35	G35	35	NoTransfer	0	0	6	6	2PN	12	Cry	D5	All Cryo (Not Planned)	NONET	NONET	NONET	II	NonDUC	DUC-Trait	MNB2C											True	NonDUC	MNB2
35	ICSI	ejac	Freeze	NoTransfer	NoTransfer	NoTransfer	NoTransfer	NoTransfer	NO	Fresh	Autologous	ICSI	12		35	G35	35	NoTransfer	0	0	6	6	2PN	12	Cry	D5	All Cryo (Not Planned)	NONET	NONET	NONET	II	DUC-1	DUC-Trait	NoMNB											True	DUC-1	NoMNB
35	ICSI	ejac		NoTransfer	NoTransfer	NoTransfer	NoTransfer	NoTransfer	NO	Fresh	Autologous	ICSI	12		35	G35	35	NoTransfer	0	0	6	6	2PN	12			All Cryo (Not Planned)	NONET	NONET	NONET	IV	NonDUC	DUC-Trait	MNB2C											False	NonDUC	MNB2
35	ICSI	ejac	Undecided	NoTransfer	NoTransfer	NoTransfer	NoTransfer	NoTransfer	NO	Fresh	Autologous	ICSI	12		35	G35	35	NoTransfer	0	0	6	6	2PN	12			All Cryo (Not Planned)	NONET	NONET	NONET	IV	DUC-1Plus	DUC-Trait	NoMNB											False	DUCPlus	NoMNB
35	ICSI	ejac		NoTransfer	NoTransfer	NoTransfer	NoTransfer	NoTransfer	NO	Fresh	Autologous	ICSI	12		35	G35	35	NoTransfer	0	0	6	6	2PN	12			All Cryo (Not Planned)	NONET	NONET	NONET	IV	NonDUC	DUC-Trait	NoMNB											False	NonDUC	NoMNB
35	ICSI	ejac	Undecided	NoTransfer	NoTransfer	NoTransfer	NoTransfer	NoTransfer	NO	Fresh	Autologous	ICSI	12		35	G35	35	NoTransfer	0	0	6	6	2PN	12			All Cryo (Not Planned)	NONET	NONET	NONET	IV	DUC-1	DUC-Trait	MNB2C											False	DUC-1	MNB2
35	ICSI	ejac		NoTransfer	NoTransfer	NoTransfer	NoTransfer	NoTransfer	NO	Fresh	Autologous	ICSI	12		35	G35	35	NoTransfer	0	0	6	6	2PN	12			All Cryo (Not Planned)	NONET	NONET	NONET	IV	NonDUC	DUC-Trait	MNB2C											False	NonDUC	MNB2
35	ICSI	ejac		NoTransfer	NoTransfer	NoTransfer	NoTransfer	NoTransfer	NO	Fresh	Autologous	ICSI	12		35	G35	35	NoTransfer	0	0	6	6	2PN	12			All Cryo (Not Planned)	NONET	NONET	NONET	IV	NonDUC	DUC-Trait	MNB2C											False	NonDUC	MNB2
34	ICSI	ejac	Freeze	Positive	2	2	2	NoAb	NO	Fresh	Autologous		10		34	G34	34	D5	2	2	3	3	2PN	10	Cry	D6	Live Birth	NONET	NONET	NONET	II	NonDUC	DUC-Trait	NoMNB											True	NonDUC	NoMNB
34	ICSI	ejac	Transfer	Positive	2	2	2	NoAb	NO	Fresh	Autologous		10		34	G34	34	D5	2	2	3	3	2PN	10	ET	D5	Live Birth	KIDPOS	KIDPOS	KIDPOS	II	NonDUC	DUC-Trait	NoMNB											True	NonDUC	NoMNB
34	ICSI	ejac	Transfer	Positive	2	2	2	NoAb	NO	Fresh	Autologous		10		34	G34	34	D5	2	2	3	3	2PN	10	ET	D5	Live Birth	KIDPOS	KIDPOS	KIDPOS	II	NonDUC	DUC-Trait	NoMNB											True	NonDUC	NoMNB
34	ICSI	ejac	Freeze	Positive	2	2	2	NoAb	NO	Fresh	Autologous		10		34	G34	34	D5	2	2	3	3	2PN	10	Cry	D5	Live Birth	NONET	NONET	NONET	II	NonDUC	DUC-Trait	NoMNB											True	NonDUC	NoMNB
34	ICSI	ejac	Freeze	Positive	2	2	2	NoAb	NO	Fresh	Autologous		10		34	G34	34	D5	2	2	3	3	2PN	10	Cry	D5	Live Birth	NONET	NONET	NONET	II	NonDUC	DUC-Trait	NoMNB											True	NonDUC	NoMNB
34	ICSI	ejac		Positive	2	2	2	NoAb	NO	Fresh	Autologous		10		34	G34	34	D5	2	2	3	3	2PN	10			Live Birth	NONET	NONET	NONET	IV	NonDUC	DUC-Trait	MNB2C											False	NonDUC	MNB2
34	ICSI	ejac		Positive	2	2	2	NoAb	NO	Fresh	Autologous		10		34	G34	34	D5	2	2	3	3	2PN	10			Live Birth	NONET	NONET	NONET	IV	NonDUC	DUC-Trait	NoMNB											False	NonDUC	NoMNB
34	ICSI	ejac		Positive	2	2	2	NoAb	NO	Fresh	Autologous		10		34	G34	34	D5	2	2	3	3	2PN	10			Live Birth	NONET	NONET	NONET	IV	NonDUC	DUC-Trait	MNB8C											False	NonDUC	MNB8
34	ICSI	ejac	Discard	Positive	2	2	2	NoAb	NO	Fresh	Autologous		10		34	G34	34	D5	2	2	3	3	2PN	10			Live Birth	NONET	NONET	NONET	IV	NonDUC	DUC-Trait	MNB2C											False	NonDUC	MNB2
34	ICSI	ejac	Discard	Positive	2	2	2	NoAb	NO	Fresh	Autologous		10		34	G34	34	D5	2	2	3	3	2PN	10			Live Birth	NONET	NONET	NONET	IV	DUC-1	DUC-Trait	MNU1Cp											False	DUC-1	MNB1
29	ICSI	husb, froz	Freeze	Positive	1	1	1	NoAb	NO	Fresh	Autologous		14		29	G34	39	D5	1	1	4	4	2PN	9	Cry	D6	Live Birth	NONET	NONET	NONET	II	NonDUC	DUC-Trait	NoMNB											True	NonDUC	NoMNB
29	ICSI	husb, froz	Transfer	Positive	1	1	1	NoAb	NO	Fresh	Autologous		14		29	G34	39	D5	1	1	4	4	2PN	9	ET	D5	Live Birth	KIDPOS	KIDPOS	KIDPOS	I	NonDUC	DUC-Trait	NoMNB											True	NonDUC	NoMNB
29	ICSI	husb, froz	Freeze	Positive	1	1	1	NoAb	NO	Fresh	Autologous		14		29	G34	39	D5	1	1	4	4	2PN	9	Cry	D5	Live Birth	NONET	NONET	NONET	IV	NonDUC	DUC-Trait	NoMNB											True	NonDUC	NoMNB
29	ICSI	husb, froz	Freeze	Positive	1	1	1	NoAb	NO	Fresh	Autologous		14		29	G34	39	D5	1	1	4	4	2PN	9	Cry	D5	Live Birth	NONET	NONET	NONET	II	NonDUC	DUC-Trait	NoMNB											True	NonDUC	NoMNB
29	ICSI	husb, froz	Freeze	Positive	1	1	1	NoAb	NO	Fresh	Autologous		14		29	G34	39	D5	1	1	4	4	2PN	9	Cry	D5	Live Birth	NONET	NONET	NONET	II	NonDUC	DUC-Trait	NoMNB											True	NonDUC	NoMNB
29	ICSI	husb, froz		Positive	1	1	1	NoAb	NO	Fresh	Autologous		14		29	G34	39	D5	1	1	4	4	2PN	9			Live Birth	NONET	NONET	NONET	IV	NonDUC	DUC-Trait	NoMNB											False	NonDUC	NoMNB
29	ICSI	husb, froz		Positive	1	1	1	NoAb	NO	Fresh	Autologous		14		29	G34	39	D5	1	1	4	4	2PN	9			Live Birth	NONET	NONET	NONET	IV	NonDUC	DUC-Trait	NoMNB											False	NonDUC	NoMNB
29	ICSI	husb, froz		Positive	1	1	1	NoAb	NO	Fresh	Autologous		14		29	G34	39	D5	1	1	4	4	2PN	9			Live Birth	NONET	NONET	NONET	IV	NonDUC	DUC-Trait	NoMNB											False	NonDUC	NoMNB
29	ICSI	husb, froz		Positive	1	1	1	NoAb	NO	Fresh	Autologous		14		29	G34	39	D5	1	1	4	4	2PN	9			Live Birth	NONET	NONET	NONET	IV	NonDUC	DUC-Trait	NoMNB											False	NonDUC	NoMNB
34	ICSI	ejac	Transfer	Positive	0	0	0	BC	NO	Fresh	Autologous	PGD D3 MPCR[FMR1]	13		34	G34	36	D5	1	1	0	0	2PN	11	ET	D5	Biochemical	KIDNEG	KIDNEG	KIDNEG	IV	NonDUC	DUC-Trait	MNB2C	BX	3	PGD	D3	No	MPCR	FMR1	NOR	PUR	EUP	True	NonDUC	MNB2
34	ICSI	ejac	Undecided	Positive	0	0	0	BC	NO	Fresh	Autologous	PGD D3 MPCR[FMR1]	13		34	G34	36	D5	1	1	0	0	2PN	11			Biochemical	NONET	NONET	NONET	IV	DUC-2	DUC-Trait	MNB2C	BX	3	PGD	D3	No	MPCR	FMR1	AFF	PUR	EUP	False	DUC-2	MNB2
34	ICSI	ejac	Discard	Positive	0	0	0	BC	NO	Fresh	Autologous	PGD D3 MPCR[FMR1]	13		34	G34	36	D5	1	1	0	0	2PN	11			Biochemical	NONET	NONET	NONET	IV	DU4-1	DUC-Trait	MNU1Cp	BX	3	PGD	D3	No	MPCR	FMR1	NOR	PUR	EUP	False	DUC-1	MNB1
34	ICSI	ejac	Undecided	Positive	0	0	0	BC	NO	Fresh	Autologous	PGD D3 MPCR[FMR1]	13		34	G34	36	D5	1	1	0	0	2PN	11			Biochemical	NONET	NONET	NONET	IV	DUC-2Plus	DUC-Trait	MNB2C	BX	3	PGD	D3	No	MPCR	FMR1	AFF	PUR	CxA	False	DUCPlus	MNB2
34	ICSI	ejac	Discard	Positive	0	0	0	BC	NO	Fresh	Autologous	PGD D3 MPCR[FMR1]	13		34	G34	36	D5	1	1	0	0	2PN	11			Biochemical	NONET	NONET	NONET	IV	NonDUC	DUC-Trait	MNB2C	BX	3	PGD	D3	No	MPCR	FMR1	NOD	PUR	CxA	False	NonDUC	MNB2
34	ICSI	ejac		Positive	0	0	0	BC	NO	Fresh	Autologous	PGD D3 MPCR[FMR1]	13		34	G34	36	D5	1	1	0	0	2PN	11			Biochemical	NONET	NONET	NONET	IV	NonDUC	DUC-Trait	NoMNB	BX	3	PGD	D3	No	MPCR	FMR1	AFF	PUR	EUP	False	NonDUC	NoMNB
34	ICSI	ejac		Positive	0	0	0	BC	NO	Fresh	Autologous	PGD D3 MPCR[FMR1]	13		34	G34	36	D5	1	1	0	0	2PN	11			Biochemical	NONET	NONET	NONET	IV	NonDUC	DUC-Trait	MNB2C	BX	3	PGD	D3	No	MPCR	FMR1	NOR	PUR	EUP	False	NonDUC	MNB2
34	ICSI	ejac		Positive	0	0	0	BC	NO	Fresh	Autologous	PGD D3 MPCR[FMR1]	13		34	G34	36	D5	1	1	0	0	2PN	11			Biochemical	NONET	NONET	NONET	IV	NonDUC	DUC-Trait	NoMNB	BX	3	PGD	D3	No	MPCR	FMR1	AFF	PUR	EUP	False	NonDUC	NoMNB
34	ICSI	ejac	Discard	Positive	0	0	0	BC	NO	Fresh	Autologous	PGD D3 MPCR[FMR1]	13		34	G34	36	D5	1	1	0	0	2PN	11			Biochemical	NONET	NONET	NONET	IV	DUC-1	DUC-Trait	MNU1Cp			PGD	D3	No	MPCR	FMR1	UNK			False	DUC-1	MNB1
34	ICSI	ejac	Discard	Positive	0	0	0	BC	NO	Fresh	Autologous	PGD D3 MPCR[FMR1]	13		34	G34	36	D5	1	1	0	0	2PN	11			Biochemical	NONET	NONET	NONET	IV	NonDUC	DUC-Trait	MNU1Cp			PGD	D3	No	MPCR	FMR1	UNK			False	NonDUC	MNB1
34	ICSI	ejac		Positive	0	0	0	BC	NO	Fresh	Autologous	PGD D3 MPCR[FMR1]	13		34	G34	36	D5	1	1	0	0	2PN	11			Biochemical	NONET	NONET	NONET	IV	NonDUC	DUC-Trait	MNB2C	BX	3	PGD	D3	No	MPCR	FMR1	NOD	PUR	ANU	False	NonDUC	MNB2
33	Normal IVF	ejac	Transfer	Positive	1	1	0	Ab	NO	Fresh	Autologous		18		33	G34	39	D5	1	1	0	0	2PN	9	ET	D5	Missed Ab	KIDPOS	KIDPOS	KIDNEG	I	NonDUC	DUC-Nor	NoMNB											True	NonDUC	NoMNB
33	Normal IVF	ejac		Positive	1	1	0	Ab	NO	Fresh	Autologous		18		33	G34	39	D5	1	1	0	0	2PN	9			Missed Ab	NONET	NONET	NONET	IV	NonDUC	DUC-Nor	NoMNB											False	NonDUC	NoMNB
33	Normal IVF	ejac	Undecided	Positive	1	1	0	Ab	NO	Fresh	Autologous		18		33	G34	39	D5	1	1	0	0	2PN	9			Missed Ab	NONET	NONET	NONET	IV	DUC-1	DUC-Nor	NoMNB											False	DUC-1	NoMNB
33	Normal IVF	ejac		Positive	1	1	0	Ab	NO	Fresh	Autologous		18		33	G34	39	D5	1	1	0	0	2PN	9			Missed Ab	NONET	NONET	NONET	IV	NonDUC	DUC-Nor	NoMNB											False	NonDUC	NoMNB
33	Normal IVF	ejac	Undecided	Positive	1	1	0	Ab	NO	Fresh	Autologous		18		33	G34	39	D5	1	1	0	0	2PN	9			Missed Ab	NONET	NONET	NONET	IV	DUC-2	DUC-Nor	NoMNB											False	DUC-2	NoMNB
33	Normal IVF	ejac	Undecided	Positive	1	1	0	Ab	NO	Fresh	Autologous		18		33	G34	39	D5	1	1	0	0	2PN	9			Missed Ab	NONET	NONET	NONET	IV	DUC-2	DUC-Nor	NoMNB											False	DUC-2	NoMNB
33	Normal IVF	ejac	Undecided	Positive	1	1	0	Ab	NO	Fresh	Autologous		18		33	G34	39	D5	1	1	0	0	2PN	9			Missed Ab	NONET	NONET	NONET	IV	DUC-1	DUC-Nor	NoMNB											False	DUC-1	NoMNB
33	Normal IVF	ejac		Positive	1	1	0	Ab	NO	Fresh	Autologous		18		33	G34	39	D5	1	1	0	0	2PN	9			Missed Ab	NONET	NONET	NONET	IV	NonDUC	DUC-Nor	NoMNB											False	NonDUC	NoMNB
33	Normal IVF	ejac	Undecided	Positive	1	1	0	Ab	NO	Fresh	Autologous		18		33	G34	39	D5	1	1	0	0	2PN	9			Missed Ab	NONET	NONET	NONET	IV	DUC-1	DUC-Nor	NoMNB											False	DUC-1	NoMNB
28	ICSI	ejac	Freeze	Positive	0	0	0	BC	NO	Fresh	Autologous	PGS D3 FISH(SEX)	13		28	G34	36	D5	2	2	1	1	2PN	12	Cry	D6	Biochemical	NONET	NONET	NONET	II	NonDUC	DUC-Trait	NoMNB	BX	3	PGS	D3	No	FISH			PUR	EUP	True	NonDUC	NoMNB
28	ICSI	ejac	Transfer	Positive	0	0	0	BC	NO	Fresh	Autologous	PGS D3 FISH(SEX)	13		28	G34	36	D5	2	2	1	1	2PN	12	ET	D5	Biochemical	KIDNEG	KIDNEG	KIDNEG	II	NonDUC	DUC-Trait	MNB2C	BX	3	PGS	D3	No	FISH			PUR	EUP	True	NonDUC	MNB2
28	ICSI	ejac	Transfer	Positive	0	0	0	BC	NO	Fresh	Autologous	PGS D3 FISH(SEX)	13		28	G34	36	D5	2	2	1	1	2PN	12	ET	D5	Biochemical	KIDNEG	KIDNEG	KIDNEG	IV	NonDUC	DUC-Trait	MNB2C	BX	3	PGS	D3	No	FISH			PUR	EUP	True	NonDUC	MNB2
28	ICSI	ejac	Undecided	Positive	0	0	0	BC	NO	Fresh	Autologous	PGS D3 FISH(SEX)	13		28	G34	36	D5	2	2	1	1	2PN	12			Biochemical	NONET	NONET	NONET	IV	DUC-1	DUC-Trait	NoMNB	BX	3	PGS	D3	No	FISH			PUR	CxA	False	DUC-1	NoMNB
28	ICSI	ejac		Positive	0	0	0	BC	NO	Fresh	Autologous	PGS D3 FISH(SEX)	13		28	G34	36	D5	2	2	1	1	2PN	12			Biochemical	NONET	NONET	NONET	IV	NonDUC	DUC-Trait	MNB2C	BX	3	PGS	D3	No	FISH			PUR	CxA	False	NonDUC	MNB2
28	ICSI	ejac	Undecided	Positive	0	0	0	BC	NO	Fresh	Autologous	PGS D3 FISH(SEX)	13		28	G34	36	D5	2	2	1	1	2PN	12			Biochemical	NONET	NONET	NONET	IV	DUC-2	DUC-Trait	MNB2C	BX	3	PGS	D3	No	FISH			PUR	ANU	False	DUC-2	MNB2
28	ICSI	ejac	Undecided	Positive	0	0	0	BC	NO	Fresh	Autologous	PGS D3 FISH(SEX)	13		28	G34	36	D5	2	2	1	1	2PN	12			Biochemical	NONET	NONET	NONET	IV	DUC-1	DUC-Trait	NoMNB	BX	3	PGS	D3	No	FISH			PUR	CxA	False	DUC-1	NoMNB
28	ICSI	ejac		Positive	0	0	0	BC	NO	Fresh	Autologous	PGS D3 FISH(SEX)	13		28	G34	36	D5	2	2	1	1	2PN	12			Biochemical	NONET	NONET	NONET	IV	NonDUC	DUC-Trait	MNB2C	BX	3	PGS	D3	No	FISH			PUR	EUP	False	NonDUC	MNB2
28	ICSI	ejac	Undecided	Positive	0	0	0	BC	NO	Fresh	Autologous	PGS D3 FISH(SEX)	13		28	G34	36	D5	2	2	1	1	2PN	12			Biochemical	NONET	NONET	NONET	IV	DUC-2	DUC-Trait	MNB2C	BX	3	PGS	D3	No	FISH			PUR	CxA	False	DUC-2	MNB2
28	ICSI	ejac		Positive	0	0	0	BC	NO	Fresh	Autologous	PGS D3 FISH(SEX)	13		28	G34	36	D5	2	2	1	1	2PN	12			Biochemical	NONET	NONET	NONET	IV	NonDUC	DUC-Trait	MNB2C	BX	3	PGS	D3	No	FISH			PUR	CxA	False	NonDUC	MNB2
28	ICSI	ejac	Undecided	Positive	0	0	0	BC	NO	Fresh	Autologous	PGS D3 FISH(SEX)	13		28	G34	36	D5	2	2	1	1	2PN	12			Biochemical	NONET	NONET	NONET	IV	DUC-1	DUC-Trait	NoMNB	BX	3	PGS	D3	No	FISH			PUR	CxA	False	DUC-1	NoMNB
28	ICSI	ejac	Discard	Positive	0	0	0	BC	NO	Fresh	Autologous	PGS D3 FISH(SEX)	13		28	G34	36	D5	2	2	1	1	2PN	12			Biochemical	NONET	NONET	NONET	IV	DUC-1	DUC-Trait	MNU1Cp	BX	3	PGS	D3	No	FISH			PUR	CxA	False	DUC-1	MNB1
32	ICSI	ejac	Freeze	Positive	1	3	0	Ab	NO	Fresh	Autologous	PGDSD3 CSS(aCGH)[OTOF]	16		32	G34	37	D5	2	2	8	6	2PN	12	Cry	D6	Therapeutic Abortion	NONET	NONET	NONET	III	NonDUC	DUC-Trait	MNB2C	BX	3	PGDS	D3	No	aCGH	OTOF	CAR	PUR	MUT	True	NonDUC	MNB2
32	ICSI	ejac	Freeze	Positive	1	3	0	Ab	NO	Fresh	Autologous	PGDSD3 CSS(aCGH)[OTOF]	16		32	G34	37	D5	2	2	8	6	2PN	12	Cry	D6	Therapeutic Abortion	NONET	NONET	NONET	III	NonDUC	DUC-Trait	NoMNB	BX	3	PGDS	D3	No	aCGH	OTOF	AFF	PUR	ANU	True	NonDUC	NoMNB
32	ICSI	ejac	Freeze	Positive	1	3	0	Ab	NO	Fresh	Autologous	PGDSD3 CSS(aCGH)[OTOF]	16		32	G34	37	D5	2	2	8	6	2PN	12	Cry	D6	Therapeutic Abortion	NONET	NONET	NONET	II	NonDUC	DUC-Trait	NoMNB	BX	3	PGDS	D3	No	aCGH	OTOF	NOR	PUR	EUP	True	NonDUC	NoMNB
32	ICSI	ejac	Freeze	Positive	1	3	0	Ab	NO	Fresh	Autologous	PGDSD3 CSS(aCGH)[OTOF]	16		32	G34	37	D5	2	2	8	6	2PN	12	Cry	D6	Therapeutic Abortion	NONET	NONET	NONET	II	NonDUC	DUC-Trait	MNB2C	BX	3	PGDS	D3	No	aCGH	OTOF	CAR	PUR	EUP	True	NonDUC	MNB2
32	ICSI	ejac	Freeze	Positive	1	3	0	Ab	NO	Fresh	Autologous	PGDSD3 CSS(aCGH)[OTOF]	16		32	G34	37	D5	2	2	8	6	2PN	12	FET	D6	Therapeutic Abortion	NONET	NONET	NONET	II	NonDUC	DUC-Trait	NoMNB	BX	3	PGDS	D3	No	aCGH	OTOF	CAR	PUR	EUP	True	NonDUC	NoMNB
32	ICSI	ejac	Freeze	Positive	1	3	0	Ab	NO	Fresh	Autologous	PGDSD3 CSS(aCGH)[OTOF]	16		32	G34	37	D5	2	2	8	6	2PN	12	Cry	D6	Therapeutic Abortion	NONET	NONET	NONET	II	NonDUC	DUC-Trait	NoMNB	BX	3	PGDS	D3	No	aCGH	OTOF	CAR	PUR	EUP	True	NonDUC	NoMNB
32	ICSI	ejac	Transfer	Positive	1	3	0	Ab	NO	Fresh	Autologous	PGDSD3 CSS(aCGH)[OTOF]	16		32	G34	37	D5	2	2	8	6	2PN	12	ET	D5	Therapeutic Abortion	NONKID	KIDPOS	KIDNEG	IV	NonDUC	DUC-Trait	NoMNB	BX	3	PGDS	D3	No	aCGH	OTOF	NOR	PUR	EUP	True	NonDUC	NoMNB
32	ICSI	ejac	Transfer	Positive	1	3	0	Ab	NO	Fresh	Autologous	PGDSD3 CSS(aCGH)[OTOF]	16		32	G34	37	D5	2	2	8	6	2PN	12	ET	D5	Therapeutic Abortion	NONKID	KIDPOS	KIDNEG	II	NonDUC	DUC-Trait	NoMNB	BX	3	PGDS	D3	No	aCGH	OTOF	NOR	PUR	EUP	True	NonDUC	NoMNB
32	ICSI	ejac		Positive	1	3	0	Ab	NO	Fresh	Autologous	PGDSD3 CSS(aCGH)[OTOF]	16		32	G34	37	D5	2	2	8	6	2PN	12			Therapeutic Abortion	NONET	NONET	NONET	IV	NonDUC	DUC-Trait	NoMNB	BX	3	PGDS	D3	No	aCGH	OTOF	UNK			False	NonDUC	NoMNB
32	ICSI	ejac	Undecided	Positive	1	3	0	Ab	NO	Fresh	Autologous	PGDSD3 CSS(aCGH)[OTOF]	16		32	G34	37	D5	2	2	8	6	2PN	12			Therapeutic Abortion	NONET	NONET	NONET	IV	DUC-1	DUC-Trait	NoMNB	BX	3	PGDS	D3	No	aCGH	OTOF	NOR	PUR	CxA	False	DUC-1	NoMNB
32	ICSI	ejac	Undecided	Positive	1	3	0	Ab	NO	Fresh	Autologous	PGDSD3 CSS(aCGH)[OTOF]	16		32	G34	37	D5	2	2	8	6	2PN	12			Therapeutic Abortion	NONET	NONET	NONET	IV	DUC-3	DUC-Trait	NoMNB	BX	3	PGDS	D3	No	aCGH	OTOF	NOD	PUR	CxA	False	DUC-3	NoMNB
32	ICSI	ejac		Positive	1	3	0	Ab	NO	Fresh	Autologous	PGDSD3 CSS(aCGH)[OTOF]	16		32	G34	37	D5	2	2	8	6	2PN	12			Therapeutic Abortion	NONET	NONET	NONET	IV	NonDUC	DUC-Trait	NoMNB	BX	3	PGDS	D3	No	aCGH	OTOF	NOR	PUR	MUT	False	NonDUC	NoMNB
41	ICSI	donor, froz	Freeze	Positive	2	1	1	NoAb	NO	Fresh	Autologous		34		41	G41	0	D5	2	2	11	11	2PN	30	Cry	D6	Live Birth	NONET	NONET	NONET	II	NonDUC	DUC-Trait	NoMNB											True	NonDUC	NoMNB
41	ICSI	donor, froz	Freeze	Positive	2	1	1	NoAb	NO	Fresh	Autologous		34		41	G41	0	D5	2	2	11	11	2PN	30	Cry	D6	Live Birth	NONET	NONET	NONET	II	DUC-3	DUC-Trait	NoMNB											True	DUC-3	NoMNB
41	ICSI	donor, froz	Freeze	Positive	2	1	1	NoAb	NO	Fresh	Autologous		34		41	G41	0	D5	2	2	11	11	2PN	30	Cry	D6	Live Birth	NONET	NONET	NONET	II	NonDUC	DUC-Trait	NoMNB											True	NonDUC	NoMNB
41	ICSI	donor, froz	Transfer	Positive	2	1	1	NoAb	NO	Fresh	Autologous		34		41	G41	0	D5	2	2	11	11	2PN	30	ET	D5	Live Birth	KIDPOS	NONKID	NONKID	I	NonDUC	DUC-Trait	MNB2C											True	NonDUC	MNB2
41	ICSI	donor, froz	Freeze	Positive	2	1	1	NoAb	NO	Fresh	Autologous		34		41	G41	0	D5	2	2	11	11	2PN	30	Cry	D6	Live Birth	NONET	NONET	NONET	I	NonDUC	DUC-Trait	MNB2C											True	NonDUC	MNB2
41	ICSI	donor, froz	Freeze	Positive	2	1	1	NoAb	NO	Fresh	Autologous		34		41	G41	0	D5	2	2	11	11	2PN	30	Cry	D5	Live Birth	NONET	NONET	NONET	II	NonDUC	DUC-Trait	NoMNB											True	NonDUC	NoMNB
41	ICSI	donor, froz	Freeze	Positive	2	1	1	NoAb	NO	Fresh	Autologous		34		41	G41	0	D5	2	2	11	11	2PN	30	Cry	D5	Live Birth	NONET	NONET	NONET	IV	NonDUC	DUC-Trait	NoMNB											True	NonDUC	NoMNB
41	ICSI	donor, froz	Freeze	Positive	2	1	1	NoAb	NO	Fresh	Autologous		34		41	G41	0	D5	2	2	11	11	2PN	30	Cry	D5	Live Birth	NONET	NONET	NONET	IV	NonDUC	DUC-Trait	MNB2C											True	NonDUC	MNB2
41	ICSI	donor, froz	Freeze	Positive	2	1	1	NoAb	NO	Fresh	Autologous		34		41	G41	0	D5	2	2	11	11	2PN	30	Cry	D5	Live Birth	NONET	NONET	NONET	II	NonDUC	DUC-Trait	NoMNB											True	NonDUC	NoMNB
41	ICSI	donor, froz	Freeze	Positive	2	1	1	NoAb	NO	Fresh	Autologous		34		41	G41	0	D5	2	2	11	11	2PN	30	Cry	D5	Live Birth	NONET	NONET	NONET	II	NonDUC	DUC-Trait	MNB2C											True	NonDUC	MNB2
41	ICSI	donor, froz	Freeze	Positive	2	1	1	NoAb	NO	Fresh	Autologous		34		41	G41	0	D5	2	2	11	11	2PN	30	Cry	D6	Live Birth	NONET	NONET	NONET	II	NonDUC	DUC-Trait	NoMNB											True	NonDUC	NoMNB
41	ICSI	donor, froz	Transfer	Positive	2	1	1	NoAb	NO	Fresh	Autologous		34		41	G41	0	D5	2	2	11	11	2PN	30	ET	D5	Live Birth	KIDPOS	NONKID	NONKID	II	NonDUC	DUC-Trait	NoMNB											True	NonDUC	NoMNB
41	ICSI	donor, froz	Freeze	Positive	2	1	1	NoAb	NO	Fresh	Autologous		34		41	G41	0	D5	2	2	11	11	2PN	30	Cry	D6	Live Birth	NONET	NONET	NONET	III	NonDUC	DUC-Trait	NoMNB											True	NonDUC	NoMNB
41	ICSI	donor, froz		Positive	2	1	1	NoAb	NO	Fresh	Autologous		34		41	G41	0	D5	2	2	11	11	2PN	30			Live Birth	NONET	NONET	NONET	IV	NonDUC	DUC-Trait	NoMNB											False	NonDUC	NoMNB
41	ICSI	donor, froz		Positive	2	1	1	NoAb	NO	Fresh	Autologous		34		41	G41	0	D5	2	2	11	11	2PN	30			Live Birth	NONET	NONET	NONET	IV	NonDUC	DUC-Trait	MNB2C											False	NonDUC	MNB2
41	ICSI	donor, froz	Undecided	Positive	2	1	1	NoAb	NO	Fresh	Autologous		34		41	G41	0	D5	2	2	11	11	2PN	30			Live Birth	NONET	NONET	NONET	IV	DUC-3	DUC-Trait	NoMNB											False	DUC-3	NoMNB
41	ICSI	donor, froz		Positive	2	1	1	NoAb	NO	Fresh	Autologous		34		41	G41	0	D5	2	2	11	11	2PN	30			Live Birth	NONET	NONET	NONET	IV	NonDUC	DUC-Trait	MNB2C											False	NonDUC	MNB2
41	ICSI	donor, froz		Positive	2	1	1	NoAb	NO	Fresh	Autologous		34		41	G41	0	D5	2	2	11	11	2PN	30			Live Birth	NONET	NONET	NONET	IV	NonDUC	DUC-Trait	NoMNB											False	NonDUC	NoMNB
41	ICSI	donor, froz		Positive	2	1	1	NoAb	NO	Fresh	Autologous		34		41	G41	0	D5	2	2	11	11	2PN	30			Live Birth	NONET	NONET	NONET	IV	NonDUC	DUC-Trait	NoMNB											False	NonDUC	NoMNB
41	ICSI	donor, froz		Positive	2	1	1	NoAb	NO	Fresh	Autologous		34		41	G41	0	D5	2	2	11	11	2PN	30			Live Birth	NONET	NONET	NONET	IV	NonDUC	DUC-Trait	MNB2C											False	NonDUC	MNB2
41	ICSI	donor, froz	Undecided	Positive	2	1	1	NoAb	NO	Fresh	Autologous		34		41	G41	0	D5	2	2	11	11	2PN	30			Live Birth	NONET	NONET	NONET	IV	DUC-2	DUC-Trait	MNB2C											False	DUC-2	MNB2
41	ICSI	donor, froz		Positive	2	1	1	NoAb	NO	Fresh	Autologous		34		41	G41	0	D5	2	2	11	11	2PN	30			Live Birth	NONET	NONET	NONET	IV	NonDUC	DUC-Trait	NoMNB											False	NonDUC	NoMNB
41	ICSI	donor, froz	Undecided	Positive	2	1	1	NoAb	NO	Fresh	Autologous		34		41	G41	0	D5	2	2	11	11	2PN	30			Live Birth	NONET	NONET	NONET	IV	DUC-1	DUC-Trait	NoMNB											False	DUC-1	NoMNB
41	ICSI	donor, froz		Positive	2	1	1	NoAb	NO	Fresh	Autologous		34		41	G41	0	D5	2	2	11	11	2PN	30			Live Birth	NONET	NONET	NONET	IV	NonDUC	DUC-Trait	MNB2C											False	NonDUC	MNB2
41	ICSI	donor, froz		Positive	2	1	1	NoAb	NO	Fresh	Autologous		34		41	G41	0	D5	2	2	11	11	2PN	30			Live Birth	NONET	NONET	NONET	IV	NonDUC	DUC-Trait	MNB2C											False	NonDUC	MNB2
41	ICSI	donor, froz		Positive	2	1	1	NoAb	NO	Fresh	Autologous		34		41	G41	0	D5	2	2	11	11	2PN	30			Live Birth	NONET	NONET	NONET	IV	NonDUC	DUC-Trait	NoMNB											False	NonDUC	NoMNB
41	ICSI	donor, froz		Positive	2	1	1	NoAb	NO	Fresh	Autologous		34		41	G41	0	D5	2	2	11	11	2PN	30			Live Birth	NONET	NONET	NONET	IV	NonDUC	DUC-Trait	MNB2C											False	NonDUC	MNB2
41	ICSI	donor, froz		Positive	2	1	1	NoAb	NO	Fresh	Autologous		34		41	G41	0	D5	2	2	11	11	2PN	30			Live Birth	NONET	NONET	NONET	IV	NonDUC	DUC-Trait	MNB2C											False	NonDUC	MNB2
41	ICSI	donor, froz		Positive	2	1	1	NoAb	NO	Fresh	Autologous		34		41	G41	0	D5	2	2	11	11	2PN	30			Live Birth	NONET	NONET	NONET	IV	NonDUC	DUC-Trait	NoMNB											False	NonDUC	NoMNB
41	ICSI	donor, froz		Positive	2	1	1	NoAb	NO	Fresh	Autologous		34		41	G41	0	D5	2	2	11	11	2PN	30			Live Birth	NONET	NONET	NONET	IV	NonDUC	DUC-Trait	MNB2C											False	NonDUC	MNB2
33	ICSI	ejac	Freeze	Negative	0	0	0	NoPreg	NO	Fresh	Autologous		8		33	G34	31	D3	2	2	3	3	2PN	8	Cry	D6	Not Pregnant	NONET	NONET	NONET	III	NonDUC	DUC-Trait	MNB2C											True	NonDUC	MNB2
33	ICSI	ejac	Freeze	Negative	0	0	0	NoPreg	NO	Fresh	Autologous		8		33	G34	31	D3	2	2	3	3	2PN	8	Cry	D6	Not Pregnant	NONET	NONET	NONET	II	NonDUC	DUC-Trait	NoMNB											True	NonDUC	NoMNB
33	ICSI	ejac	Freeze	Negative	0	0	0	NoPreg	NO	Fresh	Autologous		8		33	G34	31	D3	2	2	3	3	2PN	8	Cry	D6	Not Pregnant	NONET	NONET	NONET	III	NonDUC	DUC-Trait	NoMNB											True	NonDUC	NoMNB
33	ICSI	ejac	Transfer	Negative	0	0	0	NoPreg	NO	Fresh	Autologous		8		33	G34	31	D3	2	2	3	3	2PN	8	ET	D3	Not Pregnant	KIDNEG	KIDNEG	KIDNEG	IV	NonDUC	DUC-Trait	NoMNB											True	NonDUC	NoMNB
33	ICSI	ejac	Transfer	Negative	0	0	0	NoPreg	NO	Fresh	Autologous		8		33	G34	31	D3	2	2	3	3	2PN	8	ET	D3	Not Pregnant	KIDNEG	KIDNEG	KIDNEG	IV	NonDUC	DUC-Trait	NoMNB											True	NonDUC	NoMNB
33	ICSI	ejac		Negative	0	0	0	NoPreg	NO	Fresh	Autologous		8		33	G34	31	D3	2	2	3	3	2PN	8			Not Pregnant	NONET	NONET	NONET	IV	NonDUC	DUC-Trait	NoMNB											False	NonDUC	NoMNB
33	ICSI	ejac	Undecided	Negative	0	0	0	NoPreg	NO	Fresh	Autologous		8		33	G34	31	D3	2	2	3	3	2PN	8			Not Pregnant	NONET	NONET	NONET	IV	DUC-1	DUC-Trait	NoMNB											False	DUC-1	NoMNB
33	ICSI	ejac		Negative	0	0	0	NoPreg	NO	Fresh	Autologous		8		33	G34	31	D3	2	2	3	3	2PN	8			Not Pregnant	NONET	NONET	NONET	IV	NonDUC	DUC-Trait	NoMNB											False	NonDUC	NoMNB
38	Normal IVF	ejac	Transfer	Negative	0	0	0	NoPreg	NO	Fresh	Autologous		8		38	G38	43	D3	3	3	0	0	2PN	6	ET	D3	Not Pregnant	KIDNEG	KIDNEG	KIDNEG	IV	NonDUC	DUC-Trait	NoMNB											True	NonDUC	NoMNB
38	Normal IVF	ejac	Transfer	Negative	0	0	0	NoPreg	NO	Fresh	Autologous		8		38	G38	43	D3	3	3	0	0	2PN	6	ET	D3	Not Pregnant	KIDNEG	KIDNEG	KIDNEG	IV	NonDUC	DUC-Trait	NoMNB											True	NonDUC	NoMNB
38	Normal IVF	ejac	Transfer	Negative	0	0	0	NoPreg	NO	Fresh	Autologous		8		38	G38	43	D3	3	3	0	0	2PN	6	ET	D3	Not Pregnant	KIDNEG	KIDNEG	KIDNEG	IV	NonDUC	DUC-Trait	NoMNB											True	NonDUC	NoMNB
38	Normal IVF	ejac	Undecided	Negative	0	0	0	NoPreg	NO	Fresh	Autologous		8		38	G38	43	D3	3	3	0	0	2PN	6			Not Pregnant	NONET	NONET	NONET	IV	DUC-1	DUC-Trait	NoMNB											False	DUC-1	NoMNB
38	Normal IVF	ejac		Negative	0	0	0	NoPreg	NO	Fresh	Autologous		8		38	G38	43	D3	3	3	0	0	2PN	6			Not Pregnant	NONET	NONET	NONET	IV	NonDUC	DUC-Trait	NoMNB											False	NonDUC	NoMNB
38	Normal IVF	ejac		Negative	0	0	0	NoPreg	NO	Fresh	Autologous		8		38	G38	43	D3	3	3	0	0	2PN	6			Not Pregnant	NONET	NONET	NONET	IV	NonDUC	DUC-Trait	MNU1Cp											False	NonDUC	MNB1
31	ICSI	husb, froz	Freeze	NoTransfer	NoTransfer	NoTransfer	NoTransfer	NoTransfer	NO	Fresh	Autologous		6		31	G34	35	NoTransfer	0	0	5	5	2PN	6	Cry	D6	Cryo Upfront (Planned)	NONET	NONET	NONET	I	NonDUC	DUC-Trait	NoMNB											True	NonDUC	NoMNB
31	ICSI	husb, froz	Freeze	NoTransfer	NoTransfer	NoTransfer	NoTransfer	NoTransfer	NO	Fresh	Autologous		6		31	G34	35	NoTransfer	0	0	5	5	2PN	6	FET	D5	Cryo Upfront (Planned)	NONET	NONET	NONET	II	NonDUC	DUC-Trait	NoMNB											True	NonDUC	NoMNB
31	ICSI	husb, froz	Freeze	NoTransfer	NoTransfer	NoTransfer	NoTransfer	NoTransfer	NO	Fresh	Autologous		6		31	G34	35	NoTransfer	0	0	5	5	2PN	6	FET	D5	Cryo Upfront (Planned)	NONET	NONET	NONET	II	NonDUC	DUC-Trait	NoMNB											True	NonDUC	NoMNB
31	ICSI	husb, froz	Freeze	NoTransfer	NoTransfer	NoTransfer	NoTransfer	NoTransfer	NO	Fresh	Autologous		6		31	G34	35	NoTransfer	0	0	5	5	2PN	6	Cry	D6	Cryo Upfront (Planned)	NONET	NONET	NONET	II	NonDUC	DUC-Trait	NoMNB											True	NonDUC	NoMNB
31	ICSI	husb, froz	Freeze	NoTransfer	NoTransfer	NoTransfer	NoTransfer	NoTransfer	NO	Fresh	Autologous		6		31	G34	35	NoTransfer	0	0	5	5	2PN	6	Cry	D6	Cryo Upfront (Planned)	NONET	NONET	NONET	IV	NonDUC	DUC-Trait	NoMNB											True	NonDUC	NoMNB
31	ICSI	husb, froz	Undecided	NoTransfer	NoTransfer	NoTransfer	NoTransfer	NoTransfer	NO	Fresh	Autologous		6		31	G34	35	NoTransfer	0	0	5	5	2PN	6			Cryo Upfront (Planned)	NONET	NONET	NONET	IV	DUC-3	DUC-Trait	NoMNB											False	DUC-3	NoMNB
31	ICSI	ejac	Transfer	Negative	0	0	0	NoPreg	NO	Fresh	Autologous	ICSI	13		31	G34	32	D3	3	3	0	0	2PN	10	ET	D3	Not Pregnant	KIDNEG	KIDNEG	KIDNEG	IV	DUC-1	DUC-Trait	NoMNB											True	DUC-1	NoMNB
31	ICSI	ejac	Transfer	Negative	0	0	0	NoPreg	NO	Fresh	Autologous	ICSI	13		31	G34	32	D3	3	3	0	0	2PN	10	ET	D3	Not Pregnant	KIDNEG	KIDNEG	KIDNEG	IV	DUC-1	DUC-Trait	NoMNB											True	DUC-1	NoMNB
31	ICSI	ejac	Transfer	Negative	0	0	0	NoPreg	NO	Fresh	Autologous	ICSI	13		31	G34	32	D3	3	3	0	0	2PN	10	ET	D3	Not Pregnant	KIDNEG	KIDNEG	KIDNEG	IV	NonDUC	DUC-Trait	NoMNB											True	NonDUC	NoMNB
31	ICSI	ejac	Undecided	Negative	0	0	0	NoPreg	NO	Fresh	Autologous	ICSI	13		31	G34	32	D3	3	3	0	0	2PN	10			Not Pregnant	NONET	NONET	NONET	IV	DU4-1	DUC-Trait	NoMNB											False	DUC-1	NoMNB
31	ICSI	ejac		Negative	0	0	0	NoPreg	NO	Fresh	Autologous	ICSI	13		31	G34	32	D3	3	3	0	0	2PN	10			Not Pregnant	NONET	NONET	NONET	IV	NonDUC	DUC-Trait	NoMNB											False	NonDUC	NoMNB
31	ICSI	ejac	Discard	Negative	0	0	0	NoPreg	NO	Fresh	Autologous	ICSI	13		31	G34	32	D3	3	3	0	0	2PN	10			Not Pregnant	NONET	NONET	NONET	IV	NonDUC	DUC-Trait	MNU1Cp											False	NonDUC	MNB1
31	ICSI	ejac	Undecided	Negative	0	0	0	NoPreg	NO	Fresh	Autologous	ICSI	13		31	G34	32	D3	3	3	0	0	2PN	10			Not Pregnant	NONET	NONET	NONET	IV	DUC-1	DUC-Trait	MNU1Cp											False	DUC-1	MNB1
31	ICSI	ejac		Negative	0	0	0	NoPreg	NO	Fresh	Autologous	ICSI	13		31	G34	32	D3	3	3	0	0	2PN	10			Not Pregnant	NONET	NONET	NONET	IV	NonDUC	DUC-Trait	NoMNB											False	NonDUC	NoMNB
31	ICSI	ejac		Negative	0	0	0	NoPreg	NO	Fresh	Autologous	ICSI	13		31	G34	32	D3	3	3	0	0	2PN	10			Not Pregnant	NONET	NONET	NONET	IV	NonDUC	DUC-Trait	NoMNB											False	NonDUC	NoMNB
31	ICSI	ejac		Negative	0	0	0	NoPreg	NO	Fresh	Autologous	ICSI	13		31	G34	32	D3	3	3	0	0	2PN	10			Not Pregnant	NONET	NONET	NONET	IV	NonDUC	DUC-Trait	NoMNB											False	NonDUC	NoMNB
40	ICSI	donor, froz	Transfer	Negative	0	0	0	NoPreg	NO	Thawed	Donor(A)		0	28	28	G34	36	D3	2	2	0	0	2PN	6	ET	D3	Not Pregnant	KIDNEG	KIDNEG	KIDNEG	IV	NonDUC	DUC-Nor	NoMNB											True	NonDUC	NoMNB
40	ICSI	ejac	Transfer	Negative	0	0	0	NoPreg	NO	Thawed	Donor(A)		0	28	28	G34	36	D3	2	2	0	0	2PN	6	ET	D3	Not Pregnant	KIDNEG	KIDNEG	KIDNEG	IV	DUC-1	DUC-Nor	NoMNB											True	DUC-1	NoMNB
40	ICSI	donor, froz	Undecided	Negative	0	0	0	NoPreg	NO	Thawed	Donor(A)		0	28	28	G34	36	D3	2	2	0	0	2PN	6			Not Pregnant	NONET	NONET	NONET	IV	DUC-1	DUC-Nor	NoMNB											False	DUC-1	NoMNB
40	ICSI	donor, froz	Undecided	Negative	0	0	0	NoPreg	NO	Thawed	Donor(A)		0	28	28	G34	36	D3	2	2	0	0	2PN	6			Not Pregnant	NONET	NONET	NONET	IV	DUC-1	DUC-Nor	NoMNB											False	DUC-1	NoMNB
40	ICSI	ejac	Discard	Negative	0	0	0	NoPreg	NO	Thawed	Donor(A)		0	28	28	G34	36	D3	2	2	0	0	2PN	6			Not Pregnant	NONET	NONET	NONET	IV	NonDUC	DUC-Nor	NoMNB											False	NonDUC	NoMNB
40	ICSI	ejac	Undecided	Negative	0	0	0	NoPreg	NO	Thawed	Donor(A)		0	28	28	G34	36	D3	2	2	0	0	2PN	6			Not Pregnant	NONET	NONET	NONET	IV	DUC-1	DUC-Nor	NoMNB											False	DUC-1	NoMNB
45	ICSI	ejac	Transfer	Positive	0	0	0	BC	NO	Fresh	Autologous	ICSI	7		45	G42	42	D3	5	5	0	0	2PN	7	ET	D3	Biochemical	KIDNEG	KIDNEG	KIDNEG	IV	NonDUC	DUC-Trait	NoMNB											True	NonDUC	NoMNB
45	ICSI	ejac	Transfer	Positive	0	0	0	BC	NO	Fresh	Autologous	ICSI	7		45	G42	42	D3	5	5	0	0	2PN	7	ET	D3	Biochemical	KIDNEG	KIDNEG	KIDNEG	IV	NonDUC	DUC-Trait	NoMNB											True	NonDUC	NoMNB
45	ICSI	ejac	Transfer	Positive	0	0	0	BC	NO	Fresh	Autologous	ICSI	7		45	G42	42	D3	5	5	0	0	2PN	7	ET	D3	Biochemical	KIDNEG	KIDNEG	KIDNEG	IV	NonDUC	DUC-Trait	NoMNB											True	NonDUC	NoMNB
45	ICSI	ejac	Transfer	Positive	0	0	0	BC	NO	Fresh	Autologous	ICSI	7		45	G42	42	D3	5	5	0	0	2PN	7	ET	D3	Biochemical	KIDNEG	KIDNEG	KIDNEG	IV	NonDUC	DUC-Trait	NoMNB											True	NonDUC	NoMNB
45	ICSI	ejac	Transfer	Positive	0	0	0	BC	NO	Fresh	Autologous	ICSI	7		45	G42	42	D3	5	5	0	0	2PN	7	ET	D3	Biochemical	KIDNEG	KIDNEG	KIDNEG	IV	NonDUC	DUC-Trait	NoMNB											True	NonDUC	NoMNB
45	ICSI	ejac		Positive	0	0	0	BC	NO	Fresh	Autologous	ICSI	7		45	G42	42	D3	5	5	0	0	2PN	7			Biochemical	NONET	NONET	NONET	IV	NonDUC	DUC-Trait	MNB2C											False	NonDUC	MNB2
45	ICSI	ejac	Undecided	Positive	0	0	0	BC	NO	Fresh	Autologous	ICSI	7		45	G42	42	D3	5	5	0	0	2PN	7			Biochemical	NONET	NONET	NONET	IV	DU4-1	DUC-Trait	NoMNB											False	DUC-1	NoMNB
36	Normal IVF	ejac	Transfer	Positive	1	1	1	NoAb	NO	Fresh	Autologous		13		36	G35	40	D3	5	5	0	0	2PN	12	ET	D3	Live Birth	NONKID	NONKID	NONKID	IV	NonDUC	DUC-Trait	MNB2C											True	NonDUC	MNB2
36	Normal IVF	ejac	Transfer	Positive	1	1	1	NoAb	NO	Fresh	Autologous		13		36	G35	40	D3	5	5	0	0	2PN	12	ET	D3	Live Birth	NONKID	NONKID	NONKID	IV	NonDUC	DUC-Trait	MNB2C											True	NonDUC	MNB2
36	Normal IVF	ejac	Transfer	Positive	1	1	1	NoAb	NO	Fresh	Autologous		13		36	G35	40	D3	5	5	0	0	2PN	12	ET	D3	Live Birth	NONKID	NONKID	NONKID	IV	DUC-1	DUC-Trait	MNB2C											True	DUC-1	MNB2
36	Normal IVF	ejac	Transfer	Positive	1	1	1	NoAb	NO	Fresh	Autologous		13		36	G35	40	D3	5	5	0	0	2PN	12	ET	D3	Live Birth	NONKID	NONKID	NONKID	IV	DUC-2	DUC-Trait	MNB2C											True	DUC-2	MNB2
36	Normal IVF	ejac	Transfer	Positive	1	1	1	NoAb	NO	Fresh	Autologous		13		36	G35	40	D3	5	5	0	0	2PN	12	ET	D3	Live Birth	NONKID	NONKID	NONKID	IV	NonDUC	DUC-Trait	MNB2C											True	NonDUC	MNB2
36	Normal IVF	ejac	Discard	Positive	1	1	1	NoAb	NO	Fresh	Autologous		13		36	G35	40	D3	5	5	0	0	2PN	12			Live Birth	NONET	NONET	NONET	IV	DUC-1	DUC-Trait	NoMNB											False	DUC-1	NoMNB
36	Normal IVF	ejac		Positive	1	1	1	NoAb	NO	Fresh	Autologous		13		36	G35	40	D3	5	5	0	0	2PN	12			Live Birth	NONET	NONET	NONET	IV	NonDUC	DUC-Trait	MNB2C											False	NonDUC	MNB2
36	Normal IVF	ejac	Undecided	Positive	1	1	1	NoAb	NO	Fresh	Autologous		13		36	G35	40	D3	5	5	0	0	2PN	12			Live Birth	NONET	NONET	NONET	IV	DU4-1	DUC-Trait	MNB2C											False	DUC-1	MNB2
36	Normal IVF	ejac	Undecided	Positive	1	1	1	NoAb	NO	Fresh	Autologous		13		36	G35	40	D3	5	5	0	0	2PN	12			Live Birth	NONET	NONET	NONET	IV	DUC-1	DUC-Trait	NoMNB											False	DUC-1	NoMNB
36	Normal IVF	ejac	Undecided	Positive	1	1	1	NoAb	NO	Fresh	Autologous		13		36	G35	40	D3	5	5	0	0	2PN	12			Live Birth	NONET	NONET	NONET	IV	DUC-2	DUC-Trait	MNB2C											False	DUC-2	MNB2
36	Normal IVF	ejac		Positive	1	1	1	NoAb	NO	Fresh	Autologous		13		36	G35	40	D3	5	5	0	0	2PN	12			Live Birth	NONET	NONET	NONET	IV	NonDUC	DUC-Trait	MNB2C											False	NonDUC	MNB2
36	Normal IVF	ejac		Positive	1	1	1	NoAb	NO	Fresh	Autologous		13		36	G35	40	D3	5	5	0	0	2PN	12			Live Birth	NONET	NONET	NONET	IV	NonDUC	DUC-Trait	MNB2C											False	NonDUC	MNB2
31	Normal IVF	ejac	Freeze	Negative	0	0	0	NoPreg	NO	Fresh	Autologous		9		31	G34	31	D3	2	2	2	2	2PN	8	Cry	D6	Not Pregnant	NONET	NONET	NONET	II	NonDUC	DUC-Trait	NoMNB											True	NonDUC	NoMNB
31	Normal IVF	ejac	Freeze	Negative	0	0	0	NoPreg	NO	Fresh	Autologous		9		31	G34	31	D3	2	2	2	2	2PN	8	Cry	D6	Not Pregnant	NONET	NONET	NONET	II	DUC-1	DUC-Trait	NoMNB											True	DUC-1	NoMNB
31	Normal IVF	ejac	Transfer	Negative	0	0	0	NoPreg	NO	Fresh	Autologous		9		31	G34	31	D3	2	2	2	2	2PN	8	ET	D3	Not Pregnant	KIDNEG	KIDNEG	KIDNEG	IV	NonDUC	DUC-Trait	NoMNB											True	NonDUC	NoMNB
31	Normal IVF	ejac	Transfer	Negative	0	0	0	NoPreg	NO	Fresh	Autologous		9		31	G34	31	D3	2	2	2	2	2PN	8	ET	D3	Not Pregnant	KIDNEG	KIDNEG	KIDNEG	IV	DUC-2	DUC-Trait	NoMNB											True	DUC-2	NoMNB
31	Normal IVF	ejac		Negative	0	0	0	NoPreg	NO	Fresh	Autologous		9		31	G34	31	D3	2	2	2	2	1PN	8			Not Pregnant	NONET	NONET	NONET	IV	NonDUC	DUC-Trait	NoMNB											False	NonDUC	NoMNB
31	Normal IVF	ejac	Undecided	Negative	0	0	0	NoPreg	NO	Fresh	Autologous		9		31	G34	31	D3	2	2	2	2	2PN	8			Not Pregnant	NONET	NONET	NONET	IV	DUC-2	DUC-Trait	NoMNB											False	DUC-2	NoMNB
31	Normal IVF	ejac		Negative	0	0	0	NoPreg	NO	Fresh	Autologous		9		31	G34	31	D3	2	2	2	2	2PN	8			Not Pregnant	NONET	NONET	NONET	IV	NonDUC	DUC-Trait	MNB2C											False	NonDUC	MNB2
31	Normal IVF	ejac	Undecided	Negative	0	0	0	NoPreg	NO	Fresh	Autologous		9		31	G34	31	D3	2	2	2	2	2PN	8			Not Pregnant	NONET	NONET	NONET	IV	DUC-1	DUC-Trait	MNB4C											False	DUC-1	MNB4
31	Normal IVF	ejac	Discard	Negative	0	0	0	NoPreg	NO	Fresh	Autologous		9		31	G34	31	D3	2	2	2	2	2PN	8			Not Pregnant	NONET	NONET	NONET	IV	DUC-1	DUC-Trait	NoMNB											False	DUC-1	NoMNB
40	ICSI	ejac	Transfer	Negative	0	0	0	NoPreg	NO	Fresh	Autologous	PGS D3 FISH	11		40	G38	41	D5	1	1	0	0	2PN	9	ET	D5	Not Pregnant	KIDNEG	KIDNEG	KIDNEG	IV	NonDUC	DUC-Trait	NoMNB	BX	3	PGS	D3	No	FISH			PUR	EUP	True	NonDUC	NoMNB
40	ICSI	ejac	Undecided	Negative	0	0	0	NoPreg	NO	Fresh	Autologous	PGS D3 FISH	11		40	G38	41	D5	1	1	0	0	2PN	9			Not Pregnant	NONET	NONET	NONET	IV	DUC-2	DUC-Trait	MNB2C	BX	3	PGS	D3	No	FISH			MOS	E&A	False	DUC-2	MNB2
40	ICSI	ejac	Undecided	Negative	0	0	0	NoPreg	NO	Fresh	Autologous	PGS D3 FISH	11		40	G38	41	D5	1	1	0	0	2PN	9			Not Pregnant	NONET	NONET	NONET	IV	DUC-3	DUC-Trait	NoMNB	BX	3	PGS	D3	No	FISH			PUR	CxA	False	DUC-3	NoMNB
40	ICSI	ejac		Negative	0	0	0	NoPreg	NO	Fresh	Autologous	PGS D3 FISH	11		40	G38	41	D5	1	1	0	0	2PN	9			Not Pregnant	NONET	NONET	NONET	IV	NonDUC	DUC-Trait	MNB2Cp	BX	3	PGS	D3	No	FISH			PUR	CxA	False	NonDUC	MNB2
40	ICSI	ejac	Undecided	Negative	0	0	0	NoPreg	NO	Fresh	Autologous	PGS D3 FISH	11		40	G38	41	D5	1	1	0	0	2PN	9			Not Pregnant	NONET	NONET	NONET	IV	DUC-2	DUC-Trait	MNB2C	BX	3	PGS	D3	No	FISH			PUR	CxA	False	DUC-2	MNB2
40	ICSI	ejac		Negative	0	0	0	NoPreg	NO	Fresh	Autologous	PGS D3 FISH	11		40	G38	41	D5	1	1	0	0	2PN	9			Not Pregnant	NONET	NONET	NONET	IV	NonDUC	DUC-Trait	MNB2C	BX	3	PGS	D3	No	FISH			PUR	ANU	False	NonDUC	MNB2
40	ICSI	ejac	Undecided	Negative	0	0	0	NoPreg	NO	Fresh	Autologous	PGS D3 FISH	11		40	G38	41	D5	1	1	0	0	2PN	9			Not Pregnant	NONET	NONET	NONET	IV	DU4-1Plus	DUC-Trait	MNB2C	BX	3	PGS	D3	No	FISH			PUR	CxA	False	DUCPlus	MNB2
40	ICSI	ejac		Negative	0	0	0	NoPreg	NO	Fresh	Autologous	PGS D3 FISH	11		40	G38	41	D5	1	1	0	0	2PN	9			Not Pregnant	NONET	NONET	NONET	IV	NonDUC	DUC-Trait	MNB4C	BX	3	PGS	D3	No	FISH			PUR	ANU	False	NonDUC	MNB4
40	ICSI	ejac		Negative	0	0	0	NoPreg	NO	Fresh	Autologous	PGS D3 FISH	11		40	G38	41	D5	1	1	0	0	2PN	9			Not Pregnant	NONET	NONET	NONET	IV	NonDUC	DUC-Trait	NoMNB	BX	3	PGS	D3	No	FISH			PUR	CxA	False	NonDUC	NoMNB
25	ICSI	test bx	Transfer	Negative	0	0	0	NoPreg	NO	Fresh	Autologous	TESE	13		25	G34	30	D3	2	2	0	0	2PN	9	ET	D3	Not Pregnant	KIDNEG	KIDNEG	KIDNEG	IV	NonDUC	DUC-Nor	MNB2C											True	NonDUC	MNB2
25	ICSI	test bx	Transfer	Negative	0	0	0	NoPreg	NO	Fresh	Autologous	TESE	13		25	G34	30	D3	2	2	0	0	2PN	9	ET	D3	Not Pregnant	KIDNEG	KIDNEG	KIDNEG	IV	NonDUC	DUC-Nor	NoMNB											True	NonDUC	NoMNB
25	ICSI	test bx	Undecided	Negative	0	0	0	NoPreg	NO	Fresh	Autologous	TESE	13		25	G34	30	D3	2	2	0	0	2PN	9			Not Pregnant	NONET	NONET	NONET	IV	DU4-1	DUC-Nor	NoMNB											False	DUC-1	NoMNB
25	ICSI	test bx	Undecided	Negative	0	0	0	NoPreg	NO	Fresh	Autologous	TESE	13		25	G34	30	D3	2	2	0	0	2PN	9			Not Pregnant	NONET	NONET	NONET	IV	DUC-2Plus	DUC-Nor	MNB2C											False	DUCPlus	MNB2
25	ICSI	test bx		Negative	0	0	0	NoPreg	NO	Fresh	Autologous	TESE	13		25	G34	30	D3	2	2	0	0	2PN	9			Not Pregnant	NONET	NONET	NONET	IV	NonDUC	DUC-Nor	MNB2Cp											False	NonDUC	MNB2
25	ICSI	test bx	Undecided	Negative	0	0	0	NoPreg	NO	Fresh	Autologous	TESE	13		25	G34	30	D3	2	2	0	0	2PN	9			Not Pregnant	NONET	NONET	NONET	IV	DUC-2	DUC-Nor	MNB2Cp											False	DUC-2	MNB2
25	ICSI	test bx	Undecided	Negative	0	0	0	NoPreg	NO	Fresh	Autologous	TESE	13		25	G34	30	D3	2	2	0	0	2PN	9			Not Pregnant	NONET	NONET	NONET	IV	DU4-1	DUC-Nor	NoMNB											False	DUC-1	NoMNB
25	ICSI	test bx		Negative	0	0	0	NoPreg	NO	Fresh	Autologous	TESE	13		25	G34	30	D3	2	2	0	0	2PN	9			Not Pregnant	NONET	NONET	NONET	IV	NonDUC	DUC-Nor	MNB2C											False	NonDUC	MNB2
25	ICSI	test bx	Undecided	Negative	0	0	0	NoPreg	NO	Fresh	Autologous	TESE	13		25	G34	30	D3	2	2	0	0	2PN	9			Not Pregnant	NONET	NONET	NONET	IV	DUC-1	DUC-Nor	MNB2C											False	DUC-1	MNB2
35	Normal IVF	ejac	Freeze	Negative	0	0	0	NoPreg	NO	Fresh	Autologous	INSEM	11		35	G35	38	D3	2	2	2	2	2PN	6	Cry	D6	Not Pregnant	NONKID	NONKID	NONKID	III	DUC-2Plus	DUC-Trait	MNB4C											True	DUCPlus	MNB4
35	Normal IVF	ejac	Freeze	Negative	0	0	0	NoPreg	NO	Fresh	Autologous	INSEM	11		35	G35	38	D3	2	2	2	2	2PN	6	Cry	D6	Not Pregnant	NONKID	NONKID	NONKID	III	DUC-2	DUC-Trait	NoMNB											True	DUC-2	NoMNB
35	Normal IVF	ejac	Transfer	Negative	0	0	0	NoPreg	NO	Fresh	Autologous	INSEM	11		35	G35	38	D3	2	2	2	2	2PN	6	ET	D3	Not Pregnant	KIDNEG	KIDNEG	KIDNEG	IV	NonDUC	DUC-Trait	NoMNB											True	NonDUC	NoMNB
35	Normal IVF	ejac	Transfer	Negative	0	0	0	NoPreg	NO	Fresh	Autologous	INSEM	11		35	G35	38	D3	2	2	2	2	2PN	6	ET	D3	Not Pregnant	KIDNEG	KIDNEG	KIDNEG	IV	NonDUC	DUC-Trait	NoMNB											True	NonDUC	NoMNB
35	Normal IVF	ejac		Negative	0	0	0	NoPreg	NO	Fresh	Autologous	INSEM	11		35	G35	38	D3	2	2	2	2	2PN	6			Not Pregnant	NONET	NONET	NONET	IV	NonDUC	DUC-Trait	NoMNB											False	NonDUC	NoMNB
35	Normal IVF	ejac	Undecided	Negative	0	0	0	NoPreg	NO	Fresh	Autologous	INSEM	11		35	G35	38	D3	2	2	2	2	2PN	6			Not Pregnant	NONET	NONET	NONET	IV	DUC-2	DUC-Trait	MNB2C											False	DUC-2	MNB2
35	Normal IVF	ejac	Discard	Negative	0	0	0	NoPreg	NO	Fresh	Autologous	INSEM	11		35	G35	38	D3	2	2	2	2	1PN	6			Not Pregnant	NONET	NONET	NONET	IV	NonDUC	DUC-Trait	NoMNB											False	NonDUC	NoMNB
31	ICSI	ejac	Freeze	Positive	1	1	1	NoAb	NO	Fresh	Autologous	ICSI	18		31	G34	38	D5	2	2	6	5	2PN	11	Cry	D6	Live Birth	NONET	NONET	NONET	III	NonDUC	DUC-Trait	MNB2C											True	NonDUC	MNB2
31	ICSI	ejac	Freeze	Positive	1	1	1	NoAb	NO	Fresh	Autologous	ICSI	18		31	G34	38	D5	2	2	6	5	2PN	11	Cry	D6	Live Birth	NONET	NONET	NONET	III	NonDUC	DUC-Trait	MNB2C											True	NonDUC	MNB2
31	ICSI	ejac	Freeze	Positive	1	1	1	NoAb	NO	Fresh	Autologous	ICSI	18		31	G34	38	D5	2	2	6	5	2PN	11	Cry	D6	Live Birth	NONET	NONET	NONET	III	NonDUC	DUC-Trait	NoMNB											True	NonDUC	NoMNB
31	ICSI	ejac	Freeze	Positive	1	1	1	NoAb	NO	Fresh	Autologous	ICSI	18		31	G34	38	D5	2	2	6	5	2PN	11	Cry	D5	Live Birth	KIDPOS	KIDPOS	Unknown	II	NonDUC	DUC-Trait	NoMNB											True	NonDUC	NoMNB
31	ICSI	ejac	Freeze	Positive	1	1	1	NoAb	NO	Fresh	Autologous	ICSI	18		31	G34	38	D5	2	2	6	5	2PN	11	Cry	D5	Live Birth	KIDPOS	KIDPOS	Unknown	I	NonDUC	DUC-Trait	MNB2C											True	NonDUC	MNB2
31	ICSI	ejac	Transfer	Positive	1	1	1	NoAb	NO	Fresh	Autologous	ICSI	18		31	G34	38	D5	2	2	6	5	2PN	11	ET	D5	Live Birth	NONKID	NONKID	NONKID	I	NonDUC	DUC-Trait	MNB2C											True	NonDUC	MNB2
31	ICSI	ejac	Transfer	Positive	1	1	1	NoAb	NO	Fresh	Autologous	ICSI	18		31	G34	38	D5	2	2	6	5	2PN	11	ET	D5	Live Birth	NONKID	NONKID	NONKID	I	NonDUC	DUC-Trait	MNB2C											True	NonDUC	MNB2
31	ICSI	ejac		Positive	1	1	1	NoAb	NO	Fresh	Autologous	ICSI	18		31	G34	38	D5	2	2	6	5	2PN	11			Live Birth	NONET	NONET	NONET	IV	NonDUC	DUC-Trait	NoMNB											False	NonDUC	NoMNB
31	ICSI	ejac	Undecided	Positive	1	1	1	NoAb	NO	Fresh	Autologous	ICSI	18		31	G34	38	D5	2	2	6	5	2PN	11			Live Birth	NONET	NONET	NONET	IV	DUC-3	DUC-Trait	NoMNB											False	DUC-3	NoMNB
31	ICSI	ejac	Undecided	Positive	1	1	1	NoAb	NO	Fresh	Autologous	ICSI	18		31	G34	38	D5	2	2	6	5	2PN	11			Live Birth	NONET	NONET	NONET	IV	DUC-2	DUC-Trait	MNB2C											False	DUC-2	MNB2
31	ICSI	ejac		Positive	1	1	1	NoAb	NO	Fresh	Autologous	ICSI	18		31	G34	38	D5	2	2	6	5	2PN	11			Live Birth	NONET	NONET	NONET	IV	NonDUC	DUC-Trait	MNB2C											False	NonDUC	MNB2
31	ICSI	ejac	Discard	Positive	1	1	1	NoAb	NO	Fresh	Autologous	ICSI	18		31	G34	38	D5	2	2	6	5	DEG	11			Live Birth	NONET	NONET	NONET	IV	NonDUC	DUC-Trait	NoMNB											False	NonDUC	NoMNB
38	ICSI	ejac	Transfer	Positive	1	1	1	NoAb	NO	Fresh	Autologous	ICSI	13		38	G38	43	D3	3	3	0	0	2PN	10	ET	D3	Live Birth	NONKID	NONKID	NONKID	IV	NonDUC	DUC-Trait	NoMNB											True	NonDUC	NoMNB
38	ICSI	ejac	Transfer	Positive	1	1	1	NoAb	NO	Fresh	Autologous	ICSI	13		38	G38	43	D3	3	3	0	0	2PN	10	ET	D3	Live Birth	NONKID	NONKID	NONKID	IV	NonDUC	DUC-Trait	NoMNB											True	NonDUC	NoMNB
38	ICSI	ejac	Transfer	Positive	1	1	1	NoAb	NO	Fresh	Autologous	ICSI	13		38	G38	43	D3	3	3	0	0	2PN	10	ET	D3	Live Birth	NONKID	NONKID	NONKID	IV	NonDUC	DUC-Trait	NoMNB											True	NonDUC	NoMNB
38	ICSI	ejac		Positive	1	1	1	NoAb	NO	Fresh	Autologous	ICSI	13		38	G38	43	D3	3	3	0	0	2PN	10			Live Birth	NONET	NONET	NONET	IV	NonDUC	DUC-Trait	NoMNB											False	NonDUC	NoMNB
38	ICSI	ejac	Undecided	Positive	1	1	1	NoAb	NO	Fresh	Autologous	ICSI	13		38	G38	43	D3	3	3	0	0	2PN	10			Live Birth	NONET	NONET	NONET	IV	DUC-1	DUC-Trait	NoMNB											False	DUC-1	NoMNB
38	ICSI	ejac		Positive	1	1	1	NoAb	NO	Fresh	Autologous	ICSI	13		38	G38	43	D3	3	3	0	0	2PN	10			Live Birth	NONET	NONET	NONET	IV	NonDUC	DUC-Trait	NoMNB											False	NonDUC	NoMNB
38	ICSI	ejac		Positive	1	1	1	NoAb	NO	Fresh	Autologous	ICSI	13		38	G38	43	D3	3	3	0	0	2PN	10			Live Birth	NONET	NONET	NONET	IV	NonDUC	DUC-Trait	NoMNB											False	NonDUC	NoMNB
38	ICSI	ejac		Positive	1	1	1	NoAb	NO	Fresh	Autologous	ICSI	13		38	G38	43	D3	3	3	0	0	2PN	10			Live Birth	NONET	NONET	NONET	IV	NonDUC	DUC-Trait	MNB2C											False	NonDUC	MNB2
38	ICSI	ejac	Discard	Positive	1	1	1	NoAb	NO	Fresh	Autologous	ICSI	13		38	G38	43	D3	3	3	0	0	2PN	10			Live Birth	NONET	NONET	NONET	IV	DU4-1	DUC-Trait	MNU1Cp											False	DUC-1	MNB1
38	ICSI	ejac	Undecided	Positive	1	1	1	NoAb	NO	Fresh	Autologous	ICSI	13		38	G38	43	D3	3	3	0	0	2PN	10			Live Birth	NONET	NONET	NONET	IV	DUC-1	DUC-Trait	NoMNB											False	DUC-1	NoMNB
28	ICSI	ejac	Freeze	Positive	0	0	0	BC	YES	Fresh	Autologous	ICSI	16		28	G34	29	D5	2	1	12	11	2PN	12	Cry	D5	Biochemical	NONET	NONET	NONET	II	NonDUC	DUC-Trait	MNB2C											True	NonDUC	MNB2
28	ICSI	ejac	Freeze	Positive	0	0	0	BC	YES	Fresh	Autologous	ICSI	16		28	G34	29	D5	2	1	12	11	2PN	12	Cry	D5	Biochemical	NONET	NONET	NONET	II	NonDUC	DUC-Trait	NoMNB											True	NonDUC	NoMNB
28	ICSI	ejac	Freeze	Positive	0	0	0	BC	YES	Fresh	Autologous	ICSI	16		28	G34	29	D5	2	1	12	11	2PN	12	Cry	D5	Biochemical	NONET	NONET	NONET	II	NonDUC	DUC-Trait	NoMNB											True	NonDUC	NoMNB
28	ICSI	ejac	Freeze	Positive	0	0	0	BC	YES	Fresh	Autologous	ICSI	16		28	G34	29	D5	2	1	12	11	2PN	12	Cry	D5	Biochemical	NONET	NONET	NONET	II	NonDUC	DUC-Trait	NoMNB											True	NonDUC	NoMNB
28	ICSI	ejac	Freeze	Positive	0	0	0	BC	YES	Fresh	Autologous	ICSI	16		28	G34	29	D5	2	1	12	11	2PN	12	Cry	D5	Biochemical	NONET	NONET	NONET	I	NonDUC	DUC-Trait	NoMNB											True	NonDUC	NoMNB
28	ICSI	ejac	Transfer	Positive	0	0	0	BC	YES	Fresh	Autologous	ICSI	16		28	G34	29	D5	2	1	12	11	2PN	12	ET	D5	Biochemical	KIDNEG	KIDNEG	KIDNEG	I	NonDUC	DUC-Trait	MNB2C											True	NonDUC	MNB2
28	ICSI	ejac	Freeze	Positive	0	0	0	BC	YES	Fresh	Autologous	ICSI	16		28	G34	29	D5	2	1	12	11	2PN	12	Cry	D5	Biochemical	NONET	NONET	NONET	II	NonDUC	DUC-Trait	MNB2C											True	NonDUC	MNB2
28	ICSI	ejac	Freeze	Positive	0	0	0	BC	YES	Fresh	Autologous	ICSI	16		28	G34	29	D5	2	1	12	11	2PN	12	Cry	D5	Biochemical	NONET	NONET	NONET	II	NonDUC	DUC-Trait	MNB2C											True	NonDUC	MNB2
28	ICSI	ejac	Freeze	Positive	0	0	0	BC	YES	Fresh	Autologous	ICSI	16		28	G34	29	D5	2	1	12	11	2PN	12	Cry	D5	Biochemical	NONET	NONET	NONET	II	NonDUC	DUC-Trait	NoMNB											True	NonDUC	NoMNB
28	ICSI	ejac	Freeze	Positive	0	0	0	BC	YES	Fresh	Autologous	ICSI	16		28	G34	29	D5	2	1	12	11	2PN	12	Cry	D5	Biochemical	NONET	NONET	NONET	II	NonDUC	DUC-Trait	NoMNB											True	NonDUC	NoMNB
28	ICSI	ejac	Freeze	Positive	0	0	0	BC	YES	Fresh	Autologous	ICSI	16		28	G34	29	D5	2	1	12	11	2PN	12	Cry	D6	Biochemical	NONET	NONET	NONET	II	DUC-3	DUC-Trait	MNB2C											True	DUC-3	MNB2
28	ICSI	ejac	Freeze	Positive	0	0	0	BC	YES	Fresh	Autologous	ICSI	16		28	G34	29	D5	2	1	12	11	2PN	12	Cry	D5	Biochemical	NONET	NONET	NONET	II	NonDUC	DUC-Trait	NoMNB											True	NonDUC	NoMNB
41	ICSI	ejac	Freeze	Negative	0	0	0	NoPreg	NO	Fresh	Autologous	PGS D6 CCS(SNP)	10		41	G41	41	D5	1	1	1	3	2PN	7	FET	D6	Not Pregnant	NONET	NONET	NONET	II	NonDUC	DUC-Trait	NoMNB	BX	6	PGS	D6	Yes	SNP			PUR	EUP	True	NonDUC	NoMNB
41	ICSI	ejac	Freeze	Negative	0	0	0	NoPreg	NO	Fresh	Autologous	PGS D6 CCS(SNP)	10		41	G41	41	D5	1	1	1	3	2PN	7	Cry	D6	Not Pregnant	NONET	NONET	NONET	IV	DUC-3	DUC-Trait	NoMNB	BX	6	PGS	D6	Yes	SNP			PUR	CxA	True	DUC-3	NoMNB
41	ICSI	ejac	Transfer	Negative	0	0	0	NoPreg	NO	Fresh	Autologous	PGS D6 CCS(SNP)	10		41	G41	41	D5	1	1	1	3	2PN	7	ET	D5	Not Pregnant	KIDNEG	KIDNEG	KIDNEG	III	NonDUC	DUC-Trait	MNB2C			PGS	D6	Yes	SNP					True	NonDUC	MNB2
41	ICSI	ejac	Freeze	Negative	0	0	0	NoPreg	NO	Fresh	Autologous	PGS D6 CCS(SNP)	10		41	G41	41	D5	1	1	1	3	2PN	7	Cry	D6	Not Pregnant	NONET	NONET	NONET	IV	NonDUC	DUC-Trait	MNB2C	BX	6	PGS	D6	Yes	SNP			PUR	CxA	True	NonDUC	MNB2
41	ICSI	ejac		Negative	0	0	0	NoPreg	NO	Fresh	Autologous	PGS D6 CCS(SNP)	10		41	G41	41	D5	1	1	1	3	2PN	7			Not Pregnant	NONET	NONET	NONET	IV	NonDUC	DUC-Trait	NoMNB			PGS	D6	Yes	SNP					False	NonDUC	NoMNB
41	ICSI	ejac		Negative	0	0	0	NoPreg	NO	Fresh	Autologous	PGS D6 CCS(SNP)	10		41	G41	41	D5	1	1	1	3	2PN	7			Not Pregnant	NONET	NONET	NONET	IV	NonDUC	DUC-Trait	NoMNB			PGS	D6	Yes	SNP					False	NonDUC	NoMNB
41	ICSI	ejac	Undecided	Negative	0	0	0	NoPreg	NO	Fresh	Autologous	PGS D6 CCS(SNP)	10		41	G41	41	D5	1	1	1	3	2PN	7			Not Pregnant	NONET	NONET	NONET	IV	DUC-1	DUC-Trait	NoMNB			PGS	D6	Yes	SNP					False	DUC-1	NoMNB
42	ICSI	ejac	Freeze	Positive	0	0	0	BC	NO	Fresh	Autologous	ICSI	13		42	G42	39	D5	2	2	2	2	2PN	9	FET	D6	Biochemical	NONET	NONET	NONET	II	NonDUC	DUC-Trait	NoMNB											True	NonDUC	NoMNB
42	ICSI	ejac	Transfer	Positive	0	0	0	BC	NO	Fresh	Autologous	ICSI	13		42	G42	39	D5	2	2	2	2	2PN	9	ET	D5	Biochemical	KIDNEG	KIDNEG	KIDNEG	I	NonDUC	DUC-Trait	NoMNB											True	NonDUC	NoMNB
42	ICSI	ejac	Freeze	Positive	0	0	0	BC	NO	Fresh	Autologous	ICSI	13		42	G42	39	D5	2	2	2	2	2PN	9	FET	D6	Biochemical	NONET	NONET	NONET	I	NonDUC	DUC-Trait	MNB2C											True	NonDUC	MNB2
42	ICSI	ejac	Transfer	Positive	0	0	0	BC	NO	Fresh	Autologous	ICSI	13		42	G42	39	D5	2	2	2	2	2PN	9	ET	D5	Biochemical	KIDNEG	KIDNEG	KIDNEG	II	NonDUC	DUC-Trait	NoMNB											True	NonDUC	NoMNB
42	ICSI	ejac		Positive	0	0	0	BC	NO	Fresh	Autologous	ICSI	13		42	G42	39	D5	2	2	2	2	2PN	9			Biochemical	NONET	NONET	NONET	IV	NonDUC	DUC-Trait	MNB2C											False	NonDUC	MNB2
42	ICSI	ejac		Positive	0	0	0	BC	NO	Fresh	Autologous	ICSI	13		42	G42	39	D5	2	2	2	2	2PN	9			Biochemical	NONET	NONET	NONET	IV	NonDUC	DUC-Trait	MNB2C											False	NonDUC	MNB2
42	ICSI	ejac		Positive	0	0	0	BC	NO	Fresh	Autologous	ICSI	13		42	G42	39	D5	2	2	2	2	2PN	9			Biochemical	NONET	NONET	NONET	IV	NonDUC	DUC-Trait	MNB2Cp											False	NonDUC	MNB2
42	ICSI	ejac		Positive	0	0	0	BC	NO	Fresh	Autologous	ICSI	13		42	G42	39	D5	2	2	2	2	2PN	9			Biochemical	NONET	NONET	NONET	IV	NonDUC	DUC-Trait	NoMNB											False	NonDUC	NoMNB
42	ICSI	ejac		Positive	0	0	0	BC	NO	Fresh	Autologous	ICSI	13		42	G42	39	D5	2	2	2	2	2PN	9			Biochemical	NONET	NONET	NONET	IV	NonDUC	DUC-Trait	MNB2Cp											False	NonDUC	MNB2
40	ICSI	donor, froz	Freeze	Negative	0	0	0	NoPreg	NO	Fresh	Autologous	ICSI	14		40	G38	0	D3	4	4	1	1	2PN	12	Cry	D6	Not Pregnant	NONET	NONET	NONET	I	DUC-3Plus	DUC-Trait	NoMNB											True	DUCPlus	NoMNB
40	ICSI	donor, froz	Transfer	Negative	0	0	0	NoPreg	NO	Fresh	Autologous	ICSI	14		40	G38	0	D3	4	4	1	1	2PN	12	ET	D3	Not Pregnant	KIDNEG	KIDNEG	KIDNEG	IV	NonDUC	DUC-Trait	NoMNB											True	NonDUC	NoMNB
40	ICSI	donor, froz	Transfer	Negative	0	0	0	NoPreg	NO	Fresh	Autologous	ICSI	14		40	G38	0	D3	4	4	1	1	2PN	12	ET	D3	Not Pregnant	KIDNEG	KIDNEG	KIDNEG	IV	NonDUC	DUC-Trait	NoMNB											True	NonDUC	NoMNB
40	ICSI	donor, froz	Transfer	Negative	0	0	0	NoPreg	NO	Fresh	Autologous	ICSI	14		40	G38	0	D3	4	4	1	1	2PN	12	ET	D3	Not Pregnant	KIDNEG	KIDNEG	KIDNEG	IV	NonDUC	DUC-Trait	MNB2C											True	NonDUC	MNB2
40	ICSI	donor, froz	Transfer	Negative	0	0	0	NoPreg	NO	Fresh	Autologous	ICSI	14		40	G38	0	D3	4	4	1	1	2PN	12	ET	D3	Not Pregnant	KIDNEG	KIDNEG	KIDNEG	IV	NonDUC	DUC-Trait	NoMNB											True	NonDUC	NoMNB
40	ICSI	donor, froz		Negative	0	0	0	NoPreg	NO	Fresh	Autologous	ICSI	14		40	G38	0	D3	4	4	1	1	2PN	12			Not Pregnant	NONET	NONET	NONET	IV	NonDUC	DUC-Trait	NoMNB											False	NonDUC	NoMNB
40	ICSI	donor, froz	Undecided	Negative	0	0	0	NoPreg	NO	Fresh	Autologous	ICSI	14		40	G38	0	D3	4	4	1	1	2PN	12			Not Pregnant	NONET	NONET	NONET	IV	DUC-2	DUC-Trait	MNB2C											False	DUC-2	MNB2
40	ICSI	donor, froz	Undecided	Negative	0	0	0	NoPreg	NO	Fresh	Autologous	ICSI	14		40	G38	0	D3	4	4	1	1	2PN	12			Not Pregnant	NONET	NONET	NONET	IV	DUC-1	DUC-Trait	NoMNB											False	DUC-1	NoMNB
40	ICSI	donor, froz	Undecided	Negative	0	0	0	NoPreg	NO	Fresh	Autologous	ICSI	14		40	G38	0	D3	4	4	1	1	2PN	12			Not Pregnant	NONET	NONET	NONET	IV	DUC-3	DUC-Trait	MNB4C											False	DUC-3	MNB4
40	ICSI	donor, froz	Undecided	Negative	0	0	0	NoPreg	NO	Fresh	Autologous	ICSI	14		40	G38	0	D3	4	4	1	1	2PN	12			Not Pregnant	NONET	NONET	NONET	IV	DUC-2	DUC-Trait	NoMNB											False	DUC-2	NoMNB
40	ICSI	donor, froz	Undecided	Negative	0	0	0	NoPreg	NO	Fresh	Autologous	ICSI	14		40	G38	0	D3	4	4	1	1	2PN	12			Not Pregnant	NONET	NONET	NONET	IV	DUC-1	DUC-Trait	MNB2C											False	DUC-1	MNB2
40	ICSI	donor, froz		Negative	0	0	0	NoPreg	NO	Fresh	Autologous	ICSI	14		40	G38	0	D3	4	4	1	1	2PN	12			Not Pregnant	NONET	NONET	NONET	IV	NonDUC	DUC-Trait	NoMNB											False	NonDUC	NoMNB
36	ICSI	ejac	Freeze	Negative	0	0	0	NoPreg	NO	Fresh	Autologous		12		36	G35	41	D5	1	1	5	5	2PN	11	Cry	D6	Not Pregnant	NONET	NONET	NONET	I	NonDUC	DUC-Trait	MNB4C											True	NonDUC	MNB4
36	ICSI	ejac	Transfer	Negative	0	0	0	NoPreg	NO	Fresh	Autologous		12		36	G35	41	D5	1	1	5	5	2PN	11	ET	D5	Not Pregnant	KIDNEG	KIDNEG	KIDNEG	I	NonDUC	DUC-Trait	NoMNB											True	NonDUC	NoMNB
36	ICSI	ejac	Freeze	Negative	0	0	0	NoPreg	NO	Fresh	Autologous		12		36	G35	41	D5	1	1	5	5	2PN	11	Cry	D6	Not Pregnant	NONET	NONET	NONET	II	NonDUC	DUC-Trait	NoMNB											True	NonDUC	NoMNB
36	ICSI	ejac	Freeze	Negative	0	0	0	NoPreg	NO	Fresh	Autologous		12		36	G35	41	D5	1	1	5	5	2PN	11	Cry	D5	Not Pregnant	NONET	NONET	NONET	II	NonDUC	DUC-Trait	MNB2C											True	NonDUC	MNB2
36	ICSI	ejac	Freeze	Negative	0	0	0	NoPreg	NO	Fresh	Autologous		12		36	G35	41	D5	1	1	5	5	2PN	11	Cry	D6	Not Pregnant	NONET	NONET	NONET	IV	DUC-3	DUC-Trait	NoMNB											True	DUC-3	NoMNB
36	ICSI	ejac	Freeze	Negative	0	0	0	NoPreg	NO	Fresh	Autologous		12		36	G35	41	D5	1	1	5	5	2PN	11	Cry	D6	Not Pregnant	NONET	NONET	NONET	IV	NonDUC	DUC-Trait	MNB2Cp											True	NonDUC	MNB2
36	ICSI	ejac	Undecided	Negative	0	0	0	NoPreg	NO	Fresh	Autologous		12		36	G35	41	D5	1	1	5	5	2PN	11			Not Pregnant	NONET	NONET	NONET	IV	DUC-1	DUC-Trait	MNB4C											False	DUC-1	MNB4
36	ICSI	ejac	Undecided	Negative	0	0	0	NoPreg	NO	Fresh	Autologous		12		36	G35	41	D5	1	1	5	5	2PN	11			Not Pregnant	NONET	NONET	NONET	IV	DUC-3	DUC-Trait	MNB2C											False	DUC-3	MNB2
36	ICSI	ejac	Undecided	Negative	0	0	0	NoPreg	NO	Fresh	Autologous		12		36	G35	41	D5	1	1	5	5	2PN	11			Not Pregnant	NONET	NONET	NONET	IV	DUC-3	DUC-Trait	MNB2Cp											False	DUC-3	MNB2
36	ICSI	ejac		Negative	0	0	0	NoPreg	NO	Fresh	Autologous		12		36	G35	41	D5	1	1	5	5	2PN	11			Not Pregnant	NONET	NONET	NONET	IV	NonDUC	DUC-Trait	MNB2C											False	NonDUC	MNB2
36	ICSI	ejac		Negative	0	0	0	NoPreg	NO	Fresh	Autologous		12		36	G35	41	D5	1	1	5	5	2PN	11			Not Pregnant	NONET	NONET	NONET	IV	NonDUC	DUC-Trait	NoMNB											False	NonDUC	NoMNB
29	ICSI	husb, froz	Transfer	Positive	1	1	1	NoAb	NO	Fresh	Autologous	ICSI	16		29	G34	29	D5	2	2	0	0	2PN	7	ET	D5	Live Birth	NONKID	NONKID	NONKID	II	NonDUC	DUC-Trait	MNB4C											True	NonDUC	MNB4
29	ICSI	husb, froz	Transfer	Positive	1	1	1	NoAb	NO	Fresh	Autologous	ICSI	16		29	G34	29	D5	2	2	0	0	2PN	7	ET	D5	Live Birth	NONKID	NONKID	NONKID	IV	NonDUC	DUC-Trait	NoMNB											True	NonDUC	NoMNB
29	ICSI	husb, froz		Positive	1	1	1	NoAb	NO	Fresh	Autologous	ICSI	16		29	G34	29	D5	2	2	0	0	2PN	7			Live Birth	NONET	NONET	NONET	IV	NonDUC	DUC-Trait	NoMNB											False	NonDUC	NoMNB
29	ICSI	husb, froz		Positive	1	1	1	NoAb	NO	Fresh	Autologous	ICSI	16		29	G34	29	D5	2	2	0	0	2PN	7			Live Birth	NONET	NONET	NONET	IV	NonDUC	DUC-Trait	NoMNB											False	NonDUC	NoMNB
29	ICSI	husb, froz		Positive	1	1	1	NoAb	NO	Fresh	Autologous	ICSI	16		29	G34	29	D5	2	2	0	0	2PN	7			Live Birth	NONET	NONET	NONET	IV	NonDUC	DUC-Trait	NoMNB											False	NonDUC	NoMNB
29	ICSI	husb, froz		Positive	1	1	1	NoAb	NO	Fresh	Autologous	ICSI	16		29	G34	29	D5	2	2	0	0	2PN	7			Live Birth	NONET	NONET	NONET	IV	NonDUC	DUC-Trait	NoMNB											False	NonDUC	NoMNB
29	ICSI	husb, froz	Undecided	Positive	1	1	1	NoAb	NO	Fresh	Autologous	ICSI	16		29	G34	29	D5	2	2	0	0	2PN	7			Live Birth	NONET	NONET	NONET	IV	DUC-2	DUC-Trait	NoMNB											False	DUC-2	NoMNB
34	ICSI	ejac	Freeze	Positive	1	1	0	Ab	NO	Fresh	Autologous		11		34	G34	37	D3	2	2	2	2	2PN	8	Cry	D6	Missed Ab	NONET	NONET	NONET	III	NonDUC	DUC-Trait	NoMNB											True	NonDUC	NoMNB
34	ICSI	ejac	Freeze	Positive	1	1	0	Ab	NO	Fresh	Autologous		11		34	G34	37	D3	2	2	2	2	2PN	8	Cry	D6	Missed Ab	NONET	NONET	NONET	I	NonDUC	DUC-Trait	NoMNB											True	NonDUC	NoMNB
34	ICSI	ejac	Transfer	Positive	1	1	0	Ab	NO	Fresh	Autologous		11		34	G34	37	D3	2	2	2	2	2PN	8	ET	D3	Missed Ab	NONKID	NONKID	KIDNEG	IV	NonDUC	DUC-Trait	NoMNB											True	NonDUC	NoMNB
34	ICSI	ejac	Transfer	Positive	1	1	0	Ab	NO	Fresh	Autologous		11		34	G34	37	D3	2	2	2	2	2PN	8	ET	D3	Missed Ab	NONKID	NONKID	KIDNEG	IV	NonDUC	DUC-Trait	NoMNB											True	NonDUC	NoMNB
34	ICSI	ejac		Positive	1	1	0	Ab	NO	Fresh	Autologous		11		34	G34	37	D3	2	2	2	2	2PN	8			Missed Ab	NONET	NONET	NONET	IV	DUC-2	DUC-Trait	MNB2C											False	DUC-2	MNB2
34	ICSI	ejac	Undecided	Positive	1	1	0	Ab	NO	Fresh	Autologous		11		34	G34	37	D3	2	2	2	2	2PN	8			Missed Ab	NONET	NONET	NONET	IV	DUC-2Plus	DUC-Trait	MNB2Cp											False	DUCPlus	MNB2
34	ICSI	ejac	Undecided	Positive	1	1	0	Ab	NO	Fresh	Autologous		11		34	G34	37	D3	2	2	2	2	2PN	8			Missed Ab	NONET	NONET	NONET	IV	DUC-2Plus	DUC-Trait	MNB2C											False	DUCPlus	MNB2
34	ICSI	ejac	Undecided	Positive	1	1	0	Ab	NO	Fresh	Autologous		11		34	G34	37	D3	2	2	2	2	2PN	8			Missed Ab	NONET	NONET	NONET	IV	DUC-2	DUC-Trait	NoMNB											False	DUC-2	NoMNB
32	ICSI	test bx	Freeze	Negative	0	0	0	NoPreg	NO	Fresh	Autologous	ICSI-TESE	15		32	G34	32	D3	2	2	5	5	2PN	8	Cry	D6	Not Pregnant	NONET	NONET	NONET	II	DUC-2	DUC-Trait	MNB2C											True	DUC-2	MNB2
32	ICSI	test bx	Freeze	Negative	0	0	0	NoPreg	NO	Fresh	Autologous	ICSI-TESE	15		32	G34	32	D3	2	2	5	5	2PN	8	FET	D6	Not Pregnant	NONET	NONET	NONET	III	NonDUC	DUC-Trait	MNB2C											True	NonDUC	MNB2
32	ICSI	test bx	Freeze	Negative	0	0	0	NoPreg	NO	Fresh	Autologous	ICSI-TESE	15		32	G34	32	D3	2	2	5	5	2PN	8	Cry	D6	Not Pregnant	NONET	NONET	NONET	III	DUC-2	DUC-Trait	MNB2C											True	DUC-2	MNB2
32	ICSI	test bx	Freeze	Negative	0	0	0	NoPreg	NO	Fresh	Autologous	ICSI-TESE	15		32	G34	32	D3	2	2	5	5	2PN	8	FET	D6	Not Pregnant	NONET	NONET	NONET	II	DUC-3	DUC-Trait	MNB4C											True	DUC-3	MNB4
32	ICSI	test bx	Freeze	Negative	0	0	0	NoPreg	NO	Fresh	Autologous	ICSI-TESE	15		32	G34	32	D3	2	2	5	5	2PN	8	Cry	D5	Not Pregnant	NONET	NONET	NONET	IV	NonDUC	DUC-Trait	NoMNB											True	NonDUC	NoMNB
32	ICSI	test bx	Transfer	Negative	0	0	0	NoPreg	NO	Fresh	Autologous	ICSI-TESE	15		32	G34	32	D3	2	2	5	5	2PN	8	ET	D3	Not Pregnant	KIDNEG	KIDNEG	KIDNEG	IV	NonDUC	DUC-Trait	NoMNB											True	NonDUC	NoMNB
32	ICSI	test bx	Transfer	Negative	0	0	0	NoPreg	NO	Fresh	Autologous	ICSI-TESE	15		32	G34	32	D3	2	2	5	5	2PN	8	ET	D3	Not Pregnant	KIDNEG	KIDNEG	KIDNEG	IV	NonDUC	DUC-Trait	NoMNB											True	NonDUC	NoMNB
32	ICSI	test bx	Undecided	Negative	0	0	0	NoPreg	NO	Fresh	Autologous	ICSI-TESE	15		32	G34	32	D3	2	2	5	5	2PN	8			Not Pregnant	NONET	NONET	NONET	IV	DUC-2	DUC-Trait	NoMNB											False	DUC-2	NoMNB
34	ICSI	ejac	Freeze	Positive	0	0	0	BC	NO	Fresh	Autologous		16		34	G34	32	D5	2	2	10	9	2PN	12	Cry	D6	Biochemical	NONET	NONET	NONET	III	NonDUC	DUC-Trait	MNB2C											True	NonDUC	MNB2
34	ICSI	ejac	Freeze	Positive	0	0	0	BC	NO	Fresh	Autologous		16		34	G34	32	D5	2	2	10	9	2PN	12	Cry	D6	Biochemical	NONET	NONET	NONET	II	NonDUC	DUC-Trait	NoMNB											True	NonDUC	NoMNB
34	ICSI	ejac	Freeze	Positive	0	0	0	BC	NO	Fresh	Autologous		16		34	G34	32	D5	2	2	10	9	2PN	12	Cry	D6	Biochemical	NONET	NONET	NONET	I	NonDUC	DUC-Trait	NoMNB											True	NonDUC	NoMNB
34	ICSI	ejac	Freeze	Positive	0	0	0	BC	NO	Fresh	Autologous		16		34	G34	32	D5	2	2	10	9	2PN	12	Cry	D6	Biochemical	NONET	NONET	NONET	II	NonDUC	DUC-Trait	NoMNB											True	NonDUC	NoMNB
34	ICSI	ejac	Freeze	Positive	0	0	0	BC	NO	Fresh	Autologous		16		34	G34	32	D5	2	2	10	9	2PN	12	Cry	D5	Biochemical	NONET	NONET	NONET	II	NonDUC	DUC-Trait	NoMNB											True	NonDUC	NoMNB
34	ICSI	ejac	Freeze	Positive	0	0	0	BC	NO	Fresh	Autologous		16		34	G34	32	D5	2	2	10	9	2PN	12	Cry	D5	Biochemical	NONET	NONET	NONET	II	NonDUC	DUC-Trait	NoMNB											True	NonDUC	NoMNB
34	ICSI	ejac	Transfer	Positive	0	0	0	BC	NO	Fresh	Autologous		16		34	G34	32	D5	2	2	10	9	2PN	12	ET	D5	Biochemical	KIDNEG	KIDNEG	KIDNEG	II	NonDUC	DUC-Trait	NoMNB											True	NonDUC	NoMNB
34	ICSI	ejac	Transfer	Positive	0	0	0	BC	NO	Fresh	Autologous		16		34	G34	32	D5	2	2	10	9	2PN	12	ET	D5	Biochemical	KIDNEG	KIDNEG	KIDNEG	II	NonDUC	DUC-Trait	MNB2C											True	NonDUC	MNB2
34	ICSI	ejac	Freeze	Positive	0	0	0	BC	NO	Fresh	Autologous		16		34	G34	32	D5	2	2	10	9	2PN	12	Cry	D5	Biochemical	NONET	NONET	NONET	II	NonDUC	DUC-Trait	NoMNB											True	NonDUC	NoMNB
34	ICSI	ejac	Freeze	Positive	0	0	0	BC	NO	Fresh	Autologous		16		34	G34	32	D5	2	2	10	9	2PN	12	Cry	D5	Biochemical	NONET	NONET	NONET	II	NonDUC	DUC-Trait	NoMNB											True	NonDUC	NoMNB
34	ICSI	ejac	Freeze	Positive	0	0	0	BC	NO	Fresh	Autologous		16		34	G34	32	D5	2	2	10	9	2PN	12	Cry	D5	Biochemical	NONET	NONET	NONET	II	NonDUC	DUC-Trait	MNB2C											True	NonDUC	MNB2
34	ICSI	ejac		Positive	0	0	0	BC	NO	Fresh	Autologous		16		34	G34	32	D5	2	2	10	9	2PN	12			Biochemical	NONET	NONET	NONET	IV	NonDUC	DUC-Trait	MNB2C											False	NonDUC	MNB2
40	ICSI	ejac	Transfer	Negative	0	0	0	NoPreg	NO	Fresh	Autologous	ICSI	12		40	G38	32	D3	3	3	0	0	2PN	9	ET	D3	Not Pregnant	KIDNEG	KIDNEG	KIDNEG	IV	NonDUC	DUC-Trait	NoMNB											True	NonDUC	NoMNB
40	ICSI	ejac	Transfer	Negative	0	0	0	NoPreg	NO	Fresh	Autologous	ICSI	12		40	G38	32	D3	3	3	0	0	2PN	9	ET	D3	Not Pregnant	KIDNEG	KIDNEG	KIDNEG	IV	NonDUC	DUC-Trait	NoMNB											True	NonDUC	NoMNB
40	ICSI	ejac	Transfer	Negative	0	0	0	NoPreg	NO	Fresh	Autologous	ICSI	12		40	G38	32	D3	3	3	0	0	2PN	9	ET	D3	Not Pregnant	KIDNEG	KIDNEG	KIDNEG	IV	NonDUC	DUC-Trait	NoMNB											True	NonDUC	NoMNB
40	ICSI	ejac	Undecided	Negative	0	0	0	NoPreg	NO	Fresh	Autologous	ICSI	12		40	G38	32	D3	3	3	0	0	2PN	9			Not Pregnant	NONET	NONET	NONET	IV	DUC-1	DUC-Trait	MNB2C											False	DUC-1	MNB2
40	ICSI	ejac		Negative	0	0	0	NoPreg	NO	Fresh	Autologous	ICSI	12		40	G38	32	D3	3	3	0	0	2PN	9			Not Pregnant	NONET	NONET	NONET	IV	DUC-2	DUC-Trait	MNB2C											False	DUC-2	MNB2
40	ICSI	ejac		Negative	0	0	0	NoPreg	NO	Fresh	Autologous	ICSI	12		40	G38	32	D3	3	3	0	0	2PN	9			Not Pregnant	NONET	NONET	NONET	IV	NonDUC	DUC-Trait	NoMNB											False	NonDUC	NoMNB
40	ICSI	ejac		Negative	0	0	0	NoPreg	NO	Fresh	Autologous	ICSI	12		40	G38	32	D3	3	3	0	0	2PN	9			Not Pregnant	NONET	NONET	NONET	IV	NonDUC	DUC-Trait	NoMNB											False	NonDUC	NoMNB
40	ICSI	ejac		Negative	0	0	0	NoPreg	NO	Fresh	Autologous	ICSI	12		40	G38	32	D3	3	3	0	0	2PN	9			Not Pregnant	NONET	NONET	NONET	IV	NonDUC	DUC-Trait	NoMNB											False	NonDUC	NoMNB
40	ICSI	ejac		Negative	0	0	0	NoPreg	NO	Fresh	Autologous	ICSI	12		40	G38	32	D3	3	3	0	0	2PN	9			Not Pregnant	NONET	NONET	NONET	IV	NonDUC	DUC-Trait	MNB2Cp2											False	NonDUC	MNB2
39	ICSI	ejac	Transfer	Positive	2	1	0	NoAb	NO	Fresh	Autologous	ICSI	14		39	G38	40	D5	2	2	3	3	2PN	12	ET	D5	Still Birth	KIDPOS	NONKID	KIDNEG	I	NonDUC	DUC-Trait	MNB2C											True	NonDUC	MNB2
39	ICSI	ejac	Freeze	Positive	2	1	0	NoAb	NO	Fresh	Autologous	ICSI	14		39	G38	40	D5	2	2	3	3	2PN	12	FET	D6	Still Birth	NONET	NONET	NONET	II	NonDUC	DUC-Trait	NoMNB											True	NonDUC	NoMNB
39	ICSI	ejac	Freeze	Positive	2	1	0	NoAb	NO	Fresh	Autologous	ICSI	14		39	G38	40	D5	2	2	3	3	2PN	12	Cry	D6	Still Birth	NONET	NONET	NONET	I	NonDUC	DUC-Trait	NoMNB											True	NonDUC	NoMNB
39	ICSI	ejac	Freeze	Positive	2	1	0	NoAb	NO	Fresh	Autologous	ICSI	14		39	G38	40	D5	2	2	3	3	2PN	12	Cry	D6	Still Birth	NONET	NONET	NONET	I	NonDUC	DUC-Trait	MNB2Cp											True	NonDUC	MNB2
39	ICSI	ejac	Transfer	Positive	2	1	0	NoAb	NO	Fresh	Autologous	ICSI	14		39	G38	40	D5	2	2	3	3	2PN	12	ET	D5	Still Birth	KIDPOS	NONKID	KIDNEG	II	NonDUC	DUC-Trait	MNB2C											True	NonDUC	MNB2
39	ICSI	ejac		Positive	2	1	0	NoAb	NO	Fresh	Autologous	ICSI	14		39	G38	40	D5	2	2	3	3	2PN	12			Still Birth	NONET	NONET	NONET	IV	NonDUC	DUC-Trait	MNB2C											False	NonDUC	MNB2
39	ICSI	ejac		Positive	2	1	0	NoAb	NO	Fresh	Autologous	ICSI	14		39	G38	40	D5	2	2	3	3	2PN	12			Still Birth	NONET	NONET	NONET	IV	NonDUC	DUC-Trait	MNB2Cp											False	NonDUC	MNB2
39	ICSI	ejac		Positive	2	1	0	NoAb	NO	Fresh	Autologous	ICSI	14		39	G38	40	D5	2	2	3	3	2PN	12			Still Birth	NONET	NONET	NONET	IV	NonDUC	DUC-Trait	MNB2C											False	NonDUC	MNB2
39	ICSI	ejac		Positive	2	1	0	NoAb	NO	Fresh	Autologous	ICSI	14		39	G38	40	D5	2	2	3	3	2PN	12			Still Birth	NONET	NONET	NONET	IV	NonDUC	DUC-Trait	MNB2Cp											False	NonDUC	MNB2
39	ICSI	ejac		Positive	2	1	0	NoAb	NO	Fresh	Autologous	ICSI	14		39	G38	40	D5	2	2	3	3	2PN	12			Still Birth	NONET	NONET	NONET	IV	NonDUC	DUC-Trait	MNB2C											False	NonDUC	MNB2
39	ICSI	ejac		Positive	2	1	0	NoAb	NO	Fresh	Autologous	ICSI	14		39	G38	40	D5	2	2	3	3	2PN	12			Still Birth	NONET	NONET	NONET	IV	NonDUC	DUC-Trait	MNB2C											False	NonDUC	MNB2
39	ICSI	ejac		Positive	2	1	0	NoAb	NO	Fresh	Autologous	ICSI	14		39	G38	40	D5	2	2	3	3	2PN	12			Still Birth	NONET	NONET	NONET	IV	NonDUC	DUC-Trait	NoMNB											False	NonDUC	NoMNB
42	ICSI	ejac	Freeze	Negative	0	0	0	NoPreg	YES	Fresh	Autologous	ICSI	16		42	G42	53	D3	4	3	2	2	2PN	9	Cry	D5	Not Pregnant	NONET	NONET	NONET	II	NonDUC	DUC-Trait	NoMNB											True	NonDUC	NoMNB
42	ICSI	ejac	Freeze	Negative	0	0	0	NoPreg	YES	Fresh	Autologous	ICSI	16		42	G42	53	D3	4	3	2	2	2PN	9	Cry	D5	Not Pregnant	NONET	NONET	NONET	II	NonDUC	DUC-Trait	MNB2C											True	NonDUC	MNB2
42	ICSI	ejac	Transfer	Negative	0	0	0	NoPreg	YES	Fresh	Autologous	ICSI	16		42	G42	53	D3	4	3	2	2	2PN	9	ET	D3	Not Pregnant	KIDNEG	KIDNEG	KIDNEG	IV	NonDUC	DUC-Trait	NoMNB											True	NonDUC	NoMNB
42	ICSI	ejac	Transfer	Negative	0	0	0	NoPreg	YES	Fresh	Autologous	ICSI	16		42	G42	53	D3	4	3	2	2	2PN	9	ET	D3	Not Pregnant	KIDNEG	KIDNEG	KIDNEG	IV	NonDUC	DUC-Trait	MNB2C											True	NonDUC	MNB2
42	ICSI	ejac	Transfer	Negative	0	0	0	NoPreg	YES	Fresh	Autologous	ICSI	16		42	G42	53	D3	4	3	2	2	2PN	9	ET	D3	Not Pregnant	KIDNEG	KIDNEG	KIDNEG	IV	NonDUC	DUC-Trait	MNB2Cp											True	NonDUC	MNB2
42	ICSI	ejac		Negative	0	0	0	NoPreg	YES	Fresh	Autologous	ICSI	16		42	G42	53	D3	4	3	2	2	2PN	9			Not Pregnant	NONET	NONET	NONET	IV	NonDUC	DUC-Trait	MNB2C											False	NonDUC	MNB2
42	ICSI	ejac	Undecided	Negative	0	0	0	NoPreg	YES	Fresh	Autologous	ICSI	16		42	G42	53	D3	4	3	2	2	2PN	9			Not Pregnant	NONET	NONET	NONET	IV	DUC-2	DUC-Trait	MNB2C											False	DUC-2	MNB2
42	ICSI	ejac	Undecided	Negative	0	0	0	NoPreg	YES	Fresh	Autologous	ICSI	16		42	G42	53	D3	4	3	2	2	1PN	9			Not Pregnant	NONET	NONET	NONET	IV	DUC-2	DUC-Trait	NoMNB											False	DUC-2	NoMNB
42	ICSI	ejac		Negative	0	0	0	NoPreg	YES	Fresh	Autologous	ICSI	16		42	G42	53	D3	4	3	2	2	2PN	9			Not Pregnant	NONET	NONET	NONET	IV	NonDUC	DUC-Trait	MNB2Cp											False	NonDUC	MNB2
42	ICSI	ejac	Discard	Negative	0	0	0	NoPreg	YES	Fresh	Autologous	ICSI	16		42	G42	53	D3	4	3	2	2	4PN	9			Not Pregnant	NONET	NONET	NONET	IV	NonDUC	DUC-Trait	NoMNB											False	NonDUC	NoMNB
42	ICSI	ejac		Negative	0	0	0	NoPreg	YES	Fresh	Autologous	ICSI	16		42	G42	53	D3	4	3	2	2	1PN	9			Not Pregnant	NONET	NONET	NONET	IV	NonDUC	DUC-Trait	MNB2C											False	NonDUC	MNB2
42	ICSI	ejac	Undecided	Negative	0	0	0	NoPreg	YES	Fresh	Autologous	ICSI	16		42	G42	53	D3	4	3	2	2	2PN	9			Not Pregnant	NONET	NONET	NONET	IV	DUC-1	DUC-Trait	MNB4C											False	DUC-1	MNB4
32	ICSI	test bx	Transfer	Negative	0	0	0	NoPreg	NO	Fresh	Autologous	TESE	20		32	G34	35	D3	2	2	0	0	2PN	7	ET	D3	Not Pregnant	KIDNEG	KIDNEG	KIDNEG	IV	NonDUC	DUC-Trait	NoMNB											True	NonDUC	NoMNB
32	ICSI	test bx	Transfer	Negative	0	0	0	NoPreg	NO	Fresh	Autologous	TESE	20		32	G34	35	D3	2	2	0	0	2PN	7	ET	D3	Not Pregnant	KIDNEG	KIDNEG	KIDNEG	IV	NonDUC	DUC-Trait	MNB2C											True	NonDUC	MNB2
32	ICSI	test bx	Undecided	Negative	0	0	0	NoPreg	NO	Fresh	Autologous	TESE	20		32	G34	35	D3	2	2	0	0	2PN	7			Not Pregnant	NONET	NONET	NONET	IV	DUC-2Plus	DUC-Trait	MNB2C											False	DUCPlus	MNB2
32	ICSI	test bx		Negative	0	0	0	NoPreg	NO	Fresh	Autologous	TESE	20		32	G34	35	D3	2	2	0	0	2PN	7			Not Pregnant	NONET	NONET	NONET	IV	NonDUC	DUC-Trait	MNB2C											False	NonDUC	MNB2
32	ICSI	test bx		Negative	0	0	0	NoPreg	NO	Fresh	Autologous	TESE	20		32	G34	35	D3	2	2	0	0	2PN	7			Not Pregnant	NONET	NONET	NONET	IV	NonDUC	DUC-Trait	NoMNB											False	NonDUC	NoMNB
32	ICSI	test bx		Negative	0	0	0	NoPreg	NO	Fresh	Autologous	TESE	20		32	G34	35	D3	2	2	0	0	2PN	7			Not Pregnant	NONET	NONET	NONET	IV	NonDUC	DUC-Trait	MNB2C											False	NonDUC	MNB2
32	ICSI	test bx		Negative	0	0	0	NoPreg	NO	Fresh	Autologous	TESE	20		32	G34	35	D3	2	2	0	0	2PN	7			Not Pregnant	NONET	NONET	NONET	IV	NonDUC	DUC-Trait	MNB2Cp2											False	NonDUC	MNB2
32	ICSI	test bx	Discard	Negative	0	0	0	NoPreg	NO	Fresh	Autologous	TESE	20		32	G34	35	D3	2	2	0	0	3PN	7			Not Pregnant	NONET	NONET	NONET	IV	NonDUC	DUC-Trait	NoMNB											False	NonDUC	NoMNB
32	ICSI	test bx	Discard	Negative	0	0	0	NoPreg	NO	Fresh	Autologous	TESE	20		32	G34	35	D3	2	2	0	0	3PN	7			Not Pregnant	NONET	NONET	NONET	IV	NonDUC	DUC-Trait	NoMNB											False	NonDUC	NoMNB
44	Normal IVF	ejac	Transfer	Negative	0	0	0	NoPreg	NO	Fresh	Autologous		12		44	G42	45	D3	5	5	0	0	2PN	10	ET	D3	Not Pregnant	KIDNEG	KIDNEG	KIDNEG	IV	NonDUC	DUC-Trait	NoMNB											True	NonDUC	NoMNB
44	Normal IVF	ejac	Transfer	Negative	0	0	0	NoPreg	NO	Fresh	Autologous		12		44	G42	45	D3	5	5	0	0	2PN	10	ET	D3	Not Pregnant	KIDNEG	KIDNEG	KIDNEG	IV	NonDUC	DUC-Trait	NoMNB											True	NonDUC	NoMNB
44	Normal IVF	ejac	Transfer	Negative	0	0	0	NoPreg	NO	Fresh	Autologous		12		44	G42	45	D3	5	5	0	0	2PN	10	ET	D3	Not Pregnant	KIDNEG	KIDNEG	KIDNEG	IV	NonDUC	DUC-Trait	MNB2C											True	NonDUC	MNB2
44	Normal IVF	ejac	Transfer	Negative	0	0	0	NoPreg	NO	Fresh	Autologous		12		44	G42	45	D3	5	5	0	0	2PN	10	ET	D3	Not Pregnant	KIDNEG	KIDNEG	KIDNEG	IV	NonDUC	DUC-Trait	NoMNB											True	NonDUC	NoMNB
44	Normal IVF	ejac	Transfer	Negative	0	0	0	NoPreg	NO	Fresh	Autologous		12		44	G42	45	D3	5	5	0	0	2PN	10	ET	D3	Not Pregnant	KIDNEG	KIDNEG	KIDNEG	IV	DUC-1	DUC-Trait	MNB4C											True	DUC-1	MNB4
44	Normal IVF	ejac	Undecided	Negative	0	0	0	NoPreg	NO	Fresh	Autologous		12		44	G42	45	D3	5	5	0	0	2PN	10			Not Pregnant	NONET	NONET	NONET	IV	DUC-1Plus	DUC-Trait	NoMNB											False	DUCPlus	NoMNB
44	Normal IVF	ejac	Undecided	Negative	0	0	0	NoPreg	NO	Fresh	Autologous		12		44	G42	45	D3	5	5	0	0	2PN	10			Not Pregnant	NONET	NONET	NONET	IV	DUC-1	DUC-Trait	NoMNB											False	DUC-1	NoMNB
44	Normal IVF	ejac	Undecided	Negative	0	0	0	NoPreg	NO	Fresh	Autologous		12		44	G42	45	D3	5	5	0	0	2PN	10			Not Pregnant	NONET	NONET	NONET	IV	DU4-1Plus	DUC-Trait	NoMNB											False	DUCPlus	NoMNB
44	Normal IVF	ejac	Discard	Negative	0	0	0	NoPreg	NO	Fresh	Autologous		12		44	G42	45	D3	5	5	0	0	2PN	10			Not Pregnant	NONET	NONET	NONET	IV	NonDUC	DUC-Trait	MNU1Cp											False	NonDUC	MNB1
44	Normal IVF	ejac		Negative	0	0	0	NoPreg	NO	Fresh	Autologous		12		44	G42	45	D3	5	5	0	0	2PN	10			Not Pregnant	NONET	NONET	NONET	IV	NonDUC	DUC-Trait	NoMNB											False	NonDUC	NoMNB
41	Normal IVF	ejac	Transfer	Positive	0	0	0	BC	NO	Fresh	Autologous		10		41	G41	41	D3	5	5	0	0	2PN	8	ET	D3	Biochemical	KIDNEG	KIDNEG	KIDNEG	IV	NonDUC	DUC-Trait	MNB2C											True	NonDUC	MNB2
41	Normal IVF	ejac	Transfer	Positive	0	0	0	BC	NO	Fresh	Autologous		10		41	G41	41	D3	5	5	0	0	2PN	8	ET	D3	Biochemical	KIDNEG	KIDNEG	KIDNEG	IV	NonDUC	DUC-Trait	NoMNB											True	NonDUC	NoMNB
41	Normal IVF	ejac	Transfer	Positive	0	0	0	BC	NO	Fresh	Autologous		10		41	G41	41	D3	5	5	0	0	2PN	8	ET	D3	Biochemical	KIDNEG	KIDNEG	KIDNEG	IV	NonDUC	DUC-Trait	NoMNB											True	NonDUC	NoMNB
41	Normal IVF	ejac	Transfer	Positive	0	0	0	BC	NO	Fresh	Autologous		10		41	G41	41	D3	5	5	0	0	2PN	8	ET	D3	Biochemical	KIDNEG	KIDNEG	KIDNEG	IV	NonDUC	DUC-Trait	NoMNB											True	NonDUC	NoMNB
41	Normal IVF	ejac	Transfer	Positive	0	0	0	BC	NO	Fresh	Autologous		10		41	G41	41	D3	5	5	0	0	2PN	8	ET	D3	Biochemical	KIDNEG	KIDNEG	KIDNEG	IV	NonDUC	DUC-Trait	NoMNB											True	NonDUC	NoMNB
41	Normal IVF	ejac		Positive	0	0	0	BC	NO	Fresh	Autologous		10		41	G41	41	D3	5	5	0	0	2PN	8			Biochemical	NONET	NONET	NONET	IV	NonDUC	DUC-Trait	NoMNB											False	NonDUC	NoMNB
41	Normal IVF	ejac	Undecided	Positive	0	0	0	BC	NO	Fresh	Autologous		10		41	G41	41	D3	5	5	0	0	2PN	8			Biochemical	NONET	NONET	NONET	IV	DUC-3	DUC-Trait	NoMNB											False	DUC-3	NoMNB
41	Normal IVF	ejac	Undecided	Positive	0	0	0	BC	NO	Fresh	Autologous		10		41	G41	41	D3	5	5	0	0	2PN	8			Biochemical	NONET	NONET	NONET	IV	DUC-2	DUC-Trait	NoMNB											False	DUC-2	NoMNB
33	Normal IVF	ejac	Freeze	Negative	0	0	0	NoPreg	NO	Fresh	Autologous		14		33	G34	39	D3	3	3	1	1	2PN	11	Cry	D6	Not Pregnant	NONET	NONET	NONET	II	NonDUC	DUC-Trait	MNB2C											True	NonDUC	MNB2
33	Normal IVF	ejac	Transfer	Negative	0	0	0	NoPreg	NO	Fresh	Autologous		14		33	G34	39	D3	3	3	1	1	2PN	11	ET	D3	Not Pregnant	KIDNEG	KIDNEG	KIDNEG	IV	DUC-2	DUC-Trait	MNB2C											True	DUC-2	MNB2
33	Normal IVF	ejac	Transfer	Negative	0	0	0	NoPreg	NO	Fresh	Autologous		14		33	G34	39	D3	3	3	1	1	2PN	11	ET	D3	Not Pregnant	KIDNEG	KIDNEG	KIDNEG	IV	NonDUC	DUC-Trait	MNB2C											True	NonDUC	MNB2
33	Normal IVF	ejac	Transfer	Negative	0	0	0	NoPreg	NO	Fresh	Autologous		14		33	G34	39	D3	3	3	1	1	2PN	11	ET	D3	Not Pregnant	KIDNEG	KIDNEG	KIDNEG	IV	NonDUC	DUC-Trait	MNB2C											True	NonDUC	MNB2
33	Normal IVF	ejac	Undecided	Negative	0	0	0	NoPreg	NO	Fresh	Autologous		14		33	G34	39	D3	3	3	1	1	2PN	11			Not Pregnant	NONET	NONET	NONET	IV	DU4-1	DUC-Trait	NoMNB											False	DUC-1	NoMNB
33	Normal IVF	ejac	Undecided	Negative	0	0	0	NoPreg	NO	Fresh	Autologous		14		33	G34	39	D3	3	3	1	1	2PN	11			Not Pregnant	NONET	NONET	NONET	IV	DUC-2	DUC-Trait	MNB2C											False	DUC-2	MNB2
33	Normal IVF	ejac	Undecided	Negative	0	0	0	NoPreg	NO	Fresh	Autologous		14		33	G34	39	D3	3	3	1	1	2PN	11			Not Pregnant	NONET	NONET	NONET	IV	DUC-1Plus	DUC-Trait	NoMNB											False	DUCPlus	NoMNB
33	Normal IVF	ejac		Negative	0	0	0	NoPreg	NO	Fresh	Autologous		14		33	G34	39	D3	3	3	1	1	2PN	11			Not Pregnant	NONET	NONET	NONET	IV	NonDUC	DUC-Trait	NoMNB											False	NonDUC	NoMNB
33	Normal IVF	ejac	Discard	Negative	0	0	0	NoPreg	NO	Fresh	Autologous		14		33	G34	39	D3	3	3	1	1	2PN	11			Not Pregnant	NONET	NONET	NONET	IV	NonDUC	DUC-Trait	NoMNB											False	NonDUC	NoMNB
33	Normal IVF	ejac		Negative	0	0	0	NoPreg	NO	Fresh	Autologous		14		33	G34	39	D3	3	3	1	1	2PN	11			Not Pregnant	NONET	NONET	NONET	IV	NonDUC	DUC-Trait	NoMNB											False	NonDUC	NoMNB
33	Normal IVF	ejac	Discard	Negative	0	0	0	NoPreg	NO	Fresh	Autologous		14		33	G34	39	D3	3	3	1	1	2PN	11			Not Pregnant	NONET	NONET	NONET	IV	NonDUC	DUC-Trait	MNU1Cp											False	NonDUC	MNB1
33	ICSI	epi	Transfer	Positive	1	1	1	NoAb	NO	Fresh	Autologous	EPI	14		33	G34	36	D3	2	2	0	0	2PN	11	ET	D3	Live Birth	NONKID	NONKID	NONKID	IV	NonDUC	DUC-Trait	NoMNB											True	NonDUC	NoMNB
33	ICSI	epi	Transfer	Positive	1	1	1	NoAb	NO	Fresh	Autologous	EPI	14		33	G34	36	D3	2	2	0	0	2PN	11	ET	D3	Live Birth	NONKID	NONKID	NONKID	IV	NonDUC	DUC-Trait	NoMNB											True	NonDUC	NoMNB
33	ICSI	epi		Positive	1	1	1	NoAb	NO	Fresh	Autologous	EPI	14		33	G34	36	D3	2	2	0	0	2PN	11			Live Birth	NONET	NONET	NONET	IV	DUC-2	DUC-Trait	MNB2C											False	DUC-2	MNB2
33	ICSI	epi		Positive	1	1	1	NoAb	NO	Fresh	Autologous	EPI	14		33	G34	36	D3	2	2	0	0	2PN	11			Live Birth	NONET	NONET	NONET	IV	NonDUC	DUC-Trait	MNB4C											False	NonDUC	MNB4
33	ICSI	epi	Undecided	Positive	1	1	1	NoAb	NO	Fresh	Autologous	EPI	14		33	G34	36	D3	2	2	0	0	2PN	11			Live Birth	NONET	NONET	NONET	IV	DUC-1	DUC-Trait	NoMNB											False	DUC-1	NoMNB
33	ICSI	epi	Undecided	Positive	1	1	1	NoAb	NO	Fresh	Autologous	EPI	14		33	G34	36	D3	2	2	0	0	2PN	11			Live Birth	NONET	NONET	NONET	IV	DUC-2	DUC-Trait	NoMNB											False	DUC-2	NoMNB
33	ICSI	epi	Undecided	Positive	1	1	1	NoAb	NO	Fresh	Autologous	EPI	14		33	G34	36	D3	2	2	0	0	2PN	11			Live Birth	NONET	NONET	NONET	IV	DUC-2	DUC-Trait	NoMNB											False	DUC-2	NoMNB
33	ICSI	epi		Positive	1	1	1	NoAb	NO	Fresh	Autologous	EPI	14		33	G34	36	D3	2	2	0	0	2PN	11			Live Birth	NONET	NONET	NONET	IV	NonDUC	DUC-Trait	NoMNB											False	NonDUC	NoMNB
33	ICSI	epi		Positive	1	1	1	NoAb	NO	Fresh	Autologous	EPI	14		33	G34	36	D3	2	2	0	0	2PN	11			Live Birth	NONET	NONET	NONET	IV	NonDUC	DUC-Trait	MNB4C											False	NonDUC	MNB4
33	ICSI	epi		Positive	1	1	1	NoAb	NO	Fresh	Autologous	EPI	14		33	G34	36	D3	2	2	0	0	2PN	11			Live Birth	NONET	NONET	NONET	IV	NonDUC	DUC-Trait	MNB2C											False	NonDUC	MNB2
33	ICSI	epi	Undecided	Positive	1	1	1	NoAb	NO	Fresh	Autologous	EPI	14		33	G34	36	D3	2	2	0	0	2PN	11			Live Birth	NONET	NONET	NONET	IV	DUC-2	DUC-Trait	MNB2C											False	DUC-2	MNB2
37	ICSI	test bx	Freeze	NoTransfer	NoTransfer	NoTransfer	NoTransfer	NoTransfer	NO	Fresh	Autologous	ICSI	16		37	G35	37	NoTransfer	0	0	7	7	2PN	12	Cry	D6	Cryo for r/o OHSS	NONET	NONET	NONET	II	NonDUC	DUC-Trait	NoMNB											True	NonDUC	NoMNB
37	ICSI	test bx	Freeze	NoTransfer	NoTransfer	NoTransfer	NoTransfer	NoTransfer	NO	Fresh	Autologous	ICSI	16		37	G35	37	NoTransfer	0	0	7	7	2PN	12	Cry	D6	Cryo for r/o OHSS	NONET	NONET	NONET	II	NonDUC	DUC-Trait	NoMNB											True	NonDUC	NoMNB
37	ICSI	test bx	Freeze	NoTransfer	NoTransfer	NoTransfer	NoTransfer	NoTransfer	NO	Fresh	Autologous	ICSI	16		37	G35	37	NoTransfer	0	0	7	7	2PN	12	Cry	D5	Cryo for r/o OHSS	NONET	NONET	NONET	I	NonDUC	DUC-Trait	NoMNB											True	NonDUC	NoMNB
37	ICSI	test bx	Freeze	NoTransfer	NoTransfer	NoTransfer	NoTransfer	NoTransfer	NO	Fresh	Autologous	ICSI	16		37	G35	37	NoTransfer	0	0	7	7	2PN	12	Cry	D5	Cryo for r/o OHSS	NONET	NONET	NONET	I	NonDUC	DUC-Trait	NoMNB											True	NonDUC	NoMNB
37	ICSI	test bx	Freeze	NoTransfer	NoTransfer	NoTransfer	NoTransfer	NoTransfer	NO	Fresh	Autologous	ICSI	16		37	G35	37	NoTransfer	0	0	7	7	2PN	12	Cry	D5	Cryo for r/o OHSS	NONET	NONET	NONET	I	NonDUC	DUC-Trait	NoMNB											True	NonDUC	NoMNB
37	ICSI	test bx	Freeze	NoTransfer	NoTransfer	NoTransfer	NoTransfer	NoTransfer	NO	Fresh	Autologous	ICSI	16		37	G35	37	NoTransfer	0	0	7	7	2PN	12	Cry	D5	Cryo for r/o OHSS	NONET	NONET	NONET	IV	NonDUC	DUC-Trait	MNB2C											True	NonDUC	MNB2
37	ICSI	test bx	Freeze	NoTransfer	NoTransfer	NoTransfer	NoTransfer	NoTransfer	NO	Fresh	Autologous	ICSI	16		37	G35	37	NoTransfer	0	0	7	7	2PN	12	Cry	D5	Cryo for r/o OHSS	NONET	NONET	NONET	II	NonDUC	DUC-Trait	NoMNB											True	NonDUC	NoMNB
37	ICSI	test bx	Undecided	NoTransfer	NoTransfer	NoTransfer	NoTransfer	NoTransfer	NO	Fresh	Autologous	ICSI	16		37	G35	37	NoTransfer	0	0	7	7	2PN	12			Cryo for r/o OHSS	NONET	NONET	NONET	IV	DUC-2	DUC-Trait	NoMNB											False	DUC-2	NoMNB
37	ICSI	test bx	Undecided	NoTransfer	NoTransfer	NoTransfer	NoTransfer	NoTransfer	NO	Fresh	Autologous	ICSI	16		37	G35	37	NoTransfer	0	0	7	7	2PN	12			Cryo for r/o OHSS	NONET	NONET	NONET	IV	DUC-3Plus	DUC-Trait	NoMNB											False	DUCPlus	NoMNB
37	ICSI	test bx	Undecided	NoTransfer	NoTransfer	NoTransfer	NoTransfer	NoTransfer	NO	Fresh	Autologous	ICSI	16		37	G35	37	NoTransfer	0	0	7	7	2PN	12			Cryo for r/o OHSS	NONET	NONET	NONET	IV	DUC-1	DUC-Trait	NoMNB											False	DUC-1	NoMNB
37	ICSI	test bx		NoTransfer	NoTransfer	NoTransfer	NoTransfer	NoTransfer	NO	Fresh	Autologous	ICSI	16		37	G35	37	NoTransfer	0	0	7	7	2PN	12			Cryo for r/o OHSS	NONET	NONET	NONET	IV	NonDUC	DUC-Trait	NoMNB											False	NonDUC	NoMNB
37	ICSI	test bx	Undecided	NoTransfer	NoTransfer	NoTransfer	NoTransfer	NoTransfer	NO	Fresh	Autologous	ICSI	16		37	G35	37	NoTransfer	0	0	7	7	2PN	12			Cryo for r/o OHSS	NONET	NONET	NONET	IV	NonDUC	DUC-Trait	NoMNB											False	NonDUC	NoMNB
41	ICSI	ejac	Freeze	Positive	1	1	1	NoAb	NO	Fresh	Autologous	ICSI	13		41	G41	39	D5	2	2	2	2	2PN	12	Cry	D6	Live Birth	NONET	NONET	NONET	II	NonDUC	DUC-Trait	NoMNB											True	NonDUC	NoMNB
41	ICSI	ejac	Freeze	Positive	1	1	1	NoAb	NO	Fresh	Autologous	ICSI	13		41	G41	39	D5	2	2	2	2	2PN	12	Cry	D6	Live Birth	NONET	NONET	NONET	I	NonDUC	DUC-Trait	NoMNB											True	NonDUC	NoMNB
41	ICSI	ejac	Transfer	Positive	1	1	1	NoAb	NO	Fresh	Autologous	ICSI	13		41	G41	39	D5	2	2	2	2	2PN	12	ET	D5	Live Birth	NONKID	NONKID	NONKID	IV	NonDUC	DUC-Trait	MNB2C											True	NonDUC	MNB2
41	ICSI	ejac	Transfer	Positive	1	1	1	NoAb	NO	Fresh	Autologous	ICSI	13		41	G41	39	D5	2	2	2	2	2PN	12	ET	D5	Live Birth	NONKID	NONKID	NONKID	IV	NonDUC	DUC-Trait	NoMNB											True	NonDUC	NoMNB
41	ICSI	ejac		Positive	1	1	1	NoAb	NO	Fresh	Autologous	ICSI	13		41	G41	39	D5	2	2	2	2	2PN	12			Live Birth	NONET	NONET	NONET	IV	NonDUC	DUC-Trait	NoMNB											False	NonDUC	NoMNB
41	ICSI	ejac		Positive	1	1	1	NoAb	NO	Fresh	Autologous	ICSI	13		41	G41	39	D5	2	2	2	2	2PN	12			Live Birth	NONET	NONET	NONET	IV	NonDUC	DUC-Trait	NoMNB											False	NonDUC	NoMNB
41	ICSI	ejac		Positive	1	1	1	NoAb	NO	Fresh	Autologous	ICSI	13		41	G41	39	D5	2	2	2	2	2PN	12			Live Birth	NONET	NONET	NONET	IV	NonDUC	DUC-Trait	NoMNB											False	NonDUC	NoMNB
41	ICSI	ejac		Positive	1	1	1	NoAb	NO	Fresh	Autologous	ICSI	13		41	G41	39	D5	2	2	2	2	2PN	12			Live Birth	NONET	NONET	NONET	IV	NonDUC	DUC-Trait	NoMNB											False	NonDUC	NoMNB
41	ICSI	ejac		Positive	1	1	1	NoAb	NO	Fresh	Autologous	ICSI	13		41	G41	39	D5	2	2	2	2	2PN	12			Live Birth	NONET	NONET	NONET	IV	NonDUC	DUC-Trait	MNB2C											False	NonDUC	MNB2
41	ICSI	ejac		Positive	1	1	1	NoAb	NO	Fresh	Autologous	ICSI	13		41	G41	39	D5	2	2	2	2	2PN	12			Live Birth	NONET	NONET	NONET	IV	NonDUC	DUC-Trait	NoMNB											False	NonDUC	NoMNB
41	ICSI	ejac		Positive	1	1	1	NoAb	NO	Fresh	Autologous	ICSI	13		41	G41	39	D5	2	2	2	2	2PN	12			Live Birth	NONET	NONET	NONET	IV	DUC-2	DUC-Trait	MNB2C											False	DUC-2	MNB2
41	ICSI	ejac		Positive	1	1	1	NoAb	NO	Fresh	Autologous	ICSI	13		41	G41	39	D5	2	2	2	2	2PN	12			Live Birth	NONET	NONET	NONET	IV	NonDUC	DUC-Trait	NoMNB											False	NonDUC	NoMNB
36	ICSI	ejac	Freeze	Positive	2	2	2	NoAb	NO	Fresh	Autologous	ICSI	8		36	G35	37	D3	2	2	4	4	2PN	8	Cry	D5	Live Birth	NONET	NONET	NONET	I	NonDUC	DUC-Trait	NoMNB											True	NonDUC	NoMNB
36	ICSI	ejac	Freeze	Positive	2	2	2	NoAb	NO	Fresh	Autologous	ICSI	8		36	G35	37	D3	2	2	4	4	2PN	8	Cry	D5	Live Birth	NONET	NONET	NONET	IV	NonDUC	DUC-Trait	NoMNB											True	NonDUC	NoMNB
36	ICSI	ejac	Freeze	Positive	2	2	2	NoAb	NO	Fresh	Autologous	ICSI	8		36	G35	37	D3	2	2	4	4	2PN	8	Cry	D5	Live Birth	NONET	NONET	NONET	IV	NonDUC	DUC-Trait	NoMNB											True	NonDUC	NoMNB
36	ICSI	ejac	Transfer	Positive	2	2	2	NoAb	NO	Fresh	Autologous	ICSI	8		36	G35	37	D3	2	2	4	4	2PN	8	ET	D3	Live Birth	KIDPOS	KIDPOS	KIDPOS	IV	NonDUC	DUC-Trait	NoMNB											True	NonDUC	NoMNB
36	ICSI	ejac	Transfer	Positive	2	2	2	NoAb	NO	Fresh	Autologous	ICSI	8		36	G35	37	D3	2	2	4	4	2PN	8	ET	D3	Live Birth	KIDPOS	KIDPOS	KIDPOS	IV	NonDUC	DUC-Trait	NoMNB											True	NonDUC	NoMNB
36	ICSI	ejac	Freeze	Positive	2	2	2	NoAb	NO	Fresh	Autologous	ICSI	8		36	G35	37	D3	2	2	4	4	2PN	8			Live Birth	NONET	NONET	NONET	IV	NonDUC	DUC-Trait	NoMNB											False	NonDUC	NoMNB
36	ICSI	ejac		Positive	2	2	2	NoAb	NO	Fresh	Autologous	ICSI	8		36	G35	37	D3	2	2	4	4	2PN	8			Live Birth	NONET	NONET	NONET	IV	NonDUC	DUC-Trait	NoMNB											False	NonDUC	NoMNB
36	ICSI	ejac	Undecided	Positive	2	2	2	NoAb	NO	Fresh	Autologous	ICSI	8		36	G35	37	D3	2	2	4	4	2PN	8			Live Birth	NONET	NONET	NONET	IV	DUC-2	DUC-Trait	NoMNB											False	DUC-2	NoMNB
36	ICSI	ejac	Freeze	Positive	2	2	2	NoAb	NO	Fresh	Autologous	ICSI	11		36	G35	43	D3	3	3	3	3	2PN	10	Cry	D5	Live Birth	NONET	NONET	NONET	III	NonDUC	DUC-Trait	NoMNB											True	NonDUC	NoMNB
36	ICSI	ejac	Freeze	Positive	2	2	2	NoAb	NO	Fresh	Autologous	ICSI	11		36	G35	43	D3	3	3	3	3	2PN	10	Cry	D5	Live Birth	NONET	NONET	NONET	II	NonDUC	DUC-Trait	NoMNB											True	NonDUC	NoMNB
36	ICSI	ejac	Freeze	Positive	2	2	2	NoAb	NO	Fresh	Autologous	ICSI	11		36	G35	43	D3	3	3	3	3	2PN	10	Cry	D5	Live Birth	NONET	NONET	NONET	II	NonDUC	DUC-Trait	NoMNB											True	NonDUC	NoMNB
36	ICSI	ejac	Transfer	Positive	2	2	2	NoAb	NO	Fresh	Autologous	ICSI	11		36	G35	43	D3	3	3	3	3	2PN	10	ET	D3	Live Birth	NONKID	NONKID	NONKID	IV	NonDUC	DUC-Trait	NoMNB											True	NonDUC	NoMNB
36	ICSI	ejac	Transfer	Positive	2	2	2	NoAb	NO	Fresh	Autologous	ICSI	11		36	G35	43	D3	3	3	3	3	2PN	10	ET	D3	Live Birth	NONKID	NONKID	NONKID	IV	NonDUC	DUC-Trait	NoMNB											True	NonDUC	NoMNB
36	ICSI	ejac	Transfer	Positive	2	2	2	NoAb	NO	Fresh	Autologous	ICSI	11		36	G35	43	D3	3	3	3	3	2PN	10	ET	D3	Live Birth	NONKID	NONKID	NONKID	IV	NonDUC	DUC-Trait	NoMNB											True	NonDUC	NoMNB
36	ICSI	ejac	Undecided	Positive	2	2	2	NoAb	NO	Fresh	Autologous	ICSI	11		36	G35	43	D3	3	3	3	3	2PN	10			Live Birth	NONET	NONET	NONET	IV	DUC-2	DUC-Trait	MNB2C											False	DUC-2	MNB2
36	ICSI	ejac		Positive	2	2	2	NoAb	NO	Fresh	Autologous	ICSI	11		36	G35	43	D3	3	3	3	3	2PN	10			Live Birth	NONET	NONET	NONET	IV	NonDUC	DUC-Trait	MNB2C											False	NonDUC	MNB2
36	ICSI	ejac	Undecided	Positive	2	2	2	NoAb	NO	Fresh	Autologous	ICSI	11		36	G35	43	D3	3	3	3	3	2PN	10			Live Birth	NONET	NONET	NONET	IV	DUC-1	DUC-Trait	NoMNB											False	DUC-1	NoMNB
36	ICSI	ejac	Discard	Positive	2	2	2	NoAb	NO	Fresh	Autologous	ICSI	11		36	G35	43	D3	3	3	3	3	1PN	10			Live Birth	NONET	NONET	NONET	IV	NonDUC	DUC-Trait	NoMNB											False	NonDUC	NoMNB
[truncated: 23,299 more rows]
