# Supplementary material for: Direct Unequal Cleavages: Embryo Developmental Competence, Genetic Constitution and Clinical Outcome
Source: PLoS One. 2016 Dec 1;11(12):e0166398. doi: 10.1371/journal.pone.0166398 (PMC5132229; doi:10.1371/journal.pone.0166398)
Supplement: S1 Table — DUC: Direct unequal cleavage, DUCs: all DUC embryos, Non-DUC: embryos without DUC. (XLSX) [file pone.0166398.s005.xlsx]

## Sheet: S1 Table
	2-cell Stage	4-Cell Stage	8-Cell Stage
Non-DUC	29.4% (4611/15705)	2.7% (417/15705)	0.5% (76/15705)
DUCs	21.6% (449/2080)	2.7% (51/1927)	0.8% (6/794)
chi-sq.	54.52	0.0004	1.12
p-value	<0.001	0.98	0.29
Odds Ratio	0.66	1	1.57
95% CI	0.59-0.74	0.74-1.34	0.68-3.61
