# Supplementary material for: Direct Unequal Cleavages: Embryo Developmental Competence, Genetic Constitution and Clinical Outcome
Source: PLoS One. 2016 Dec 1;11(12):e0166398. doi: 10.1371/journal.pone.0166398 (PMC5132229; doi:10.1371/journal.pone.0166398)
Supplement: S2 Table — DUC-1: direct unequal cleavage at 1st cleavage; DUC-2: direct unequal cleavage at 2nd cleavage; DUC-3: direct unequal cleavage at 3rd cleavage; DUC-Plus: DUC occurred more than once. Non-DUC: embryos without DUC; MNB-1: multinucleated blastomere at 1-cell stage; MNB-2: multinucleated blastomere presented at 2-cell stage; MNB-4: multinucleated blastomere presented at 4-cell stage; MNB-8: multinucleated blastomere presented at 8-cell stage; Non-MNB: None multinucleated blastomere presented in early cleavage stage. *: statistically significant. (XLSX) [file pone.0166398.s006.xlsx]

## Sheet: S2 Table
Level1	/Level2	Odds Ratio	Prob>Chisq	Lower 95%	Upper 95%
MNB-1	Non-MNB	0.014	<.0001*	0.005	0.03
DUC-Plus	Non-DUC	0.051	<.0001*	0.029	0.083
DUC-1	Non-DUC	0.058	<.0001*	0.042	0.077
DUC-2	Non-DUC	0.15	<.0001*	0.122	0.184
Oocyte Age/over range (21-46 years)		0.358	<.0001*	0.287	0.447
DUC-3	Non-DUC	0.437	<.0001*	0.349	0.547
MNB-4	Non-MNB	0.518	<.0001*	0.39	0.688
MNB-2	Non-MNB	0.688	<.0001*	0.623	0.76
MNB-8	Non-MNB	0.75	0.4188	0.377	1.523
Oocyte Age/Per year change		0.96	<.0001*	0.951	0.968
