# Supplementary material for: Direct Unequal Cleavages: Embryo Developmental Competence, Genetic Constitution and Clinical Outcome
Source: PLoS One. 2016 Dec 1;11(12):e0166398. doi: 10.1371/journal.pone.0166398 (PMC5132229; doi:10.1371/journal.pone.0166398)
Supplement: S3 Table — DUC-1: direct unequal cleavage at 1st cleavage; DUC-1Plus: DUC occur more than once in DUC-1 embryos; DUC-2: direct unequal cleavage at 2nd cleavage; DUC-2Plus: DUC occur more than once in DUC-2 embryos; DUC-3: direct unequal cleavage at 3rd cleavage; DUC-3Plus: DUC occur more than once in DUC-3 embryos; Non-DUC: embryos without DUC; DUC-Plus all: DUC occurred more than once (DUC-1Plus, DUC-2Plus and DUC-3Plus combined). Aneuploid: only 1 chromosome copy number error. CxA: complex abnormality, more than one chromosome error. (XLSX) [file pone.0166398.s007.xlsx]

## Sheet: S3 Table
Biopsy Day	n	Euploid	Aneuploid	Complex Abnormalities	Structural Abnormalities	Mosaicism	Haploidy	Polyploidy
D3	467	177	110	158	10	3	3	6
DUC-1	31	4	1	25	0	0	0	1
DUC-1Plus	4	0	0	4	0	0	0	0
DUC-2	44	8	12	21	1	1	1	0
DUC-2Plus	4	0	2	2	0	0	0	0
DUC-3	19	6	5	7	0	1	0	0
DUC-3Plus	1	0	0	0	0	0	1	0
DUC-Plus all	9	0	2	6	0	0	1	0
Non-DUC	365	159	91	99	9	1	1	5
D5	365	180	90	79	15	0	0	1
DUC-1	2	1	1	0	0	0	0	0
DUC-1Plus
DUC-2	5	3	0	2	0	0	0	0
DUC-2Plus	2	2	0	0	0	0	0	0
DUC-3	7	3	1	3	0	0	0	0
DUC-3Plus
DUC-Plus all	2	2	0	0	0	0	0	0
Non-DUC	349	171	88	74	15	0	0	1
D6	601	195	150	228	25	1	0	2
DUC-1	8	3	4	1	0	0	0	0
DUC-1Plus	1	0	0	1	0	0	0	0
DUC-2	30	7	11	9	3	0	0	0
DUC-2Plus	3	2	0	0	1	0	0	0
DUC-3	35	14	8	13	0	0	0	0
DUC-3Plus
DUC-Plus all	4	2	0	1	1	0	0	0
Non-DUC	524	169	127	204	21	1	0	2
Total	1434	552	351	465	50	4	3	9
